# Supplementary material for: Comparative transcriptomics of anthocyanin accumulation in the pericarp of pigmented purple corn
Source: Theor Appl Genet. 2026 Jan 17;139(1):37. doi: 10.1007/s00122-025-05137-x (PMC12812100; doi:10.1007/s00122-025-05137-x)
Supplement: Supplementary file 1 — Supplementary file1 Micrograph images of mature kernel cross-sections of (A) B73 Color Converted, (B) Mo17 Color Converted, (C) Amazonas, and (D) Maize Morado. Images taken under 10x magnification using white light from above on an Olympus BX51 microscope (Olympus Corporation). Pericarp thickness was measured in the region opposite the scutellum. Pericarp thickness was positively correlated in anthocyanin content (r = 0.98) (DOCX 1179 KB) [file 122_2025_5137_MOESM1_ESM.xlsx]

## Sheet: Sheet 1
Gene Model	Locus Symbol (Gene Product)	B73 Color Converted (P) vs. B73 Color Converted (U) (TPM)	B73 Color Converted (P) vs. B73 Color Converted (U) FDR p-value	Mo17 Color Converted (P) vs. Mo17 Color Converted (U) (TPM)	Mo17 Color Converted (P) vs. Mo17 Color Converted (U) FDR p-value	Amazonas Color Converted (P) vs. Amazonas Color Converted (U) (TPM)	Amazonas Color Converted (P) vs. Amazonas Color Converted (U) FDR p-value	Maize Morado (P) vs. Maize Morado (U) (TPM)	Maize Morado (P) vs. Maize Morado (U) FDR p-value
Zm00001eb247620	Pal1 (PAL)	-0.119689	0.943793	0.857131	0.0959333	1.04552	0.0351121	0.693451	0.167112
Zm00001eb077230	Pal2 (PAL)	-0.205887	0.839351	1.11131	0.0363589	0.390838	0.499096	0.353841	0.563323
Zm00001eb185240	Pal3 (PAL)	0.262641	0.827931	0.195856	0.873707	1.50207	0.0174378	2.06903	0.00181452
Zm00001eb077220	Pal6 (PAL)	3.52105	7.44967e-06	4.54441	3.52621e-07	4.76382	4.95777e-08	6.88211	3.53199e-10
Zm00001eb240910	Zm00001eb240910 (C4H)	3.83012	3.25736e-07	3.9868	2.08845e-07	5.30369	1.24523e-09	4.98531	2.64149e-09
Zm00001eb233720	Bm5 (4CL)	0.999185	0.0833561	2.10381	0.000514575	2.00816	0.000468595	2.85657	1.1962e-05
Zm00001eb187910	Zm00001eb187910 (4CL)	-0.560036	0.372881	-0.476978	0.421608	0.136444	0.872277	-1.15777	0.0243575
Zm00001eb198030	C2 (CHS)	0.922398	0.115847	1.09761	0.0444745	1.58822	0.00376024	1.00414	0.0556091
Zm00001eb113440	Whp1 (CHS)	-0.620967	0.740228	-1.38459	0.264728	1.96721	0.0856687	-0.799155	0.556886
Zm00001eb062510	Chi1 (CHI)	-0.601206	0.696503	0.0281367	1	0.761451	0.499096	0.265811	0.895514
Zm00001eb163860	Chi6 (CHI)	1.95827	0.03122	2.50044	0.00494323	2.34917	0.00554786	1.25902	0.127787
Zm00001eb245960	Pr1 (F3'H)	1.63821	0.015706	4.18861	2.32076e-06	3.77715	2.34431e-06	1.44747	0.0177904
Zm00001eb067380	Fht1 (F3H)	6.80459	1.39191e-09	4.72036	1.90209e-07	7.02914	2.83117e-10	7.01809	2.40189e-10
Zm00001eb256020	Fls1 (FLS)	0.212452	0.646706	-0.811503	0.0146574	-0.262831	0.452033	-0.224727	0.54844
Zm00001eb256000	Fls2 (FLS)	0.73294	0.126538	1.88025	0.00025637	2.42647	7.5054e-06	2.4318	8.3393e-06
Zm00001eb394430	Fns1 (FNS)	-1.17301	0.173033	-1.7854	0.0246271	-0.536842	0.540888	-0.739504	0.371471
Zm00001eb159020	A1 (DFR)	1.61211	0.0766543	3.1793	0.000760669	3.15171	0.0004982	1.48905	0.069566
Zm00001eb229190	A2 (ANS)	6.54828	4.44427e-09	5.04603	1.47042e-07	8.34878	4.95506e-11	7.29627	2.40189e-10
Zm00001eb431500	Andr1 (ANR)	0.685935	0.326899	1.15873	0.055602	1.19576	0.040928	1.24412	0.0328987
Zm00001eb431510	Andr2 (ANR)	-0.283658	0.760045	-0.3421	0.637957	-0.729503	0.194295	-0.69184	0.221631
Zm00001eb374230	Bz1 (UFGT)	3.36659	9.25916e-05	3.58261	3.74094e-05	4.83578	3.93266e-07	4.99278	3.03677e-07
Zm00001eb065210	Aat1 (AAT)	2.0897	9.52733e-06	1.47095	0.000281462	3.12325	1.80433e-08	2.38404	6.27479e-07
Zm00001eb048110	Bz2 (GST)	7.51556	2.65574e-10	5.40725	3.68668e-08	9.2839	7.41635e-12	7.40186	1.10641e-10
Zm00001eb376160	Mrpa3 (ABC)	6.28904	1.94254e-09	4.26562	3.36892e-07	7.1736	1.09947e-10	6.47523	3.4522e-10
Zm00001eb074320	B1 (bHLH)	0	0	0	0	0	0	0	0
Zm00001eb303250	In1 (bHLH-like inhibitor)	6.05985	1.07376e-09	4.77873	3.28348e-08	4.85703	5.37573e-09	6.62395	8.05269e-11
Zm00001eb429330	Lc1 (bHLH)	3.84091	2.46257e-07	2.74756	1.33082e-05	5.31347	9.80272e-10	5.16218	1.19566e-09
Zm00001eb202770	Myb42 (MYB)	0.257741	0.674993	1.08043	0.012054	2.14014	1.72598e-05	1.81108	0.000117241
Zm00001eb103730	Myb31 (MYB)	-0.247869	0.480054	-0.476745	0.0912143	-0.0618322	0.898396	-0.0620958	0.923937
Zm00001eb159610	Mybr97 (MYB)	4.11062	0.000107714	3.38731	0.000489242	4.79637	6.08954e-06	4.43077	1.68779e-05
Zm00001eb014290	P1 (MYB)	0.15432	0.939397	-1.11574	0.0832404	0.555254	0.410259	-0.885213	0.157981
Zm00001eb250750	Pac1 (WDR)	-0.557944	0.130388	-0.980502	0.00594945	-0.518548	0.119291	-0.708425	0.031855
Zm00001eb278680	Pl1 (R2R3-MYB)	3.26976	3.15754e-05	4.1966	1.69874e-06	5.12604	3.74059e-08	5.93295	5.40957e-09
Zm00001eb308560	Rif1 (EMSY-like)	-0.176486	0.478941	0.194255	0.373681	0.225041	0.261812	0.0274019	0.985874
Zm00001eb413920	Wrky33 (WRKY)	5.87157	2.71789e-12	5.31835	4.01599e-11	8.5656	4.24497e-15	6.71735	8.8763e-14
