# Supplementary material for: Comparative transcriptomics of anthocyanin accumulation in the pericarp of pigmented purple corn
Source: Theor Appl Genet. 2026 Jan 17;139(1):37. doi: 10.1007/s00122-025-05137-x (PMC12812100; doi:10.1007/s00122-025-05137-x)
Supplement: Supplementary file 2 — Supplementary file2 UHPLC Chromatograms of 18 DAP pigmented pericarp tissue from (A) B73 Color Converted, (B) Mo17 Color Converted, (C) Amazonas, and (D) Maize Morado. Primary cyanidin-derived compounds are labeled: (1) Catechin-(4,8)-cyanidin 3,5-diglucoside, (2) Catechin-(4,8)-cyanidin 3-6″-malonylglucoside-5-glucoside, (3) Cyanidin 3-O-glucoside, (4) Cyanidin 3-6″-malonylglucoside, and (5) Cyanidin 3-3″,6″-dimalonylglucoside. Proportion of total peak area is attributable to cyanidin glycosides [Cyanidin 3-O-glucoside (3), Cyanidin 3-6″-malonylglucoside (4), and Cyanidin 3-3″,6″-dimalonylglucoside (5)]. Peak areas were measured in milli-Absorbance Units (mAU) (DOCX 623 KB) [file 122_2025_5137_MOESM2_ESM.xlsx]

## Sheet: Turquoise Module
Gene Module	Gene Module Membership	Gene Module Membership p-value	Gene Trait Significance	Gene Trait Significance p-value
Zm00001eb000010	0.899317	6.86628e-05	0.663957	0.0185436
Zm00001eb000060	0.546181	0.0661776	0.0454563	0.888442
Zm00001eb000080	0.465602	0.127149	0.199487	0.534207
Zm00001eb000170	0.760764	0.00406346	0.594401	0.0415235
Zm00001eb000190	0.611101	0.0347676	0.287803	0.36435
Zm00001eb000220	0.863985	0.000290475	0.353352	0.259864
Zm00001eb000310	0.775338	0.00304766	0.592206	0.0424761
Zm00001eb000330	0.832998	0.000767342	0.589558	0.0436451
Zm00001eb000480	0.557024	0.0599251	0.286003	0.367492
Zm00001eb000510	0.929382	1.22746e-05	0.666201	0.0180096
Zm00001eb000620	0.888892	0.000110361	0.512587	0.0883796
Zm00001eb000690	0.761546	0.00400319	0.482761	0.111902
Zm00001eb000710	0.0370502	0.908988	0.297832	0.347107
Zm00001eb000800	0.381166	0.221523	0.139954	0.664421
Zm00001eb000870	0.846369	0.0005177	0.488294	0.107256
Zm00001eb000920	0.911399	3.69998e-05	0.615689	0.0330583
Zm00001eb001020	0.794528	0.00201929	0.693538	0.0123718
Zm00001eb001070	0.699024	0.0114207	0.267168	0.401204
Zm00001eb001130	0.806606	0.00152441	0.579604	0.0482453
Zm00001eb001270	0.860142	0.000331649	0.742814	0.0056451
Zm00001eb001360	0.457068	0.135212	0.229042	0.473953
Zm00001eb001430	0.903438	5.61143e-05	0.678659	0.0152469
Zm00001eb001550	0.95684	1.09692e-06	0.672194	0.0166385
Zm00001eb001570	0.889023	0.000109736	0.496223	0.100825
Zm00001eb001650	0.79528	0.00198529	0.792072	0.00213338
Zm00001eb001680	0.777251	0.00293027	0.884079	0.000135285
Zm00001eb001770	0.543309	0.0679061	0.252374	0.428735
Zm00001eb001950	0.733667	0.00661023	0.703857	0.0106287
Zm00001eb002000	0.765722	0.00369282	0.636521	0.0260482
Zm00001eb002040	0.761579	0.00400067	0.334252	0.288283
Zm00001eb002070	0.916533	2.76965e-05	0.624751	0.0298611
Zm00001eb002090	0.714821	0.00898388	0.336171	0.28535
Zm00001eb002170	0.656375	0.0204342	0.76886	0.0034719
Zm00001eb002180	0.59828	0.0398774	0.337449	0.283407
Zm00001eb002430	0.683882	0.014187	0.347359	0.268599
Zm00001eb002440	0.437091	0.155363	0.0045316	0.988848
Zm00001eb002560	0.729672	0.0070685	0.392559	0.206864
Zm00001eb002740	0.582509	0.0468688	0.440017	0.152299
Zm00001eb002870	0.498102	0.0993396	0.434845	0.157742
Zm00001eb002910	0.727988	0.00726874	0.415125	0.179619
Zm00001eb002920	0.619111	0.0318236	0.388591	0.211901
Zm00001eb002930	0.587083	0.0447587	0.476087	0.11768
Zm00001eb002960	0.702856	0.0107893	0.377001	0.227034
Zm00001eb003000	0.869062	0.000242311	0.49686	0.10032
Zm00001eb003010	0.880123	0.000158904	0.709753	0.00971867
Zm00001eb003340	0.590976	0.0430164	-0.0570975	0.860096
Zm00001eb003450	0.767371	0.00357539	0.324163	0.303974
Zm00001eb003650	0.684509	0.0140635	0.359852	0.250579
Zm00001eb003750	0.42456	0.168928	0.183309	0.568499
Zm00001eb003780	0.755066	0.00452346	0.756945	0.00436759
Zm00001eb003810	0.868774	0.000244858	0.602639	0.038084
Zm00001eb003840	0.713917	0.00911182	0.305508	0.334211
Zm00001eb003900	0.676367	0.0157299	0.278085	0.38148
Zm00001eb003970	0.865235	0.000277977	0.6248	0.0298444
Zm00001eb004190	0.502717	0.0957543	0.264776	0.405594
Zm00001eb004310	0.43404	0.158599	0.0467289	0.885337
Zm00001eb004460	0.490033	0.105823	0.462721	0.129835
Zm00001eb004700	0.56807	0.0539898	0.278026	0.381584
Zm00001eb004770	0.919972	2.25751e-05	0.654369	0.0209573
Zm00001eb004790	0.747372	0.00520583	0.638902	0.0253223
Zm00001eb004940	0.803905	0.00162595	0.602336	0.0382067
Zm00001eb004990	0.747058	0.00523518	0.634306	0.0267375
Zm00001eb005000	0.860648	0.000325978	0.652432	0.0214713
Zm00001eb005050	0.898335	7.1954e-05	0.441698	0.150556
Zm00001eb005070	0.948065	2.72647e-06	0.605982	0.0367481
Zm00001eb005210	0.580358	0.0478852	0.562834	0.0567495
Zm00001eb005220	0.737844	0.0061552	0.389372	0.210903
Zm00001eb005230	0.797113	0.00190426	0.363416	0.245572
Zm00001eb005330	0.715906	0.00883221	0.273755	0.389243
Zm00001eb005340	0.872508	0.000213345	0.500894	0.0971603
Zm00001eb005370	0.399864	0.197784	0.0931411	0.773416
Zm00001eb005420	0.511791	0.0889597	0.5876	0.0445247
Zm00001eb005440	0.565087	0.0555505	0.187358	0.559832
Zm00001eb005560	0.7209	0.00815827	0.67001	0.017129
Zm00001eb005600	0.593322	0.0419897	0.301319	0.341216
Zm00001eb005670	0.88816	0.000113897	0.625137	0.0297299
Zm00001eb005820	0.680981	0.0147687	0.379115	0.224227
Zm00001eb006000	0.757071	0.00435732	0.647601	0.0227936
Zm00001eb006480	0.845929	0.000524744	0.654916	0.0208136
Zm00001eb006510	0.780378	0.00274586	0.484359	0.110547
Zm00001eb006570	0.968593	2.2831e-07	0.607426	0.0361812
Zm00001eb006610	0.459486	0.132895	0.293025	0.355317
Zm00001eb006850	0.500721	0.0972944	0.166817	0.60433
Zm00001eb006940	0.782365	0.00263334	0.672126	0.0166535
Zm00001eb006950	0.582772	0.0467459	0.778582	0.00285066
Zm00001eb007050	0.754526	0.00456896	0.367346	0.24012
Zm00001eb007090	0.857504	0.000362439	0.62619	0.0293747
Zm00001eb007140	0.8182	0.00114258	0.403913	0.192859
Zm00001eb007220	0.918939	2.40272e-05	0.489241	0.106475
Zm00001eb007250	0.776343	0.00298555	0.374414	0.230497
Zm00001eb007280	0.792402	0.00211778	0.447882	0.144255
Zm00001eb007310	0.858449	0.000351161	0.567836	0.0541112
Zm00001eb007550	0.692233	0.0126065	0.370336	0.23602
Zm00001eb007570	0.868983	0.000243003	0.556899	0.0599944
Zm00001eb007600	0.943054	4.2846e-06	0.540001	0.0699358
Zm00001eb007680	0.951835	1.88238e-06	0.61815	0.032167
Zm00001eb007690	0.940782	5.18989e-06	0.646596	0.0230757
Zm00001eb007730	0.758718	0.00422431	0.381924	0.220528
Zm00001eb007750	0.881267	0.000151765	0.668112	0.0175637
Zm00001eb007780	0.869412	0.000239237	0.612495	0.0342417
Zm00001eb007930	0.800829	0.00174782	0.476735	0.11711
Zm00001eb007960	0.265474	0.404312	0.241421	0.449693
Zm00001eb008060	0.9033	5.6504e-05	0.632486	0.0273131
Zm00001eb008130	0.722449	0.00795727	0.457453	0.134841
Zm00001eb008240	0.796092	0.00194909	0.74656	0.00528212
Zm00001eb008290	0.524515	0.0799928	0.704571	0.0105151
Zm00001eb008300	0.602523	0.0381309	0.636655	0.0260072
Zm00001eb008400	0.445058	0.147111	0.0477277	0.882901
Zm00001eb008440	0.837484	0.000675031	0.769293	0.0034422
Zm00001eb008530	0.63983	0.0250433	0.74229	0.00569731
Zm00001eb008570	0.93729	6.87049e-06	0.50684	0.0926253
Zm00001eb008620	0.927229	1.42113e-05	0.587117	0.0447432
Zm00001eb008650	0.802355	0.00168653	0.528484	0.0773263
Zm00001eb008660	0.781556	0.00267875	0.422971	0.1707
Zm00001eb008680	0.672605	0.0165473	0.511222	0.0893757
Zm00001eb008720	0.817571	0.00116116	0.353647	0.259437
Zm00001eb008780	0.840745	0.000613505	0.461136	0.131328
Zm00001eb008790	0.887953	0.000114916	0.628516	0.0286005
Zm00001eb008810	0.502166	0.0961779	0.407955	0.188018
Zm00001eb008880	0.61001	0.035183	0.260592	0.413331
Zm00001eb008950	0.819594	0.00110218	0.638482	0.0254493
Zm00001eb009060	0.870638	0.000228703	0.512512	0.0884346
Zm00001eb009110	0.87311	0.000208572	0.69965	0.0113157
Zm00001eb009120	0.63333	0.027045	0.410852	0.184595
Zm00001eb009140	0.89165	9.77948e-05	0.711341	0.00948367
Zm00001eb009170	0.7776	0.00290923	0.380709	0.222124
Zm00001eb009250	0.87244	0.000213884	0.448064	0.144072
Zm00001eb009290	0.786461	0.00241257	0.270751	0.394675
Zm00001eb009320	0.766519	0.00363571	0.356671	0.255099
Zm00001eb009370	0.89203	9.61545e-05	0.446177	0.145975
Zm00001eb009530	0.668748	0.017417	0.600099	0.0391218
Zm00001eb009580	0.765403	0.00371582	0.699958	0.0112644
Zm00001eb009590	0.576542	0.0497262	0.470657	0.122524
Zm00001eb009770	0.54856	0.0647687	0.311648	0.324085
Zm00001eb009930	0.649152	0.0223627	0.767578	0.0035609
Zm00001eb009960	0.902666	5.83166e-05	0.541204	0.0691927
Zm00001eb009980	0.908969	4.21835e-05	0.63209	0.0274395
Zm00001eb009990	0.694925	0.0121261	0.815541	0.00122276
Zm00001eb010030	0.660915	0.0192862	0.51183	0.0889312
Zm00001eb010260	0.754543	0.00456759	0.643102	0.0240772
Zm00001eb010280	0.746198	0.00531641	0.256386	0.42118
Zm00001eb010310	0.953319	1.61379e-06	0.553213	0.0620735
Zm00001eb010320	0.756969	0.00436567	0.578808	0.0486271
Zm00001eb010330	0.804194	0.00161484	0.411894	0.183375
Zm00001eb010340	0.674868	0.0160519	0.662073	0.0190009
Zm00001eb010400	0.572269	0.051846	0.440275	0.15203
Zm00001eb010410	0.741079	0.00581939	0.670265	0.017071
Zm00001eb010560	0.694392	0.01222	0.332018	0.291717
Zm00001eb010570	0.705624	0.0103496	0.566704	0.0547008
Zm00001eb010620	0.836532	0.000693858	0.447999	0.144138
Zm00001eb010680	0.7952	0.00198886	0.399139	0.198674
Zm00001eb010740	0.857796	0.000358924	0.737257	0.00621775
Zm00001eb010810	0.544139	0.0674034	0.242617	0.447381
Zm00001eb010860	0.874745	0.000196034	0.570114	0.0529388
Zm00001eb011020	0.560062	0.0582496	0.0179173	0.955925
Zm00001eb011030	0.743041	0.00562256	0.35735	0.25413
Zm00001eb011070	0.354202	0.258639	0.462162	0.13036
Zm00001eb011230	0.475554	0.11815	0.122358	0.704814
Zm00001eb011300	0.623221	0.0303845	0.623848	0.0301691
Zm00001eb011310	0.672258	0.0166241	0.343755	0.273932
Zm00001eb011420	0.765048	0.00374163	0.68732	0.0135195
Zm00001eb011460	0.899366	6.85036e-05	0.793445	0.00206898
Zm00001eb011470	0.80157	0.00171785	0.511265	0.0893448
Zm00001eb011480	0.758428	0.00424748	0.451294	0.140852
Zm00001eb011610	0.416097	0.178498	0.245651	0.441541
Zm00001eb011620	0.898722	7.06439e-05	0.678819	0.0152137
Zm00001eb011630	0.913482	3.29684e-05	0.496037	0.100973
Zm00001eb011650	0.714105	0.00908503	0.630334	0.0280056
Zm00001eb011670	0.751517	0.00482923	0.600826	0.038823
Zm00001eb011720	0.799341	0.00180926	0.792738	0.00210195
Zm00001eb011730	0.865036	0.000279937	0.626866	0.0291481
Zm00001eb011810	0.928096	1.34044e-05	0.754599	0.00456284
Zm00001eb011920	0.485037	0.109975	0.0369901	0.909135
Zm00001eb011930	0.39706	0.201239	0.357672	0.253672
Zm00001eb011970	0.457741	0.134565	-0.156669	0.626789
Zm00001eb012000	0.90765	4.52265e-05	0.664652	0.0183771
Zm00001eb012060	0.86942	0.000239161	0.587098	0.0447517
Zm00001eb012310	0.564945	0.0556255	0.584337	0.0460175
Zm00001eb012390	0.682271	0.0145079	0.264759	0.405626
Zm00001eb012430	0.809117	0.00143444	0.415427	0.17927
Zm00001eb012580	0.468226	0.124734	0.0549557	0.8653
Zm00001eb012610	0.7711	0.00332039	0.402656	0.194379
Zm00001eb012660	0.578821	0.0486209	0.450375	0.141763
Zm00001eb012670	0.611945	0.0344486	0.440436	0.151864
Zm00001eb012710	0.714425	0.00903969	0.224208	0.483588
Zm00001eb012760	0.837488	0.000674951	0.704845	0.0104719
Zm00001eb012770	0.870121	0.000233097	0.555315	0.0608817
Zm00001eb012870	0.937734	6.63589e-06	0.535437	0.0728036
Zm00001eb012890	0.823814	0.000986576	0.487202	0.108163
Zm00001eb012980	0.74808	0.00513998	0.689782	0.0130562
Zm00001eb013000	0.828028	0.000880702	0.462177	0.130346
Zm00001eb013030	0.41938	0.174747	0.0638096	0.843818
Zm00001eb013100	0.938205	6.39377e-06	0.549234	0.0643736
Zm00001eb013120	0.612769	0.0341389	0.384736	0.216864
Zm00001eb013140	0.974489	8.15359e-08	0.722018	0.00801283
Zm00001eb013180	0.649097	0.0223779	0.123051	0.703209
Zm00001eb013190	0.875953	0.000187159	0.577607	0.0492075
Zm00001eb013220	0.943073	4.27738e-06	0.629391	0.0283129
Zm00001eb013230	0.612422	0.0342689	0.183812	0.567419
Zm00001eb013250	0.853762	0.000409877	0.735182	0.00644235
Zm00001eb013270	0.830897	0.000813796	0.440914	0.151368
Zm00001eb013340	0.857246	0.000365564	0.746955	0.00524485
Zm00001eb013370	0.739712	0.00595962	0.713116	0.00922623
Zm00001eb013430	0.852716	0.000423965	0.486804	0.108495
Zm00001eb013510	0.684925	0.0139821	0.563458	0.0564153
Zm00001eb013550	0.932207	1.00572e-05	0.592954	0.0421498
Zm00001eb013590	0.623228	0.030382	0.734199	0.00655091
Zm00001eb013600	0.767333	0.00357812	0.420993	0.172922
Zm00001eb013680	0.720149	0.00825698	0.404313	0.192376
Zm00001eb013730	0.841394	0.000601806	0.35023	0.264392
Zm00001eb013780	0.76122	0.00402818	0.866522	0.000265551
Zm00001eb013870	0.740243	0.00590488	0.499675	0.0981081
Zm00001eb013890	0.781291	0.00269369	0.655465	0.0206704
Zm00001eb013950	0.730674	0.00695144	0.394904	0.203921
Zm00001eb013970	0.731997	0.00679902	0.448862	0.143272
Zm00001eb014030	0.924197	1.73387e-05	0.634644	0.0266313
Zm00001eb014050	0.629238	0.028363	0.510446	0.0899459
Zm00001eb014110	0.85377	0.000409766	0.591115	0.0429551
Zm00001eb014120	0.872459	0.000213735	0.569719	0.0531409
Zm00001eb014160	0.693708	0.0123416	0.682854	0.0143912
Zm00001eb014190	0.740007	0.00592908	0.593642	0.0418511
Zm00001eb014210	0.646303	0.0231585	0.741416	0.00578521
Zm00001eb014240	0.462306	0.130225	0.78228	0.00263811
Zm00001eb014500	0.777261	0.00292966	0.544062	0.0674499
Zm00001eb014640	0.816949	0.00117978	0.37473	0.230073
Zm00001eb014670	0.286306	0.366963	-0.263138	0.408613
Zm00001eb014730	0.917372	2.63711e-05	0.52931	0.0767795
Zm00001eb014790	0.412997	0.182087	0.333966	0.28872
Zm00001eb014810	0.803771	0.00163113	0.604391	0.0373796
Zm00001eb014820	0.833634	0.000753698	0.531295	0.0754758
Zm00001eb014830	0.850359	0.000457083	0.451999	0.140156
Zm00001eb014870	0.947959	2.75369e-06	0.626151	0.0293876
Zm00001eb014890	0.753297	0.00467395	0.433573	0.159099
Zm00001eb014960	0.925383	1.60569e-05	0.638043	0.0255825
Zm00001eb015030	0.91646	2.78141e-05	0.562874	0.056728
Zm00001eb015050	0.397689	0.200461	0.253049	0.427458
Zm00001eb015170	0.760005	0.00412259	0.538678	0.0707588
Zm00001eb015200	0.817796	0.00115449	0.337266	0.283685
Zm00001eb015260	0.915308	2.97265e-05	0.450603	0.141537
Zm00001eb015310	0.896676	7.77979e-05	0.614905	0.033346
Zm00001eb015340	0.928522	1.30211e-05	0.53841	0.0709268
Zm00001eb015390	0.735868	0.00636741	0.245599	0.441641
Zm00001eb015520	0.813194	0.00129709	0.675154	0.0159902
Zm00001eb015540	0.567267	0.054407	0.342212	0.276233
Zm00001eb015690	0.72794	0.00727453	0.526106	0.0789162
Zm00001eb015720	0.866703	0.000263846	0.77137	0.00330249
Zm00001eb015760	0.661479	0.0191469	0.293879	0.353851
Zm00001eb015800	0.43391	0.158738	0.111364	0.730421
Zm00001eb015820	0.483617	0.111175	0.183252	0.56862
Zm00001eb015840	0.949097	2.47038e-06	0.700222	0.0112204
Zm00001eb015900	0.609783	0.0352698	0.254625	0.424488
Zm00001eb015960	0.632491	0.0273116	0.183733	0.567588
Zm00001eb016020	0.822873	0.00101151	0.529258	0.0768135
Zm00001eb016120	0.958361	9.19124e-07	0.651511	0.021719
Zm00001eb016240	0.870076	0.00023349	0.400347	0.197192
Zm00001eb016330	0.916932	2.7059e-05	0.580026	0.0480435
Zm00001eb016370	0.756097	0.00443746	0.754023	0.00461172
Zm00001eb016450	0.571398	0.0522855	0.145336	0.652221
Zm00001eb016540	0.855528	0.000386923	0.656116	0.0205013
Zm00001eb016560	0.93416	8.7186e-06	0.577234	0.0493886
Zm00001eb016620	0.762193	0.00395381	0.371853	0.233956
Zm00001eb016670	0.838223	0.000660686	0.70077	0.0111297
Zm00001eb016680	0.88902	0.00010975	0.482793	0.111874
Zm00001eb016800	0.875461	0.000190734	0.71897	0.00841389
Zm00001eb016850	0.780952	0.00271297	0.451862	0.140291
Zm00001eb016880	0.607255	0.0362481	0.332761	0.290572
Zm00001eb016930	0.881103	0.000152774	0.591571	0.0427541
Zm00001eb017000	0.311824	0.323797	0.10581	0.743455
Zm00001eb017050	0.847758	0.00049593	0.645569	0.023367
Zm00001eb017130	0.598081	0.039961	0.477163	0.116735
Zm00001eb017230	0.884765	0.00013149	0.497573	0.0997566
Zm00001eb017310	0.963122	5.0492e-07	0.696175	0.0119077
Zm00001eb017330	0.94841	2.63862e-06	0.573034	0.0514617
Zm00001eb017340	0.898489	7.14303e-05	0.688096	0.0133723
Zm00001eb017430	0.783191	0.00258764	0.315278	0.318179
Zm00001eb017460	0.770631	0.00335172	0.45402	0.138171
Zm00001eb017680	0.890705	0.000101965	0.594641	0.0414203
Zm00001eb017780	0.683513	0.01426	0.433579	0.159092
Zm00001eb017790	0.491683	0.104475	0.442307	0.149928
Zm00001eb017860	0.747807	0.00516528	0.534286	0.0735394
Zm00001eb018180	0.896053	8.00842e-05	0.621258	0.031066
Zm00001eb018200	0.814865	0.00124383	0.782355	0.0026339
Zm00001eb018350	0.745563	0.00537694	0.35472	0.257893
Zm00001eb018380	0.90996	4.00042e-05	0.443731	0.148466
Zm00001eb018420	0.775147	0.00305957	0.33802	0.282542
Zm00001eb018430	0.969249	2.05679e-07	0.593158	0.0420609
Zm00001eb018460	0.590665	0.0431535	0.509964	0.090301
Zm00001eb018490	0.635404	0.026394	0.428862	0.16419
Zm00001eb018510	0.874938	0.000194601	0.652021	0.0215817
Zm00001eb018520	0.882209	0.000146081	0.555606	0.0607183
Zm00001eb018600	0.759422	0.00416839	0.584174	0.046093
Zm00001eb018610	0.876615	0.00018243	0.432664	0.160073
Zm00001eb018640	0.835167	0.000721562	0.424824	0.168635
Zm00001eb018660	0.709497	0.00975683	0.369757	0.236811
Zm00001eb018720	0.465692	0.127065	0.0828571	0.797949
Zm00001eb018810	0.946903	3.03936e-06	0.651867	0.0216229
Zm00001eb018840	0.393926	0.205146	0.263638	0.40769
Zm00001eb018970	0.955487	1.27694e-06	0.659455	0.0196501
Zm00001eb019030	0.796434	0.00193396	0.813275	0.00129447
Zm00001eb019090	0.66533	0.0182155	0.253289	0.427006
Zm00001eb019260	0.688995	0.013203	0.546522	0.0659742
Zm00001eb019280	0.67542	0.0159329	0.852089	0.000432591
Zm00001eb019290	0.783223	0.00258586	0.570698	0.052641
Zm00001eb019330	0.806212	0.00153892	0.517999	0.084504
Zm00001eb019350	0.575982	0.0500005	0.258107	0.417959
Zm00001eb019420	0.779756	0.00278183	0.502785	0.0957022
Zm00001eb019470	0.929147	1.24757e-05	0.573876	0.0510416
Zm00001eb019510	0.69605	0.0119293	0.375053	0.229639
Zm00001eb019580	0.406342	0.18994	0.2309	0.470274
Zm00001eb019700	0.720614	0.00819579	0.382196	0.220172
Zm00001eb019710	0.673587	0.0163309	0.295471	0.351127
Zm00001eb019800	0.838957	0.000646669	0.448612	0.143522
Zm00001eb019850	0.701374	0.0110302	0.273252	0.390149
Zm00001eb019860	0.69957	0.0113291	0.781957	0.00265616
Zm00001eb019960	0.701391	0.0110275	0.714188	0.00907327
Zm00001eb019970	0.598435	0.0398127	0.172092	0.592776
Zm00001eb020020	0.725765	0.00753941	0.412298	0.182902
Zm00001eb020110	0.58063	0.0477558	0.441905	0.150342
Zm00001eb020150	0.929674	1.2029e-05	0.704243	0.0105672
Zm00001eb020250	0.906244	4.86566e-05	0.450314	0.141824
Zm00001eb020260	0.798308	0.00185285	0.324493	0.303453
Zm00001eb020270	0.409222	0.186516	0.122653	0.704133
Zm00001eb020320	0.724945	0.00764118	0.245874	0.441114
Zm00001eb020370	0.949205	2.44472e-06	0.644193	0.0237612
Zm00001eb020380	0.644011	0.0238137	0.683928	0.0141779
Zm00001eb020720	0.813244	0.00129548	0.499538	0.0982144
Zm00001eb020860	0.842407	0.000583873	0.449893	0.142243
Zm00001eb020870	0.892069	9.59864e-05	0.554064	0.0615891
Zm00001eb020900	0.362331	0.247091	0.368388	0.238687
Zm00001eb020970	0.764101	0.003811	0.530622	0.075916
Zm00001eb020980	-0.587337	0.0446436	-0.418452	0.175802
Zm00001eb020990	0.453498	0.138682	0.552872	0.0622683
Zm00001eb021030	0.445541	0.14662	0.269461	0.397019
Zm00001eb021070	0.51858	0.0840951	0.119843	0.710649
Zm00001eb021100	0.684366	0.0140915	0.563241	0.0565316
Zm00001eb021220	0.864875	0.000281531	0.80178	0.00170941
Zm00001eb021280	0.785342	0.00247144	0.483967	0.110878
Zm00001eb021340	0.812193	0.00132985	0.588939	0.0439217
Zm00001eb021510	0.610175	0.0351201	0.156198	0.62784
Zm00001eb021710	0.612631	0.0341907	0.271303	0.393674
Zm00001eb021760	0.83409	0.000744022	0.59131	0.0428691
Zm00001eb021770	0.869057	0.000242356	0.674825	0.0160613
Zm00001eb021840	0.72121	0.00811774	0.233113	0.465909
Zm00001eb021940	0.838315	0.00065891	0.591948	0.0425889
Zm00001eb022180	0.846063	0.000522582	0.50823	0.0915862
Zm00001eb022410	0.792792	0.00209945	0.480735	0.113635
Zm00001eb022440	0.893107	9.1625e-05	0.743673	0.00556026
Zm00001eb022580	0.669504	0.0172439	0.164814	0.60874
Zm00001eb022650	0.843319	0.000568092	0.464689	0.127996
Zm00001eb022660	0.888025	0.000114563	0.446415	0.145734
Zm00001eb022720	0.655559	0.0206457	0.780167	0.00275802
Zm00001eb022790	0.649407	0.0222926	0.843824	0.000559489
Zm00001eb022830	0.81412	0.00126737	0.445905	0.146251
Zm00001eb022930	0.770971	0.00332898	0.569189	0.0534126
Zm00001eb023090	0.795304	0.0019842	0.673356	0.0163818
Zm00001eb023100	0.947857	2.78043e-06	0.729226	0.00712116
Zm00001eb023110	0.754273	0.00459041	0.707582	0.0100467
Zm00001eb023140	0.871639	0.000220378	0.702807	0.0107972
Zm00001eb023170	0.823291	0.00100037	0.718075	0.00853459
Zm00001eb023260	0.570716	0.052632	0.281302	0.375764
Zm00001eb023270	0.910057	3.97971e-05	0.529766	0.0764789
Zm00001eb023500	0.714239	0.00906615	0.287301	0.365226
Zm00001eb023520	0.80114	0.0017352	0.637811	0.0256531
Zm00001eb023620	0.788408	0.00231269	0.688022	0.0133862
Zm00001eb023830	0.844052	0.000555645	0.730796	0.00693721
Zm00001eb023880	0.804831	0.00159056	0.463358	0.129237
Zm00001eb023890	0.874216	0.000200025	0.462837	0.129726
Zm00001eb023930	0.951942	1.86201e-06	0.675638	0.015886
Zm00001eb024070	0.581079	0.047543	0.406947	0.189218
Zm00001eb024130	0.626569	0.0292473	0.411578	0.183744
Zm00001eb024190	0.820265	0.00108312	0.341071	0.277942
Zm00001eb024210	0.879102	0.00016549	0.544486	0.0671942
Zm00001eb024230	0.866188	0.000268741	0.68565	0.0138408
Zm00001eb024240	0.825871	0.000933733	0.60555	0.0369188
Zm00001eb024290	0.738713	0.00606367	0.585706	0.0453867
Zm00001eb024330	0.785403	0.0024682	0.563731	0.0562699
Zm00001eb024360	0.705253	0.0104076	0.650007	0.0221278
Zm00001eb024560	0.824541	0.000967641	0.444482	0.147698
Zm00001eb024570	0.898648	7.08926e-05	0.575326	0.0503232
Zm00001eb024850	0.84048	0.000618344	0.689715	0.0130685
Zm00001eb024870	0.737812	0.0061586	0.518575	0.0840982
Zm00001eb024900	0.413546	0.181448	0.071087	0.826233
Zm00001eb024920	0.743312	0.00559573	0.344415	0.272951
Zm00001eb025000	0.192388	0.549145	0.236847	0.458587
Zm00001eb025010	0.82958	0.000844003	0.739651	0.00596592
Zm00001eb025020	0.796694	0.00192255	0.727552	0.00732124
Zm00001eb025040	0.931738	1.04009e-05	0.650054	0.0221149
Zm00001eb025070	0.88959	0.000107065	0.821179	0.00105761
Zm00001eb025080	0.651913	0.0216106	0.230879	0.470316
Zm00001eb025110	0.818981	0.0011198	0.687091	0.0135633
Zm00001eb025160	0.513838	0.0874733	0.54037	0.0697074
Zm00001eb025170	0.799034	0.0018221	0.640188	0.024936
Zm00001eb025190	0.732538	0.00673743	0.523491	0.0806905
Zm00001eb025200	0.826816	0.000910209	0.664407	0.0184355
Zm00001eb025280	0.561911	0.0572461	0.579911	0.0480986
Zm00001eb025300	0.791092	0.00218025	0.608565	0.035739
Zm00001eb025360	0.866941	0.000261605	0.51473	0.086831
Zm00001eb025470	0.814549	0.00125379	0.368561	0.238449
Zm00001eb025540	0.454617	0.137588	0.225022	0.481958
Zm00001eb025560	0.906114	4.89841e-05	0.578344	0.048851
Zm00001eb025620	0.472818	0.120581	0.287088	0.365597
Zm00001eb025640	0.644132	0.0237787	0.405533	0.19091
Zm00001eb025700	0.636642	0.0260111	0.223832	0.484339
Zm00001eb025800	0.756335	0.00441773	0.625235	0.0296966
Zm00001eb026120	0.834622	0.000732869	0.472137	0.121191
Zm00001eb026240	0.915182	2.99428e-05	0.682375	0.014487
Zm00001eb026250	0.757755	0.00430172	0.499521	0.0982283
Zm00001eb026400	0.60496	0.0371528	0.488154	0.107372
Zm00001eb026420	0.621087	0.0311256	0.592108	0.0425187
Zm00001eb026440	0.838141	0.000662268	0.516839	0.085325
Zm00001eb026700	0.842864	0.000575925	0.621668	0.0309228
Zm00001eb026880	0.833164	0.000763752	0.583418	0.046444
Zm00001eb026930	0.630316	0.0280115	0.465405	0.127331
Zm00001eb026960	0.922784	1.89695e-05	0.597085	0.0403797
Zm00001eb026990	0.819977	0.00109128	0.459471	0.132909
Zm00001eb027100	0.933363	9.24632e-06	0.671594	0.0167721
Zm00001eb027200	0.802297	0.0016888	0.386909	0.214058
Zm00001eb027280	0.857527	0.000362153	0.469366	0.123694
Zm00001eb027320	0.522188	0.0815845	0.134681	0.676444
Zm00001eb027340	0.767344	0.00357731	0.54523	0.0667466
Zm00001eb027590	0.857692	0.000360171	0.429226	0.163793
Zm00001eb027640	0.758669	0.00422821	0.540598	0.0695666
Zm00001eb027720	0.595274	0.0411489	0.495137	0.10169
Zm00001eb027790	0.541674	0.0689039	0.120686	0.708692
Zm00001eb027800	0.780971	0.00271192	0.66969	0.0172017
Zm00001eb027810	0.243915	0.444879	-0.0861357	0.790108
Zm00001eb027820	0.93441	8.55803e-06	0.697951	0.0116023
Zm00001eb027830	0.863253	0.000297989	0.370521	0.235768
Zm00001eb028110	0.889616	0.000106944	0.657195	0.0202234
Zm00001eb028160	0.686837	0.0136119	0.429761	0.16321
Zm00001eb028190	0.29653	0.349322	0.408411	0.187477
Zm00001eb028220	0.84714	0.00050553	0.629477	0.0282849
Zm00001eb028250	0.790596	0.00220429	0.708448	0.00991486
Zm00001eb028280	0.964658	4.09202e-07	0.616712	0.0326859
Zm00001eb028290	0.82754	0.000892481	0.586126	0.0451947
Zm00001eb028310	0.895866	8.07796e-05	0.510539	0.0898774
Zm00001eb028460	0.846568	0.000514533	0.564565	0.0558263
Zm00001eb028610	0.637948	0.0256113	0.313484	0.321091
Zm00001eb028710	0.792	0.00213678	0.405926	0.190439
Zm00001eb028750	0.819665	0.00110014	0.535141	0.0729927
Zm00001eb028840	0.782318	0.00263596	0.457471	0.134824
Zm00001eb028930	0.800118	0.00177697	0.7626	0.00392306
Zm00001eb028990	0.687236	0.0135356	0.394792	0.204062
Zm00001eb029010	0.563812	0.0562265	-0.0322875	0.920653
Zm00001eb029140	0.532327	0.074804	0.151045	0.639366
Zm00001eb029330	0.578875	0.0485951	0.47345	0.120017
Zm00001eb029370	0.646954	0.0229749	0.467827	0.125099
Zm00001eb029380	0.948332	2.6581e-06	0.68516	0.013936
Zm00001eb029550	0.67117	0.016867	0.620189	0.0314415
Zm00001eb029740	-0.0273314	0.932806	0.332114	0.291568
Zm00001eb029870	0.449323	0.142811	0.190343	0.553481
Zm00001eb029940	0.587084	0.0447582	0.608662	0.0357013
Zm00001eb029990	0.903041	5.72392e-05	0.75471	0.00455343
Zm00001eb030050	0.833599	0.000754433	0.56435	0.0559407
Zm00001eb030170	0.748034	0.0051442	0.724895	0.00764739
Zm00001eb030210	0.661583	0.0191214	0.694611	0.0121814
Zm00001eb030220	0.724349	0.00771573	0.501061	0.0970306
Zm00001eb030300	0.788009	0.0023329	0.488293	0.107257
Zm00001eb030390	0.775279	0.0030513	0.584647	0.045874
Zm00001eb030400	0.686153	0.0137434	0.417031	0.177426
Zm00001eb030470	0.852559	0.000426108	0.559045	0.0588064
Zm00001eb030560	0.442075	0.150167	0.421975	0.171817
Zm00001eb030660	0.907938	4.45486e-05	0.422366	0.171378
Zm00001eb030710	0.696638	0.0118274	0.214564	0.503071
Zm00001eb030720	0.540184	0.0698225	0.564991	0.0556011
Zm00001eb030770	0.642526	0.0242453	0.706007	0.0102898
Zm00001eb030810	0.652276	0.0215132	0.158672	0.622333
Zm00001eb030850	0.371799	0.23403	0.239895	0.452651
Zm00001eb030890	0.700392	0.0111921	0.574255	0.0508532
Zm00001eb030950	0.831708	0.000795619	0.715482	0.00889117
Zm00001eb030960	0.836425	0.000695992	0.784149	0.00253537
Zm00001eb030970	0.26768	0.400268	-0.01016	0.975
Zm00001eb031150	0.369827	0.236715	0.271907	0.392581
Zm00001eb031210	0.826564	0.000916418	0.685636	0.0138435
Zm00001eb031400	0.480485	0.113851	0.102631	0.750945
Zm00001eb031510	0.946889	3.04335e-06	0.730016	0.00702812
Zm00001eb031590	0.921345	2.07525e-05	0.77512	0.00306126
Zm00001eb031650	0.923155	1.85304e-05	0.635409	0.0263926
Zm00001eb031670	0.515251	0.0864572	0.00934362	0.977009
Zm00001eb031810	0.524945	0.079701	0.414176	0.180717
Zm00001eb031930	0.0844062	0.794242	-0.00202634	0.995013
Zm00001eb031970	0.59487	0.041322	0.394744	0.204122
Zm00001eb031980	0.926511	1.49082e-05	0.40172	0.195517
Zm00001eb032320	0.868362	0.000248555	0.585976	0.0452632
Zm00001eb032370	0.712029	0.00938337	0.4474	0.14474
Zm00001eb032630	0.164018	0.610494	-0.215004	0.502174
Zm00001eb032640	0.465694	0.127064	0.0923812	0.775223
Zm00001eb033030	0.889532	0.000107339	0.686505	0.0136756
Zm00001eb033310	0.811087	0.00136675	0.253374	0.426846
Zm00001eb033410	0.965351	3.71051e-07	0.698319	0.0115397
Zm00001eb033590	0.722711	0.00792358	0.597404	0.040245
Zm00001eb033600	0.650628	0.0219584	0.40274	0.194278
Zm00001eb033620	0.745055	0.00542573	0.530131	0.0762383
Zm00001eb033670	0.747044	0.00523649	0.408728	0.187102
Zm00001eb033680	0.73351	0.00662781	0.419636	0.174456
Zm00001eb033690	0.832258	0.000783463	0.721343	0.00810039
Zm00001eb033760	0.915484	2.94286e-05	0.696754	0.0118075
Zm00001eb033780	0.918654	2.44417e-05	0.769732	0.00341234
Zm00001eb033960	0.684911	0.0139846	0.274041	0.388727
Zm00001eb034010	0.849051	0.000476314	0.509725	0.0904776
Zm00001eb034040	0.58728	0.0446695	0.281464	0.375478
Zm00001eb034060	0.575861	0.0500598	0.16492	0.608505
Zm00001eb034090	0.899553	6.78913e-05	0.573892	0.0510337
Zm00001eb034130	0.85373	0.000410305	0.660104	0.0194878
Zm00001eb034220	0.601985	0.0383494	0.174285	0.587999
Zm00001eb034690	0.561187	0.0576371	0.00445089	0.989047
Zm00001eb035050	0.851884	0.000435431	0.320808	0.309295
Zm00001eb035120	0.694044	0.0122817	0.460139	0.132273
Zm00001eb035130	0.84998	0.0004626	0.686747	0.0136292
Zm00001eb035190	0.627417	0.0289645	0.307929	0.330198
Zm00001eb035330	0.368731	0.238217	-0.0274001	0.932638
Zm00001eb035360	0.776472	0.00297763	0.580677	0.0477334
Zm00001eb035370	0.462075	0.130442	0.0620878	0.847989
Zm00001eb035640	0.803055	0.00165895	0.509784	0.0904337
Zm00001eb035670	0.708183	0.00995506	0.615728	0.0330442
Zm00001eb035700	0.419292	0.174846	0.293022	0.355323
Zm00001eb035750	0.587448	0.0445932	0.399151	0.198659
Zm00001eb035800	0.606868	0.0363997	0.493256	0.103201
Zm00001eb035820	0.911959	3.58803e-05	0.595809	0.0409206
Zm00001eb035840	0.715448	0.00889596	0.478915	0.115209
Zm00001eb035970	0.656681	0.0203553	0.676336	0.0157366
Zm00001eb036050	0.614483	0.0335016	0.439354	0.15299
Zm00001eb036320	0.554291	0.0614604	0.411766	0.183523
Zm00001eb036560	0.839918	0.000628679	0.432513	0.160235
Zm00001eb036610	0.697513	0.011677	0.359398	0.251221
Zm00001eb036760	0.762357	0.00394138	0.388837	0.211586
Zm00001eb036840	0.467807	0.125118	0.239867	0.452706
Zm00001eb036890	0.836628	0.000691948	0.361808	0.247824
Zm00001eb036950	0.808095	0.00147053	0.610559	0.0349736
Zm00001eb037010	0.96073	6.8853e-07	0.681232	0.0147177
Zm00001eb037020	0.787615	0.002353	0.637358	0.0257913
Zm00001eb037030	0.747961	0.00515099	0.220677	0.490681
Zm00001eb037040	0.734456	0.00652242	0.890697	0.000102002
Zm00001eb037080	0.910859	3.81057e-05	0.626609	0.0292341
Zm00001eb037210	0.62926	0.028356	0.354903	0.257631
Zm00001eb037230	0.820638	0.00107267	0.384666	0.216954
Zm00001eb037300	0.863915	0.000291182	0.607455	0.0361702
Zm00001eb037380	0.928119	1.33836e-05	0.551608	0.0629944
Zm00001eb037420	0.876562	0.000182807	0.453311	0.138865
Zm00001eb037450	0.753546	0.00465257	0.257384	0.41931
Zm00001eb037480	0.884646	0.00013214	0.640114	0.0249581
Zm00001eb037500	0.939836	5.60893e-06	0.595861	0.0408985
Zm00001eb037610	0.808407	0.00145943	0.672444	0.0165828
Zm00001eb037640	0.887667	0.000116333	0.521717	0.0819089
Zm00001eb037650	0.54046	0.0696515	0.314762	0.319014
Zm00001eb037670	0.354241	0.258582	-0.303815	0.337032
Zm00001eb037910	0.170291	0.59671	0.412135	0.183093
Zm00001eb037930	0.884981	0.000130308	0.546726	0.0658532
Zm00001eb037980	0.92995	1.18005e-05	0.672115	0.016656
Zm00001eb038040	0.77728	0.00292851	0.464881	0.127818
Zm00001eb038060	0.305196	0.334729	0.244896	0.442992
Zm00001eb038070	0.886082	0.000124429	0.6097	0.0353016
Zm00001eb038090	0.788312	0.00231756	0.357548	0.253847
Zm00001eb038160	0.514787	0.0867904	0.27119	0.39388
Zm00001eb038360	0.759504	0.00416197	0.52905	0.0769511
Zm00001eb038400	0.871717	0.000219738	0.593765	0.0417981
Zm00001eb038420	0.314379	0.319635	-0.0839331	0.795374
Zm00001eb038440	0.833736	0.000751514	0.625148	0.0297263
Zm00001eb038470	0.815572	0.00122182	0.601682	0.0384726
Zm00001eb038490	0.93172	1.04145e-05	0.640138	0.024951
Zm00001eb038510	0.754079	0.00460694	0.514777	0.0867973
Zm00001eb038540	0.837633	0.000672121	0.600985	0.0387579
Zm00001eb038580	0.778401	0.00286137	0.445684	0.146474
Zm00001eb038600	0.739712	0.00595963	0.810103	0.00140024
Zm00001eb038640	0.817961	0.0011496	0.575788	0.0500955
Zm00001eb038700	0.864076	0.000289546	0.55022	0.0637984
Zm00001eb038720	0.834761	0.000729977	0.553742	0.0617724
Zm00001eb038950	0.816668	0.00118828	0.31233	0.322971
Zm00001eb039020	0.960666	6.9409e-07	0.622152	0.0307541
Zm00001eb039250	0.952518	1.75476e-06	0.650905	0.0218832
Zm00001eb039300	0.808949	0.00144033	0.617063	0.0325585
Zm00001eb039340	0.852721	0.000423893	0.727652	0.0073092
Zm00001eb039410	0.759145	0.00419038	0.313453	0.32114
Zm00001eb039430	0.929237	1.23982e-05	0.716611	0.00873454
Zm00001eb039730	0.724672	0.00767535	0.526287	0.0787949
Zm00001eb039740	0.893186	9.12981e-05	0.583391	0.0464568
Zm00001eb039770	0.812648	0.00131489	0.578436	0.0488063
Zm00001eb039840	0.778222	0.002872	0.700364	0.0111969
Zm00001eb040070	0.668468	0.0174814	0.412971	0.182117
Zm00001eb040160	0.368915	0.237965	-0.008317	0.979534
Zm00001eb040190	0.767505	0.00356601	0.408456	0.187424
Zm00001eb040250	0.843515	0.000564738	0.70367	0.0106585
Zm00001eb040280	0.738721	0.00606281	0.613973	0.0336906
Zm00001eb040350	0.906411	4.82379e-05	0.670309	0.0170611
Zm00001eb040380	0.602308	0.0382184	0.415442	0.179252
Zm00001eb040400	0.659961	0.0195234	0.3606	0.249524
Zm00001eb040510	0.741061	0.00582124	0.511771	0.0889743
Zm00001eb040550	0.98065	2.06823e-08	0.544486	0.0671942
Zm00001eb040580	0.88085	0.000154337	0.551485	0.0630651
Zm00001eb040610	0.915075	3.01262e-05	0.736554	0.00629314
Zm00001eb040620	0.78909	0.00227846	0.535945	0.0724808
Zm00001eb040630	0.801603	0.0017165	0.488552	0.107043
Zm00001eb040650	0.881401	0.000150948	0.51035	0.0900165
Zm00001eb040660	0.906659	4.76245e-05	0.776164	0.00299652
Zm00001eb040700	0.955038	1.34166e-06	0.530416	0.0760513
Zm00001eb040730	0.778351	0.00286438	0.772764	0.00321119
Zm00001eb040770	0.901057	6.3122e-05	0.517693	0.0847202
Zm00001eb040780	0.228408	0.475211	0.182453	0.570337
Zm00001eb040800	0.811829	0.00134191	0.460241	0.132176
Zm00001eb040810	0.673028	0.0164539	0.53365	0.0739483
Zm00001eb040820	0.678303	0.0153212	0.474861	0.118762
Zm00001eb040870	0.899747	6.72598e-05	0.689049	0.0131929
Zm00001eb040920	0.784127	0.00253657	0.472497	0.120868
Zm00001eb040970	0.856515	0.000374536	0.611813	0.0344981
Zm00001eb041040	0.724852	0.00765287	0.368889	0.237999
Zm00001eb041050	0.697869	0.0116162	0.746778	0.00526157
Zm00001eb041090	0.83898	0.000646249	0.51304	0.0880511
Zm00001eb041110	0.427278	0.165925	0.219526	0.493003
Zm00001eb041120	0.713502	0.0091709	0.366869	0.240778
Zm00001eb041170	0.745323	0.00539994	0.582514	0.0468668
Zm00001eb041190	0.520087	0.0830397	0.267675	0.400277
Zm00001eb041270	0.781398	0.00268764	0.374895	0.229851
Zm00001eb041330	0.671105	0.0168816	0.325749	0.301475
Zm00001eb041370	0.914805	3.05942e-05	0.622344	0.0306876
Zm00001eb041400	0.79993	0.00178474	0.388544	0.21196
Zm00001eb041480	0.962556	5.44323e-07	0.592318	0.0424268
Zm00001eb041630	0.737339	0.00620898	0.382169	0.220208
Zm00001eb041800	0.666231	0.0180024	0.434035	0.158605
Zm00001eb041890	0.694872	0.0121354	0.578696	0.0486809
Zm00001eb041900	0.517771	0.0846647	0.416108	0.178486
Zm00001eb041930	0.932423	9.9011e-06	0.655116	0.0207614
Zm00001eb042000	0.500905	0.0971514	0.466694	0.126141
Zm00001eb042050	0.577165	0.0494221	0.731661	0.00683751
Zm00001eb042080	0.80375	0.00163193	0.654312	0.0209721
Zm00001eb042110	0.557296	0.0597734	0.517357	0.0849575
Zm00001eb042130	0.97272	1.13673e-07	0.672707	0.0165247
Zm00001eb042160	0.733966	0.00657677	0.653388	0.0212164
Zm00001eb042170	0.811215	0.00136243	0.710524	0.00960399
Zm00001eb042250	0.678337	0.0153142	0.377606	0.226228
Zm00001eb042270	0.952615	1.73711e-06	0.639843	0.0250394
Zm00001eb042280	0.814188	0.00126519	0.693369	0.0124021
Zm00001eb042330	0.616685	0.0326957	0.217707	0.496682
Zm00001eb042390	0.661053	0.0192519	0.212701	0.506873
Zm00001eb042570	0.782463	0.00262791	0.553117	0.0621283
Zm00001eb042590	0.836971	0.00068513	0.544933	0.0669251
Zm00001eb042610	0.796227	0.00194309	0.491416	0.104692
Zm00001eb042700	0.524373	0.0800889	0.296015	0.3502
Zm00001eb042730	0.88161	0.000149677	0.543282	0.0679224
Zm00001eb042780	0.849354	0.000471799	0.666814	0.0178657
Zm00001eb042860	0.788218	0.00232232	0.552531	0.0624634
Zm00001eb042900	0.803256	0.0016511	0.615363	0.0331779
Zm00001eb042980	0.831718	0.000795397	0.567777	0.0541418
Zm00001eb042990	0.902426	5.90131e-05	0.671008	0.0169034
Zm00001eb043060	0.829056	0.000856252	0.525734	0.0791674
Zm00001eb043070	0.70749	0.0100607	0.417036	0.17742
Zm00001eb043100	0.755757	0.00446563	0.483764	0.11105
Zm00001eb043300	0.679662	0.015039	0.687556	0.0134746
Zm00001eb043340	0.627461	0.0289497	0.14673	0.649074
Zm00001eb043390	0.484138	0.110733	0.32523	0.302292
Zm00001eb043400	0.6967	0.0118168	0.64909	0.0223799
Zm00001eb043420	0.705374	0.0103887	0.42366	0.169931
Zm00001eb043460	0.763374	0.00386495	0.443583	0.148617
Zm00001eb043580	0.755758	0.00446558	0.406567	0.189672
Zm00001eb043690	0.669318	0.0172864	0.483936	0.110904
Zm00001eb043720	0.97511	7.2163e-08	0.581469	0.0473583
Zm00001eb043760	0.902515	5.87553e-05	0.782067	0.00265002
Zm00001eb043950	0.81841	0.0011364	0.61894	0.0318845
Zm00001eb043960	0.542575	0.0683529	0.478667	0.115423
Zm00001eb043980	0.927379	1.40691e-05	0.602865	0.0379926
Zm00001eb043990	0.888656	0.00011149	0.515869	0.0860156
Zm00001eb044010	0.545701	0.0664641	0.589809	0.0435335
Zm00001eb044060	0.859103	0.000343517	0.68203	0.0145565
Zm00001eb044070	0.508523	0.0913684	0.502631	0.09582
Zm00001eb044100	0.729791	0.00705458	0.678812	0.0152151
Zm00001eb044130	0.525675	0.0792073	0.10374	0.748332
Zm00001eb044160	0.899378	6.84634e-05	0.516859	0.0853103
Zm00001eb044210	0.87474	0.000196072	0.611112	0.0347634
Zm00001eb044230	0.223959	0.484085	0.239657	0.453114
Zm00001eb044260	0.453156	0.139017	0.400539	0.196958
Zm00001eb044280	0.819917	0.00109299	0.78552	0.002462
Zm00001eb044290	0.878001	0.000172827	0.446704	0.145442
Zm00001eb044300	0.844116	0.000554571	0.427728	0.16543
Zm00001eb044330	0.779055	0.00282278	0.362458	0.246913
Zm00001eb044430	0.763026	0.00389098	0.365155	0.243152
Zm00001eb044450	0.828632	0.000866276	0.596361	0.0406858
Zm00001eb044630	0.714811	0.00898522	0.612128	0.0343794
Zm00001eb044710	0.92688	1.4546e-05	0.743618	0.0055656
Zm00001eb044780	0.755823	0.00446016	0.513042	0.0880495
Zm00001eb044790	0.870009	0.000234062	0.493505	0.103
Zm00001eb044800	0.805868	0.00155165	0.527504	0.0779794
Zm00001eb044830	0.776021	0.00300533	0.455123	0.137095
Zm00001eb044870	0.833373	0.000759276	0.501529	0.0966692
Zm00001eb044960	0.460407	0.132019	0.549646	0.0641323
Zm00001eb044970	0.746851	0.00525462	0.518852	0.0839041
Zm00001eb044980	0.865511	0.000275278	0.5931	0.042086
Zm00001eb045210	0.957709	9.92281e-07	0.704551	0.0105184
Zm00001eb045280	0.907849	4.47555e-05	0.700727	0.0111367
Zm00001eb045300	0.893412	9.03732e-05	0.605376	0.0369876
Zm00001eb045340	0.786285	0.00242177	0.479566	0.114644
Zm00001eb045390	0.876501	0.000183241	0.404157	0.192564
Zm00001eb045420	0.814581	0.00125278	0.704637	0.0105048
Zm00001eb045430	0.7922	0.00212733	0.418951	0.175233
Zm00001eb045540	0.868575	0.000246633	0.784688	0.00250632
Zm00001eb045630	0.829519	0.000845411	0.501807	0.0964541
Zm00001eb045660	0.907342	4.59616e-05	0.636019	0.0262034
Zm00001eb045730	0.556085	0.0604494	0.366491	0.241301
Zm00001eb045780	0.617335	0.0324601	0.603881	0.0375838
Zm00001eb045860	0.861462	0.000317026	0.563063	0.0566269
Zm00001eb045870	0.870686	0.000228299	0.605377	0.0369871
Zm00001eb045880	0.456402	0.135855	0.0125442	0.969136
Zm00001eb045930	0.841655	0.000597133	0.543141	0.0680081
Zm00001eb045950	0.720158	0.00825578	0.68684	0.0136113
Zm00001eb046110	0.859274	0.000341545	0.611013	0.0348009
Zm00001eb046170	0.73485	0.0064789	0.432272	0.160494
Zm00001eb046220	0.907025	4.67278e-05	0.44698	0.145163
Zm00001eb046310	0.644716	0.0236109	0.46099	0.131466
Zm00001eb046370	0.945112	3.57661e-06	0.595019	0.041258
Zm00001eb046420	0.617551	0.0323822	0.162563	0.613708
Zm00001eb046580	0.768718	0.00348167	0.4724	0.120955
Zm00001eb046650	0.843883	0.000558489	0.460502	0.131929
Zm00001eb046670	0.796419	0.00193465	0.718573	0.00846726
Zm00001eb046710	0.77518	0.00305749	0.381538	0.221034
Zm00001eb046840	0.964126	4.40587e-07	0.568996	0.0535118
Zm00001eb046860	0.666973	0.0178284	0.565381	0.0553953
Zm00001eb046980	0.75597	0.00444797	0.642071	0.0243786
Zm00001eb047020	0.65172	0.0216626	0.258953	0.416381
Zm00001eb047030	0.826969	0.000906444	0.655584	0.0206394
Zm00001eb047050	0.178464	0.578936	0.1402	0.66386
Zm00001eb047140	0.857425	0.000363395	0.572897	0.0515306
Zm00001eb047200	0.679013	0.0151733	0.350917	0.263392
Zm00001eb047260	0.767304	0.00358011	0.572974	0.0514919
Zm00001eb047310	0.858612	0.000349246	0.638561	0.0254253
Zm00001eb047500	0.725295	0.00759765	0.646088	0.0232196
Zm00001eb047520	0.739158	0.00601709	0.407009	0.189144
Zm00001eb047760	0.755211	0.00451125	0.601674	0.038476
Zm00001eb047810	0.887376	0.000117788	0.703176	0.0107378
Zm00001eb048110	0.675513	0.0159129	0.85842	0.000351504
Zm00001eb048130	0.672793	0.0165057	0.403899	0.192875
Zm00001eb048160	0.725019	0.00763194	0.756751	0.00438353
Zm00001eb048190	0.728896	0.00716026	0.628641	0.0285593
Zm00001eb048220	0.893218	9.11678e-05	0.499008	0.0986292
Zm00001eb048230	0.521513	0.0820498	0.105584	0.743987
Zm00001eb048310	0.803342	0.00164773	0.550426	0.0636786
Zm00001eb048550	0.778376	0.00286289	0.52338	0.0807665
Zm00001eb048660	0.65524	0.020729	0.624655	0.0298938
Zm00001eb048720	0.789211	0.00227243	0.555967	0.0605157
Zm00001eb048770	0.894914	8.44036e-05	0.679423	0.0150884
Zm00001eb048800	0.844501	0.000548135	0.78585	0.00244455
Zm00001eb048810	0.850449	0.000455791	0.673233	0.0164087
Zm00001eb048820	0.745676	0.00536608	0.685094	0.013949
Zm00001eb048850	0.870812	0.000227236	0.633767	0.0269069
Zm00001eb048950	0.137407	0.670218	-0.14516	0.652619
Zm00001eb049070	0.666031	0.0180496	0.558575	0.0590654
Zm00001eb049080	0.677902	0.0154053	0.527837	0.0777566
Zm00001eb049170	0.67088	0.0169322	0.591152	0.0429386
Zm00001eb049240	0.966983	2.92359e-07	0.603976	0.0375456
Zm00001eb049250	0.880854	0.000154313	0.612002	0.034427
Zm00001eb049290	0.739663	0.00596467	0.456632	0.135633
Zm00001eb049320	0.840928	0.000610183	0.628739	0.0285269
Zm00001eb049650	0.776695	0.002964	0.497325	0.0999527
Zm00001eb049700	0.590988	0.0430107	0.5183	0.0842921
Zm00001eb049730	0.772544	0.0032255	0.781665	0.00267258
Zm00001eb049770	0.48681	0.108489	0.442887	0.149331
Zm00001eb049780	0.585817	0.0453359	0.449401	0.142734
Zm00001eb049840	0.822996	0.00100822	0.715277	0.00891994
Zm00001eb049870	0.653998	0.0210549	0.265445	0.404365
Zm00001eb049940	0.850161	0.000459952	0.238955	0.454478
Zm00001eb049950	0.705606	0.0103523	0.589888	0.0434985
Zm00001eb049960	0.843772	0.000560371	0.637874	0.0256339
Zm00001eb049980	0.789719	0.00224727	0.273664	0.389407
Zm00001eb050220	0.787606	0.00235345	0.52959	0.0765949
Zm00001eb050340	0.878919	0.000166694	0.541473	0.0690277
Zm00001eb050350	0.847264	0.000503585	0.544892	0.0669497
Zm00001eb050370	0.820484	0.00107697	0.550105	0.063865
Zm00001eb050380	0.493795	0.102767	0.25167	0.430067
Zm00001eb050630	0.0383624	0.905777	-0.028034	0.931082
Zm00001eb050650	0.82147	0.00104957	0.521743	0.0818915
Zm00001eb050670	0.700907	0.011107	0.4467	0.145446
Zm00001eb050710	0.844985	0.000540112	0.789627	0.00225183
Zm00001eb050740	0.714846	0.00898031	0.762726	0.00391354
Zm00001eb050760	0.940325	5.38919e-06	0.586499	0.0450241
Zm00001eb051020	0.810154	0.0013985	0.354488	0.258227
Zm00001eb051040	0.76601	0.00367208	0.461869	0.130636
Zm00001eb051070	0.79049	0.00220946	0.540612	0.0695576
Zm00001eb051080	0.81664	0.00118913	0.439996	0.152321
Zm00001eb051150	0.621503	0.0309803	0.501528	0.0966697
Zm00001eb051160	0.684176	0.0141289	0.383058	0.219046
Zm00001eb051220	0.767018	0.0036003	0.484859	0.110125
Zm00001eb051410	0.983311	9.91577e-09	0.636774	0.0259704
Zm00001eb051470	0.875156	0.000192982	0.585062	0.0456828
Zm00001eb051480	0.889487	0.000107549	0.458266	0.134061
Zm00001eb051490	0.906692	4.75424e-05	0.468407	0.124569
Zm00001eb051580	0.829592	0.000843707	0.606032	0.0367281
Zm00001eb051830	0.865863	0.00027186	0.697727	0.0116404
Zm00001eb051860	0.464769	0.127921	0.694566	0.0121893
Zm00001eb051870	0.953994	1.50217e-06	0.682028	0.0145568
Zm00001eb051960	0.541903	0.068764	0.540843	0.0694155
Zm00001eb051980	0.805456	0.00156704	0.577222	0.0493945
Zm00001eb052030	0.670013	0.0171282	0.389871	0.210268
Zm00001eb052080	0.841863	0.000593443	0.462271	0.130257
Zm00001eb052120	0.851404	0.000442161	0.591428	0.0428173
Zm00001eb052220	0.798279	0.00185406	0.641164	0.024646
Zm00001eb052290	0.485898	0.109252	0.359079	0.251674
Zm00001eb052460	0.76215	0.00395711	0.651465	0.0217313
Zm00001eb052630	0.5743	0.0508305	0.331004	0.293283
Zm00001eb052640	0.813348	0.00129212	0.793094	0.00208532
Zm00001eb052680	0.501411	0.0967602	0.184305	0.566361
Zm00001eb052720	0.846496	0.000515677	0.665145	0.0182595
Zm00001eb052740	0.828488	0.000869684	0.45336	0.138817
Zm00001eb052870	0.921548	2.04934e-05	0.5441	0.0674273
Zm00001eb052940	0.681787	0.0146053	0.388533	0.211974
Zm00001eb053010	0.743063	0.00562034	0.423443	0.170172
Zm00001eb053020	0.849983	0.000462546	0.593837	0.0417669
Zm00001eb053040	0.740577	0.00587056	0.523375	0.0807698
Zm00001eb053050	0.661872	0.0190503	0.71916	0.00838846
Zm00001eb053070	0.630505	0.0279502	0.427949	0.165189
Zm00001eb053170	0.948802	2.54145e-06	0.556711	0.0600994
Zm00001eb053190	0.637631	0.0257081	0.432258	0.16051
Zm00001eb053280	0.672171	0.0166434	0.424807	0.168654
Zm00001eb053290	0.628414	0.0286339	0.244821	0.443136
Zm00001eb053460	0.961372	6.34704e-07	0.533555	0.0740095
Zm00001eb053520	0.891873	9.68304e-05	0.469229	0.123819
Zm00001eb053560	0.729003	0.00714757	0.55007	0.0638855
Zm00001eb053570	0.906458	4.81208e-05	0.653498	0.0211872
Zm00001eb053630	0.818116	0.00114503	0.817177	0.00117293
Zm00001eb053770	0.808189	0.0014672	0.418796	0.17541
Zm00001eb053800	0.907057	4.66496e-05	0.605802	0.0368191
Zm00001eb053880	0.757222	0.004345	0.349547	0.265391
Zm00001eb053930	0.62315	0.030409	0.113455	0.725532
Zm00001eb053940	0.809183	0.00143212	0.558249	0.0592452
Zm00001eb053960	0.875935	0.000187291	0.606775	0.0364363
Zm00001eb054040	0.731755	0.00682666	0.672795	0.0165053
Zm00001eb054130	0.670242	0.0170762	0.173622	0.589442
Zm00001eb054160	0.873344	0.000206739	0.672031	0.0166747
Zm00001eb054170	0.929135	1.24858e-05	0.64874	0.0224766
Zm00001eb054190	0.74843	0.00510767	0.25677	0.42046
Zm00001eb054200	0.903179	5.68453e-05	0.650365	0.02203
Zm00001eb054220	0.891294	9.93474e-05	0.693803	0.0123246
Zm00001eb054230	0.48549	0.109594	0.686878	0.013604
Zm00001eb054240	0.665372	0.0182054	0.360369	0.24985
Zm00001eb054250	0.717039	0.00867571	0.683621	0.0142386
Zm00001eb054290	0.940444	5.33689e-06	0.548581	0.0647562
Zm00001eb054410	0.840775	0.00061296	0.667583	0.0176863
Zm00001eb054460	0.817397	0.00116634	0.52162	0.0819762
Zm00001eb054470	0.726572	0.00744033	0.349499	0.26546
Zm00001eb054650	0.705433	0.0103794	0.544083	0.0674372
Zm00001eb054760	0.869084	0.000242117	0.693403	0.0123961
Zm00001eb054830	0.870555	0.000229406	0.48881	0.10683
Zm00001eb054880	0.539707	0.0701184	0.320981	0.30902
Zm00001eb054890	0.669657	0.017209	0.483323	0.111424
Zm00001eb055050	0.646603	0.0230737	0.281776	0.374926
Zm00001eb055110	0.653059	0.0213039	0.386196	0.214976
Zm00001eb055210	0.619863	0.0315565	0.354079	0.258815
Zm00001eb055360	0.783369	0.00257787	0.426142	0.167176
Zm00001eb055490	0.821909	0.00103753	0.529571	0.076607
Zm00001eb055550	0.819525	0.00110414	0.428337	0.164763
Zm00001eb055560	0.843438	0.000566054	0.654611	0.0208936
Zm00001eb055620	0.803425	0.0016445	0.499528	0.098223
Zm00001eb055660	0.641408	0.0245738	0.576847	0.0495773
Zm00001eb055720	0.830807	0.000815826	0.475574	0.118132
Zm00001eb055800	0.807189	0.00150314	0.685456	0.0138785
Zm00001eb055830	0.930909	1.10328e-05	0.545138	0.0668019
Zm00001eb055870	0.739057	0.0060276	0.325667	0.301604
Zm00001eb055930	0.720824	0.00816814	0.539759	0.0700859
Zm00001eb055990	0.826117	0.000927572	0.648678	0.0224938
Zm00001eb056020	0.72874	0.00717876	0.591027	0.0429937
Zm00001eb056050	0.746774	0.00526194	0.729782	0.00705559
Zm00001eb056130	0.729933	0.0070379	0.261863	0.410972
Zm00001eb056240	0.86536	0.000276754	0.440407	0.151894
Zm00001eb056380	0.7088	0.00986163	0.0903575	0.780039
Zm00001eb056450	0.603312	0.0378121	0.392332	0.20715
Zm00001eb056520	0.79662	0.00192582	0.591474	0.0427968
Zm00001eb056540	0.637681	0.0256928	0.241556	0.449431
Zm00001eb056610	0.640708	0.0247812	0.556867	0.0600124
Zm00001eb056630	0.688143	0.0133634	0.295321	0.351383
Zm00001eb056760	0.841751	0.000595438	0.613792	0.0337575
Zm00001eb056790	0.888849	0.000110564	0.562187	0.057097
Zm00001eb056960	0.840316	0.000621336	0.50728	0.0922953
Zm00001eb056980	0.148949	0.644075	0.118592	0.713557
Zm00001eb057030	0.824934	0.000957522	0.482939	0.11175
Zm00001eb057060	0.501037	0.097049	0.263838	0.407323
Zm00001eb057100	0.764778	0.00376133	0.561854	0.0572769
Zm00001eb057140	0.949682	2.33385e-06	0.637385	0.0257832
Zm00001eb057160	0.713043	0.00923669	0.406239	0.190064
Zm00001eb057180	0.825773	0.000936193	0.379027	0.224343
Zm00001eb057190	0.798419	0.00184812	0.794074	0.00203999
Zm00001eb057200	0.852483	0.000427149	0.681356	0.0146926
Zm00001eb057260	0.862396	0.000306981	0.688744	0.0132501
Zm00001eb057300	0.863852	0.000291823	0.599312	0.0394477
Zm00001eb057310	0.863757	0.000292797	0.527504	0.077979
Zm00001eb057390	0.618525	0.0320326	0.357015	0.254607
Zm00001eb057430	0.641216	0.0246307	0.33513	0.286939
Zm00001eb057460	0.965448	3.65983e-07	0.732636	0.00672631
Zm00001eb057530	0.875475	0.000190634	0.685117	0.0139445
Zm00001eb057580	0.729687	0.00706675	0.547465	0.0654144
Zm00001eb057590	0.714423	0.00904006	0.488536	0.107056
Zm00001eb057630	0.773971	0.00313368	0.462917	0.129651
Zm00001eb057640	0.916815	2.7245e-05	0.578438	0.0488055
Zm00001eb057710	0.803294	0.0016496	0.746141	0.00532181
Zm00001eb057850	0.763781	0.00383472	0.531537	0.0753176
Zm00001eb057860	0.594605	0.0414356	-0.00104267	0.997434
Zm00001eb057910	0.677824	0.0154217	0.33272	0.290635
Zm00001eb057990	0.689563	0.0130969	0.104841	0.745737
Zm00001eb058080	0.47844	0.115621	0.100911	0.755006
Zm00001eb058120	0.792852	0.00209664	0.529217	0.0768407
Zm00001eb058130	0.84704	0.000507095	0.610739	0.0349052
Zm00001eb058260	0.939847	5.60387e-06	0.655491	0.0206636
Zm00001eb058270	0.548643	0.0647197	0.305548	0.334144
Zm00001eb058280	0.864506	0.00028521	0.505764	0.0934353
Zm00001eb058330	0.849054	0.00047627	0.521565	0.0820139
Zm00001eb058370	0.758776	0.00421969	0.32687	0.299718
Zm00001eb058380	0.622398	0.0306689	0.774576	0.00309537
Zm00001eb058410	0.93483	8.29328e-06	0.68509	0.0139497
Zm00001eb058520	0.604105	0.0374941	0.179697	0.576271
Zm00001eb058570	0.587435	0.0445989	0.264906	0.405354
Zm00001eb058670	0.727135	0.00737179	0.706151	0.0102674
Zm00001eb058810	0.91449	3.1147e-05	0.634175	0.0267786
Zm00001eb058860	0.641729	0.0244794	0.538934	0.070599
Zm00001eb058940	0.89714	7.61275e-05	0.645549	0.0233727
Zm00001eb059100	0.82303	0.00100729	0.568359	0.0538406
Zm00001eb059160	0.686358	0.013704	0.478265	0.115773
Zm00001eb059170	0.728195	0.00724393	0.567641	0.0542123
Zm00001eb059220	0.876548	0.000182902	0.547722	0.0652625
Zm00001eb059460	0.883312	0.000139637	0.694316	0.0122336
Zm00001eb059510	0.544423	0.0672324	0.308599	0.329092
Zm00001eb059520	0.538566	0.0708291	0.60796	0.0359734
Zm00001eb059560	0.839127	0.000643469	0.543944	0.0675212
Zm00001eb059620	0.679152	0.0151445	0.298198	0.346487
Zm00001eb059710	0.824983	0.000956267	0.383941	0.217896
Zm00001eb059770	0.790256	0.00222088	0.403479	0.193383
Zm00001eb059840	0.869333	0.000239924	0.608699	0.0356869
Zm00001eb059850	0.672224	0.0166317	0.371507	0.234427
Zm00001eb059910	0.895076	8.37786e-05	0.584656	0.0458701
Zm00001eb059920	0.885463	0.000127708	0.433494	0.159183
Zm00001eb059960	0.809777	0.00141149	0.378128	0.225534
Zm00001eb059990	0.865955	0.000270977	0.370057	0.236402
Zm00001eb060010	0.796868	0.00191496	0.56501	0.0555909
Zm00001eb060050	0.65735	0.0201836	0.460945	0.131509
Zm00001eb060070	0.678758	0.0152263	0.725394	0.00758541
Zm00001eb060090	0.731112	0.00690072	0.185187	0.564472
Zm00001eb060140	0.83	0.000834265	0.383038	0.219073
Zm00001eb060230	0.846959	0.000508361	0.403591	0.193247
Zm00001eb060250	0.563501	0.0563925	0.343958	0.273629
Zm00001eb060260	0.860076	0.000332389	0.904226	5.39358e-05
Zm00001eb060310	0.930996	1.09653e-05	0.5946	0.0414378
Zm00001eb060340	0.825704	0.000937947	0.447126	0.145016
Zm00001eb060350	0.787872	0.00233989	0.617484	0.0324066
Zm00001eb060410	0.77035	0.00337053	0.25378	0.42608
Zm00001eb060540	0.788954	0.0022853	0.548605	0.0647424
Zm00001eb060560	0.78186	0.00266161	0.428195	0.16492
Zm00001eb060780	0.51471	0.0868454	0.18359	0.567894
Zm00001eb060900	0.759754	0.00414228	0.507749	0.0919445
Zm00001eb060980	0.907211	4.6277e-05	0.52764	0.0778885
Zm00001eb060990	0.887758	0.000115877	0.603731	0.0376439
Zm00001eb061030	0.828836	0.000861434	0.239031	0.454329
Zm00001eb061190	0.807505	0.00149169	0.534774	0.0732271
Zm00001eb061210	0.243349	0.445968	-0.134086	0.677807
Zm00001eb061280	0.510733	0.0897346	0.403607	0.193229
Zm00001eb061290	0.843233	0.000569562	0.658652	0.0198525
Zm00001eb061370	0.780698	0.00272751	0.718444	0.00848465
Zm00001eb061390	0.823839	0.000985904	0.572339	0.0518106
Zm00001eb061400	0.557333	0.0597529	0.306987	0.331756
Zm00001eb061430	0.869886	0.000235121	0.589609	0.0436226
Zm00001eb061440	0.716151	0.00879809	0.263846	0.407307
Zm00001eb061500	0.892843	9.27199e-05	0.748564	0.00509535
Zm00001eb061550	0.833658	0.00075317	0.654637	0.0208869
Zm00001eb061570	0.863786	0.000292496	0.383813	0.218063
Zm00001eb061640	0.402977	0.19399	-0.0405391	0.900454
Zm00001eb061650	0.741724	0.00575409	0.503204	0.095381
Zm00001eb061830	0.558452	0.0591332	0.465572	0.127177
Zm00001eb061860	0.93315	9.39148e-06	0.664449	0.0184256
Zm00001eb061960	0.805693	0.00155817	0.419972	0.174076
Zm00001eb062010	0.704299	0.0105583	0.639359	0.0251847
Zm00001eb062020	0.908506	4.32325e-05	0.521403	0.0821261
Zm00001eb062100	0.55688	0.0600053	0.462293	0.130237
Zm00001eb062140	0.703794	0.0106387	0.500553	0.0974244
Zm00001eb062170	0.896684	7.7768e-05	0.565017	0.0555873
Zm00001eb062200	0.263654	0.407662	0.651605	0.0216937
Zm00001eb062220	0.872248	0.000215431	0.705903	0.0103059
Zm00001eb062270	0.786031	0.00243504	0.627919	0.0287977
Zm00001eb062300	0.878437	0.000169891	0.577284	0.0493642
Zm00001eb062310	0.91233	3.51536e-05	0.464763	0.127927
Zm00001eb062340	0.791642	0.00215384	0.605461	0.0369541
Zm00001eb062350	0.649928	0.0221495	0.376251	0.228034
Zm00001eb062420	0.560533	0.0579928	0.375596	0.22891
Zm00001eb062480	0.760772	0.00406283	0.760918	0.00405151
Zm00001eb062550	0.934488	8.50787e-06	0.586763	0.0449041
Zm00001eb062680	0.653658	0.0211449	0.415796	0.178845
Zm00001eb062760	0.814749	0.00124747	0.540588	0.0695724
Zm00001eb062800	0.641434	0.0245662	0.408909	0.186887
Zm00001eb062850	0.869791	0.00023594	0.755489	0.00448801
Zm00001eb062910	0.884402	0.000133486	0.498362	0.0991354
Zm00001eb063110	0.52435	0.080105	0.416944	0.177525
Zm00001eb063190	0.775396	0.00304401	0.61563	0.03308
Zm00001eb063280	0.701925	0.0109402	0.551271	0.0631889
Zm00001eb063390	0.898023	7.30283e-05	0.624063	0.0300955
Zm00001eb063450	0.691295	0.0127773	0.624057	0.0300976
Zm00001eb063500	0.908875	4.23952e-05	0.482952	0.111739
Zm00001eb063600	0.916435	2.78544e-05	0.601702	0.0384647
Zm00001eb063660	0.848972	0.000477495	0.524598	0.0799361
Zm00001eb063900	0.624836	0.0298321	0.487299	0.108082
Zm00001eb063960	0.460177	0.132237	0.634431	0.0266982
Zm00001eb064090	0.861746	0.000313947	0.697862	0.0116174
Zm00001eb064140	0.828656	0.00086569	0.499764	0.0980384
Zm00001eb064180	0.883494	0.000138592	0.432396	0.160361
Zm00001eb064190	0.608555	0.0357429	0.551422	0.0631016
Zm00001eb064200	-0.621771	0.0308868	-0.406609	0.189622
Zm00001eb064210	0.955876	1.22294e-06	0.565425	0.0553718
Zm00001eb064270	0.837111	0.000682353	0.623045	0.0304452
Zm00001eb064480	0.7856	0.00245776	0.464202	0.12845
Zm00001eb064610	0.159197	0.621167	-0.100641	0.755642
Zm00001eb064650	0.513821	0.0874858	0.0408662	0.899654
Zm00001eb064700	0.449739	0.142397	-0.0851631	0.792432
Zm00001eb064780	0.888549	0.000112006	0.470427	0.122732
Zm00001eb064790	0.50909	0.0909471	0.0704645	0.827734
Zm00001eb064800	0.742191	0.00570717	0.500791	0.0972404
Zm00001eb064820	0.769676	0.00341611	0.576606	0.0496948
Zm00001eb064990	0.672052	0.01667	0.315508	0.317806
Zm00001eb065000	0.852639	0.000425018	0.573249	0.0513545
Zm00001eb065010	0.621437	0.0310034	0.166059	0.605997
Zm00001eb065210	0.77782	0.00289605	0.665359	0.0182086
Zm00001eb065250	0.692835	0.012498	0.193594	0.546596
Zm00001eb065300	0.734214	0.00654921	0.433286	0.159406
Zm00001eb065360	0.90898	4.21581e-05	0.591597	0.042743
Zm00001eb065390	0.701963	0.0109341	0.406892	0.189284
Zm00001eb065420	0.726445	0.00745587	0.325298	0.302185
Zm00001eb065460	0.87726	0.000177911	0.613042	0.0340368
Zm00001eb065560	0.900453	6.50048e-05	0.5329	0.0744322
Zm00001eb065590	0.459329	0.133044	0.189351	0.555589
Zm00001eb065630	0.601768	0.0384377	0.298067	0.34671
Zm00001eb065660	0.94043	5.34296e-06	0.609018	0.0355641
Zm00001eb065730	0.878611	0.000168734	0.519192	0.0836657
Zm00001eb065740	0.816737	0.00118618	0.444948	0.147223
Zm00001eb065790	0.851753	0.000437264	0.417744	0.17661
Zm00001eb065870	0.929854	1.18794e-05	0.529889	0.0763976
Zm00001eb065940	0.489168	0.106535	0.14283	0.657891
Zm00001eb066010	0.673039	0.0164514	0.397113	0.201174
Zm00001eb066100	0.868991	0.00024294	0.496889	0.100297
Zm00001eb066130	0.236795	0.458688	-0.149894	0.64195
Zm00001eb066190	0.476028	0.117732	0.07733	0.811205
Zm00001eb066210	0.818075	0.00114626	0.702996	0.0107667
Zm00001eb066270	0.754875	0.00453947	0.556725	0.0600914
Zm00001eb066330	0.940158	5.46341e-06	0.671893	0.0167053
Zm00001eb066360	0.63043	0.0279744	0.0202515	0.950189
Zm00001eb066460	0.854769	0.000396669	0.750452	0.00492389
Zm00001eb066690	0.733159	0.00666718	0.517093	0.0851449
Zm00001eb066700	0.70171	0.0109752	0.745251	0.00540691
Zm00001eb066790	0.828634	0.00086621	0.664821	0.0183366
Zm00001eb066800	0.856339	0.000376728	0.605071	0.0371087
Zm00001eb066810	0.630163	0.0280613	0.269685	0.396613
Zm00001eb066830	0.402071	0.19509	0.462459	0.130081
Zm00001eb066850	0.859913	0.000334229	0.72128	0.00810856
Zm00001eb066950	0.807318	0.00149845	0.519573	0.0833991
Zm00001eb066970	0.968839	2.19604e-07	0.65099	0.0218601
Zm00001eb067200	0.381177	0.221508	-0.0554804	0.864025
Zm00001eb067280	0.739561	0.00597527	0.572425	0.0517676
Zm00001eb067340	0.852119	0.00043217	0.559447	0.0585859
Zm00001eb067350	0.673043	0.0164504	0.31436	0.319666
Zm00001eb067460	0.891343	9.91363e-05	0.451489	0.140659
Zm00001eb067490	0.902221	5.9615e-05	0.66263	0.018865
Zm00001eb067530	0.739077	0.00602552	0.464086	0.128557
Zm00001eb067550	0.625383	0.0296465	0.227226	0.477561
Zm00001eb067560	0.8387	0.00065156	0.425137	0.168288
Zm00001eb067600	0.592721	0.042251	0.258005	0.418148
Zm00001eb067610	0.919224	2.36206e-05	0.717038	0.00867584
Zm00001eb067820	0.372681	0.232835	0.719156	0.0083891
Zm00001eb067900	0.886208	0.00012377	0.792987	0.00209033
Zm00001eb067920	0.761288	0.00402296	0.347976	0.267691
Zm00001eb067980	0.816593	0.00119053	0.580514	0.047811
Zm00001eb068490	0.773791	0.00314515	0.536547	0.0720987
Zm00001eb068570	0.926682	1.47398e-05	0.656116	0.0205014
Zm00001eb068600	0.899762	6.72115e-05	0.658372	0.0199232
Zm00001eb068630	0.725715	0.00754558	0.464223	0.128429
Zm00001eb068640	0.817204	0.00117214	0.335679	0.2861
Zm00001eb068960	0.74656	0.00528207	0.433917	0.158731
Zm00001eb069070	0.960709	6.90327e-07	0.724446	0.00770361
Zm00001eb069110	0.82271	0.00101587	0.669154	0.0173239
Zm00001eb069120	0.866629	0.00026454	0.441853	0.150396
Zm00001eb069150	0.662043	0.0190083	0.812758	0.00131128
Zm00001eb069160	0.89368	8.92857e-05	0.567269	0.0544059
Zm00001eb069220	0.47154	0.121727	-0.141063	0.661899
Zm00001eb069240	0.903038	5.72459e-05	0.459495	0.132887
Zm00001eb069270	0.912366	3.50839e-05	0.701918	0.0109413
Zm00001eb069280	0.375714	0.228752	0.407605	0.188434
Zm00001eb069390	0.719605	0.00832917	0.286213	0.367126
Zm00001eb069420	0.401985	0.195195	0.115093	0.721706
Zm00001eb069490	0.755802	0.00446189	0.679303	0.0151132
Zm00001eb069500	0.82793	0.000883044	0.401393	0.195915
Zm00001eb069570	0.679296	0.0151147	0.227599	0.476819
Zm00001eb070060	0.933206	9.35362e-06	0.657058	0.0202585
Zm00001eb070100	0.934613	8.42916e-06	0.582265	0.0469835
Zm00001eb070110	0.791332	0.00216872	0.618145	0.0321686
Zm00001eb070120	0.619458	0.0317002	0.338478	0.281849
Zm00001eb070150	0.886397	0.000122788	0.659184	0.0197182
Zm00001eb070310	0.855904	0.000382174	0.698868	0.0114469
Zm00001eb070320	0.863602	0.000294391	0.533448	0.0740784
Zm00001eb070390	0.556214	0.0603774	0.540912	0.0693727
Zm00001eb070400	0.792904	0.0020942	0.47942	0.11477
Zm00001eb070450	0.651229	0.0217952	0.302709	0.338883
Zm00001eb070460	0.763716	0.0038395	0.318938	0.312284
Zm00001eb070470	0.683421	0.0142783	0.603122	0.0378888
Zm00001eb070550	0.478894	0.115227	0.144581	0.653927
Zm00001eb070650	0.701755	0.010968	0.185972	0.562792
Zm00001eb070730	0.718739	0.00844494	0.42036	0.173636
Zm00001eb070750	0.771436	0.00329816	0.348412	0.267051
Zm00001eb070760	0.770597	0.00335395	0.564653	0.0557799
Zm00001eb070790	0.723016	0.00788455	0.486985	0.108344
Zm00001eb070910	0.881592	0.000149787	0.593309	0.0419955
Zm00001eb071070	0.958164	9.40702e-07	0.612717	0.0341583
Zm00001eb071120	0.720447	0.00821774	0.460057	0.132352
Zm00001eb071130	0.834579	0.000733768	0.698271	0.0115479
Zm00001eb071170	0.555649	0.060694	0.149287	0.643314
Zm00001eb071210	0.873666	0.000204241	0.432833	0.159892
Zm00001eb071280	0.648689	0.0224908	0.443887	0.148306
Zm00001eb071400	0.726418	0.00745913	0.613797	0.0337556
Zm00001eb071480	0.812844	0.00130849	0.531776	0.0751622
Zm00001eb071490	0.979625	2.6725e-08	0.626349	0.0293211
Zm00001eb071570	0.872849	0.000210634	0.765779	0.00368874
Zm00001eb071720	0.912749	3.43468e-05	0.623338	0.0303442
Zm00001eb071730	0.906712	4.7493e-05	0.463445	0.129157
Zm00001eb071850	0.812852	0.00130821	0.40186	0.195346
Zm00001eb071870	0.638279	0.0255109	0.588946	0.043919
Zm00001eb071920	0.490099	0.105769	0.602792	0.0380221
Zm00001eb071960	0.912051	3.56985e-05	0.649099	0.0223774
Zm00001eb071990	0.676197	0.0157663	0.450233	0.141905
Zm00001eb072050	0.352067	0.261723	0.0716811	0.8248
Zm00001eb072350	0.517626	0.0847671	0.170616	0.596
Zm00001eb072700	0.440056	0.152258	0.138534	0.66765
Zm00001eb072810	0.455282	0.136941	0.307144	0.331497
Zm00001eb072890	0.922359	1.94835e-05	0.530672	0.0758832
Zm00001eb072920	0.839192	0.000642232	0.334802	0.287441
Zm00001eb072940	0.545617	0.0665144	0.223702	0.4846
Zm00001eb073000	0.783446	0.00257363	0.648785	0.0224641
Zm00001eb073110	0.743119	0.00561486	0.395464	0.203223
Zm00001eb073290	0.808997	0.00143862	0.577333	0.0493408
Zm00001eb073300	0.652534	0.021444	0.550206	0.0638063
Zm00001eb073390	0.730873	0.00692837	0.557541	0.0596372
Zm00001eb073410	0.936534	7.28534e-06	0.644075	0.0237953
Zm00001eb073480	0.64966	0.022223	0.419945	0.174106
Zm00001eb073490	0.69376	0.0123323	0.265265	0.404696
Zm00001eb073530	0.816208	0.00120227	0.565235	0.0554721
Zm00001eb073540	0.845034	0.000539301	0.685087	0.0139504
Zm00001eb073550	0.832416	0.000779997	0.590076	0.0434147
Zm00001eb073580	0.839881	0.000629376	0.478228	0.115806
Zm00001eb073590	0.830009	0.000834069	0.575892	0.0500449
Zm00001eb073670	0.427382	0.165811	0.28388	0.371216
Zm00001eb073730	0.913515	3.29077e-05	0.371981	0.233784
Zm00001eb073760	0.769528	0.00342616	0.560474	0.0580245
Zm00001eb073880	0.896949	7.68093e-05	0.461012	0.131446
Zm00001eb073900	0.805542	0.00156382	0.660503	0.0193882
Zm00001eb073930	0.733249	0.00665704	0.554088	0.0615757
Zm00001eb073980	0.871097	0.000224853	0.595518	0.0410447
Zm00001eb074120	0.729163	0.00712857	0.548385	0.0648717
Zm00001eb074140	0.807169	0.00150385	0.470312	0.122836
Zm00001eb074200	0.708167	0.00995744	0.329677	0.29534
Zm00001eb074340	0.923169	1.85142e-05	0.608634	0.0357121
Zm00001eb074370	0.634671	0.0266228	0.504933	0.0940638
Zm00001eb074400	0.779696	0.0027853	0.440057	0.152257
Zm00001eb074410	0.812708	0.00131293	0.560459	0.0580331
Zm00001eb074430	0.940841	5.1647e-06	0.489558	0.106213
Zm00001eb074440	0.510775	0.0897043	0.35654	0.255286
Zm00001eb074630	0.72607	0.00750188	0.454882	0.13733
Zm00001eb074660	0.414591	0.180236	-0.0722007	0.823548
Zm00001eb074670	0.800229	0.00177237	0.67531	0.0159566
Zm00001eb074680	0.821721	0.00104269	0.693327	0.0124096
Zm00001eb074710	0.825798	0.000935579	0.656147	0.0204932
Zm00001eb074890	0.570397	0.0527945	0.085149	0.792466
Zm00001eb074930	0.256218	0.421493	0.194238	0.545237
Zm00001eb075050	0.658888	0.0197927	0.395833	0.202763
Zm00001eb075060	0.856106	0.000379636	0.619772	0.0315888
Zm00001eb075110	0.674835	0.0160593	0.497716	0.0996437
Zm00001eb075160	0.812131	0.0013319	0.39866	0.199263
Zm00001eb075200	0.530973	0.0756858	0.610835	0.0348685
Zm00001eb075310	0.84082	0.000612148	0.407323	0.18877
Zm00001eb075330	0.696013	0.0119357	0.306823	0.332028
Zm00001eb075370	0.88731	0.000118119	0.670426	0.0170346
Zm00001eb075390	0.489725	0.106076	0.0402956	0.901049
Zm00001eb075600	0.921072	2.1106e-05	0.609386	0.0354224
Zm00001eb075840	0.919334	2.34643e-05	0.657003	0.0202726
Zm00001eb075850	0.854952	0.000394296	0.583011	0.0466342
Zm00001eb075910	0.72528	0.00759948	0.644175	0.0237663
Zm00001eb075960	0.74388	0.00553987	0.622871	0.0305052
Zm00001eb076290	0.534945	0.0731176	0.0204512	0.949699
Zm00001eb076390	0.654226	0.0209949	0.250918	0.431492
Zm00001eb076530	0.958829	8.69338e-07	0.559431	0.0585945
Zm00001eb076600	0.508734	0.0912111	0.222588	0.486835
Zm00001eb076610	0.577478	0.04927	0.420919	0.173005
Zm00001eb076640	0.448267	0.143869	-0.161166	0.616799
Zm00001eb076670	0.802565	0.0016782	0.772141	0.00325179
Zm00001eb076740	0.794222	0.00203323	0.558806	0.0589378
Zm00001eb076790	0.681938	0.0145749	0.315844	0.317263
Zm00001eb076820	0.807194	0.00150296	0.409743	0.185901
Zm00001eb076940	0.683552	0.0142523	0.260355	0.41377
Zm00001eb077250	0.724688	0.00767335	0.435934	0.156585
Zm00001eb077310	0.643455	0.0239747	0.450651	0.141489
Zm00001eb077470	0.531524	0.0753265	0.112084	0.728737
Zm00001eb077520	0.502655	0.0958017	0.115989	0.719618
Zm00001eb077550	0.86734	0.000257889	0.593837	0.0417668
Zm00001eb077560	0.853264	0.000416536	0.784459	0.00251863
Zm00001eb077690	0.833868	0.000748728	0.582417	0.0469121
Zm00001eb077700	0.678197	0.0153435	0.619988	0.0315123
Zm00001eb077960	0.710476	0.00961119	0.548973	0.0645262
Zm00001eb078010	0.647447	0.0228366	0.276359	0.384564
Zm00001eb078080	0.952729	1.71662e-06	0.592051	0.0425438
Zm00001eb078130	0.258223	0.417742	-0.056414	0.861756
Zm00001eb078170	0.807256	0.00150071	0.487939	0.107551
Zm00001eb078190	0.756877	0.00437314	0.505223	0.0938445
Zm00001eb078350	0.759393	0.00417076	0.331345	0.292756
Zm00001eb078520	0.659151	0.0197265	0.341095	0.277907
Zm00001eb078590	0.407841	0.188154	0.359298	0.251363
Zm00001eb078700	0.546385	0.0660562	0.644023	0.0238103
Zm00001eb078780	0.779685	0.00278592	0.260225	0.414012
Zm00001eb078810	0.890244	0.000104051	0.545493	0.0665886
Zm00001eb078830	0.879275	0.000164358	0.659497	0.0196394
Zm00001eb078850	0.785433	0.00246657	0.411618	0.183697
Zm00001eb078940	0.364689	0.243799	0.148179	0.645807
Zm00001eb078950	0.897511	7.48125e-05	0.406675	0.189543
Zm00001eb078990	0.809977	0.00140457	0.330954	0.293361
Zm00001eb079130	0.844865	0.000542094	0.601061	0.0387264
Zm00001eb079180	0.921324	2.07801e-05	0.706718	0.0101795
Zm00001eb079200	0.56027	0.0581358	0.151748	0.637788
Zm00001eb079220	0.233616	0.464919	0.0983427	0.761079
Zm00001eb079230	0.537015	0.0718034	0.383613	0.218323
Zm00001eb079260	0.447882	0.144255	0.167733	0.602318
Zm00001eb079280	0.800544	0.00175946	0.36824	0.238891
Zm00001eb079290	0.594098	0.0416542	0.373195	0.23214
Zm00001eb079410	0.896925	7.68954e-05	0.681098	0.0147449
Zm00001eb079420	0.686789	0.0136211	0.439909	0.152412
Zm00001eb079430	0.781605	0.00267593	0.391137	0.20866
Zm00001eb079460	0.935651	7.79498e-06	0.563875	0.0561932
Zm00001eb079640	0.736962	0.0062493	0.643248	0.0240346
Zm00001eb079940	0.860634	0.000326132	0.602476	0.03815
Zm00001eb080110	0.555236	0.0609263	0.6246	0.0299124
Zm00001eb080140	0.882364	0.000145158	0.448148	0.143988
Zm00001eb080180	0.813274	0.0012945	0.683124	0.0143374
Zm00001eb080430	0.604172	0.0374671	0.331483	0.292542
Zm00001eb080440	0.798212	0.00185694	0.559915	0.0583296
Zm00001eb080490	0.71601	0.00881767	0.476292	0.1175
Zm00001eb080580	0.861456	0.000317091	0.66465	0.0183776
Zm00001eb080640	0.714685	0.00900309	0.536497	0.0721309
Zm00001eb080690	0.67997	0.0149755	0.731216	0.00688867
Zm00001eb080820	0.419423	0.174697	0.0481156	0.881955
Zm00001eb080850	0.715916	0.0088307	0.552381	0.0625499
Zm00001eb080920	0.334285	0.288232	-0.108564	0.736985
Zm00001eb081070	0.939399	5.81135e-06	0.61259	0.034206
Zm00001eb081190	0.889239	0.000108712	0.473552	0.119926
Zm00001eb081220	0.812843	0.00130852	0.465307	0.127422
Zm00001eb081320	0.637441	0.0257661	0.693723	0.0123388
Zm00001eb081460	0.589741	0.0435635	0.084891	0.793083
Zm00001eb081510	0.829789	0.00083914	0.714337	0.00905226
Zm00001eb081640	0.813211	0.00129655	0.53546	0.0727889
Zm00001eb081650	0.424535	0.168956	0.425793	0.167561
Zm00001eb081680	0.909621	4.0739e-05	0.504718	0.0942273
Zm00001eb082150	0.737893	0.00615003	0.615881	0.0329883
Zm00001eb082160	0.934423	8.54956e-06	0.517401	0.0849266
Zm00001eb082190	0.735412	0.00641719	0.530135	0.0762355
Zm00001eb082220	0.895275	8.30128e-05	0.71423	0.00906742
Zm00001eb082280	0.554193	0.061516	0.147146	0.648135
Zm00001eb082310	0.835057	0.000723831	0.425575	0.167803
Zm00001eb082320	0.687943	0.0134012	0.565951	0.0550952
Zm00001eb082330	0.4632	0.129386	0.304896	0.33523
Zm00001eb082340	0.465319	0.127411	0.213724	0.504784
Zm00001eb082470	0.670593	0.016997	0.161809	0.615375
Zm00001eb082500	0.929822	1.19063e-05	0.533638	0.0739563
Zm00001eb082630	0.86557	0.000274701	0.424787	0.168676
Zm00001eb082680	0.782506	0.0026255	0.346645	0.26965
Zm00001eb082760	0.75161	0.00482101	0.457903	0.13441
Zm00001eb082790	0.870427	0.000230486	0.631048	0.0277746
Zm00001eb082810	0.923624	1.79861e-05	0.769761	0.00341036
Zm00001eb082870	0.69668	0.0118201	0.411862	0.183412
Zm00001eb082880	0.672662	0.0165346	0.400793	0.196647
Zm00001eb082970	0.775757	0.00302162	0.542389	0.0684663
Zm00001eb083140	0.586927	0.0448294	0.604745	0.0372386
Zm00001eb083200	0.482839	0.111835	0.139547	0.665346
Zm00001eb083420	0.615681	0.0330613	0.483937	0.110903
Zm00001eb083600	0.309176	0.328142	0.127992	0.691799
Zm00001eb083670	0.886078	0.00012445	0.523162	0.0809157
Zm00001eb083770	0.362334	0.247087	0.362605	0.246707
Zm00001eb083870	0.440117	0.152195	0.211881	0.50855
Zm00001eb083880	0.8622	0.000309073	0.609065	0.0355459
Zm00001eb084110	0.750611	0.00490975	0.22818	0.475665
Zm00001eb084300	0.904987	5.18943e-05	0.635608	0.0263309
Zm00001eb084380	0.625676	0.0295477	0.605612	0.0368943
Zm00001eb084570	0.721117	0.00812984	0.385326	0.2161
Zm00001eb084630	0.971442	1.42595e-07	0.624437	0.029968
Zm00001eb084670	0.651992	0.0215895	0.366274	0.241601
Zm00001eb085050	0.431378	0.161458	0.0762355	0.813835
Zm00001eb085100	0.759207	0.0041854	0.751949	0.00479114
Zm00001eb085110	0.748921	0.00506259	0.636807	0.0259603
Zm00001eb085360	0.740945	0.00583303	0.585259	0.0455919
Zm00001eb085510	0.861082	0.000321182	0.611776	0.0345122
Zm00001eb085570	0.831851	0.000792442	0.364817	0.24362
Zm00001eb085680	0.538253	0.0710249	0.459179	0.133187
Zm00001eb085760	0.906546	4.79041e-05	0.545055	0.0668518
Zm00001eb086040	0.776474	0.00297754	0.512147	0.0887
Zm00001eb086100	0.125833	0.696778	0.448114	0.144021
Zm00001eb086160	0.851495	0.000440877	0.39624	0.202257
Zm00001eb086170	0.751966	0.00478971	0.415469	0.179222
Zm00001eb086280	0.857524	0.000362196	0.672785	0.0165074
Zm00001eb086370	0.427466	0.165719	0.393416	0.205785
Zm00001eb086460	0.70042	0.0111876	0.464888	0.127811
Zm00001eb086500	0.752135	0.00477486	0.366715	0.240991
Zm00001eb086520	0.88119	0.00015224	0.701625	0.0109891
Zm00001eb086530	0.953025	1.66446e-06	0.67828	0.015326
Zm00001eb086640	0.876483	0.000183363	0.670472	0.0170241
Zm00001eb086690	0.294442	0.352887	0.0232852	0.942738
Zm00001eb086720	0.83651	0.000694293	0.663409	0.0186757
Zm00001eb086800	0.831907	0.000791193	0.459718	0.132674
Zm00001eb086820	0.695186	0.0120802	0.526345	0.0787557
Zm00001eb086880	0.800851	0.00174692	0.606417	0.0365767
Zm00001eb086910	0.899694	6.74315e-05	0.379248	0.22405
Zm00001eb086960	0.690714	0.0128838	0.394956	0.203857
Zm00001eb086990	0.674175	0.0162026	0.492982	0.103422
Zm00001eb087000	0.810128	0.00139938	0.375457	0.229096
Zm00001eb087020	0.695021	0.0121092	0.484059	0.1108
Zm00001eb087270	0.850062	0.000461402	0.426868	0.166376
Zm00001eb087350	0.74982	0.00498085	0.294616	0.352589
Zm00001eb087460	0.870197	0.000232445	0.540985	0.0693275
Zm00001eb087920	0.859544	0.000338433	0.68117	0.0147303
Zm00001eb088050	0.926483	1.49351e-05	0.550578	0.0635903
Zm00001eb088090	0.835335	0.000718116	0.729483	0.00709082
Zm00001eb088150	0.880613	0.000155811	0.587006	0.0447939
Zm00001eb088180	0.817784	0.00115484	0.513251	0.0878978
Zm00001eb088240	0.746435	0.00529393	0.767634	0.00355695
Zm00001eb088270	0.843871	0.000558698	0.61785	0.0322747
Zm00001eb088370	0.546237	0.0661443	0.208556	0.515381
Zm00001eb088520	0.778504	0.00285526	0.610441	0.0350186
Zm00001eb088800	0.914428	3.12571e-05	0.551369	0.0631322
Zm00001eb088830	0.475487	0.118209	0.245533	0.441767
Zm00001eb088940	0.78604	0.00243459	0.390969	0.208872
Zm00001eb089010	0.491122	0.104932	0.446574	0.145574
Zm00001eb089070	0.457027	0.135252	0.474205	0.119344
Zm00001eb089210	0.670553	0.017006	0.465148	0.12757
Zm00001eb089260	0.73801	0.00613761	0.478622	0.115463
Zm00001eb089410	0.660173	0.0194704	0.387291	0.213567
Zm00001eb089420	0.618797	0.0319354	0.431632	0.161184
Zm00001eb089470	0.28075	0.376741	0.203072	0.526731
Zm00001eb089660	0.905819	4.97334e-05	0.600011	0.0391585
Zm00001eb089790	0.757643	0.00431077	0.456234	0.136018
Zm00001eb089800	0.888969	0.000109994	0.448025	0.144111
Zm00001eb089860	0.987002	2.85922e-09	0.69728	0.011717
Zm00001eb089980	0.897103	7.62599e-05	0.684375	0.0140899
Zm00001eb090020	0.683152	0.0143318	0.540168	0.0698323
Zm00001eb090110	0.716426	0.00876007	0.385113	0.216376
Zm00001eb090170	0.926207	1.52107e-05	0.58987	0.0435063
Zm00001eb090350	0.707044	0.0101292	0.341329	0.277555
Zm00001eb090360	0.832308	0.000782356	0.389244	0.211066
Zm00001eb090430	0.78958	0.00225415	0.514258	0.0871702
Zm00001eb090590	0.946056	3.28495e-06	0.650014	0.0221258
Zm00001eb090620	0.75462	0.00456104	0.474741	0.118869
Zm00001eb090840	0.735858	0.00636856	0.347937	0.267749
Zm00001eb090890	0.589615	0.0436199	0.464438	0.128229
Zm00001eb090910	0.444284	0.1479	0.774225	0.00311759
Zm00001eb090990	0.686117	0.0137505	0.549455	0.0642443
Zm00001eb091130	0.63436	0.0267204	0.496794	0.100372
Zm00001eb091240	0.588761	0.0440016	0.134738	0.676315
Zm00001eb091260	0.827405	0.000895772	0.694123	0.0122677
Zm00001eb091270	0.813561	0.00128526	0.560407	0.058061
Zm00001eb091370	0.726882	0.00740251	0.435686	0.156848
Zm00001eb091530	0.829447	0.000847103	0.551719	0.0629304
Zm00001eb091540	0.850043	0.000461677	0.441944	0.150302
Zm00001eb091620	0.610193	0.035113	0.579489	0.0483001
Zm00001eb091640	0.834707	0.000731092	0.281044	0.376221
Zm00001eb091750	0.735476	0.00641014	0.246436	0.440038
Zm00001eb091980	0.769238	0.00344594	0.592	0.042566
Zm00001eb092040	0.742797	0.00564678	0.727416	0.00733766
Zm00001eb092080	0.810798	0.00137652	0.552167	0.0626722
Zm00001eb092180	0.765096	0.00373812	0.421853	0.171953
Zm00001eb092260	0.951284	1.99076e-06	0.591249	0.0428957
Zm00001eb092560	0.741911	0.00573531	0.694005	0.0122888
Zm00001eb092590	0.406092	0.190239	0.0553542	0.864332
Zm00001eb092690	0.77545	0.00304067	0.674606	0.0161089
Zm00001eb092720	0.734754	0.00648947	0.583051	0.0466153
Zm00001eb092810	0.841683	0.000596639	0.448513	0.143622
Zm00001eb092870	0.835272	0.000719412	0.488627	0.106981
Zm00001eb093200	0.802001	0.00170059	0.441028	0.151249
Zm00001eb093250	0.836814	0.000688244	0.456107	0.136141
Zm00001eb093260	0.84684	0.000510235	0.676931	0.0156102
Zm00001eb093300	0.540474	0.0696432	0.151526	0.638285
Zm00001eb093380	0.835916	0.000706257	0.555214	0.060939
Zm00001eb093490	0.590714	0.0431321	0.505111	0.0939288
Zm00001eb093630	0.873663	0.000204268	0.557451	0.0596874
Zm00001eb093640	0.720274	0.0082405	0.159246	0.621058
Zm00001eb093890	0.338815	0.281339	0.0934665	0.772643
Zm00001eb093970	0.819509	0.00110461	0.495971	0.101025
Zm00001eb094130	0.609376	0.0354262	0.494507	0.102194
Zm00001eb094170	0.631286	0.0276977	0.167465	0.602906
Zm00001eb094250	0.74804	0.00514366	0.350643	0.263791
Zm00001eb094320	0.858646	0.00034885	0.489171	0.106532
Zm00001eb094340	0.899538	6.79404e-05	0.615936	0.032968
Zm00001eb094370	0.798058	0.0018635	0.314616	0.319251
Zm00001eb094380	0.69234	0.0125873	0.189594	0.555073
Zm00001eb094400	0.638372	0.0254827	0.459805	0.132591
Zm00001eb094520	0.882086	0.000146813	0.446294	0.145857
Zm00001eb094580	0.93952	5.75474e-06	0.599969	0.0391758
Zm00001eb094630	0.871041	0.000225323	0.495774	0.101182
Zm00001eb094670	0.862367	0.000307288	0.653148	0.0212802
Zm00001eb094730	0.754199	0.00459674	0.28799	0.364026
Zm00001eb094770	0.829531	0.000845125	0.709736	0.00972118
Zm00001eb094870	0.746224	0.00531393	0.519268	0.0836119
Zm00001eb094880	0.903209	5.6761e-05	0.730219	0.0070044
Zm00001eb094910	0.898468	7.15007e-05	0.692853	0.0124947
Zm00001eb094920	0.578402	0.0488227	-0.0778787	0.809887
Zm00001eb095000	0.874789	0.00019571	0.644684	0.0236201
Zm00001eb095070	0.7871	0.00237941	0.528387	0.0773907
Zm00001eb095110	0.973183	1.0443e-07	0.626312	0.0293337
Zm00001eb095240	0.679559	0.0150603	0.431665	0.161149
Zm00001eb095260	0.854876	0.000395282	0.48819	0.107342
Zm00001eb095410	0.901859	6.06892e-05	0.738279	0.00610927
Zm00001eb095500	0.578084	0.0489765	0.414878	0.179904
Zm00001eb095560	0.741209	0.0058062	0.640634	0.0248033
Zm00001eb095600	0.702876	0.010786	0.255167	0.423468
Zm00001eb095730	0.814712	0.00124864	0.540269	0.0697698
Zm00001eb095840	0.788722	0.0022969	0.583441	0.0464336
Zm00001eb095880	0.821042	0.00106139	0.523234	0.0808665
Zm00001eb095920	0.713213	0.00921238	0.458172	0.134151
Zm00001eb095930	0.863016	0.000300454	0.607902	0.035996
Zm00001eb095980	0.723196	0.00786165	0.497158	0.100084
Zm00001eb096080	0.823277	0.00100075	0.695085	0.0120979
Zm00001eb096090	0.796141	0.00194693	0.565204	0.0554885
Zm00001eb096100	0.945711	3.38917e-06	0.638243	0.0255218
Zm00001eb096130	0.717732	0.00858112	0.491987	0.104228
Zm00001eb096170	0.879978	0.000159823	0.655955	0.020543
Zm00001eb096260	0.777062	0.00294169	0.472506	0.12086
Zm00001eb096290	0.765885	0.00368104	0.414481	0.180363
Zm00001eb096310	0.26016	0.414133	0.4972	0.100051
Zm00001eb096460	0.634407	0.0267057	0.412444	0.182731
Zm00001eb096500	0.861304	0.000318747	0.769007	0.00346179
Zm00001eb096520	0.861814	0.000313205	0.456167	0.136083
Zm00001eb096580	0.913677	3.26095e-05	0.466644	0.126186
Zm00001eb096590	0.796115	0.00194806	0.503294	0.0953124
Zm00001eb096610	0.939963	5.55109e-06	0.647986	0.022686
Zm00001eb096690	0.907852	4.4749e-05	0.505927	0.0933123
Zm00001eb096750	0.873861	0.000202736	0.596841	0.0404827
Zm00001eb096760	0.879218	0.000164728	0.697359	0.0117035
Zm00001eb096850	0.830107	0.000831806	0.552255	0.0626219
Zm00001eb096860	0.734235	0.00654692	0.390697	0.209218
Zm00001eb096920	0.826233	0.00092467	0.604924	0.0371672
Zm00001eb096970	0.864694	0.00028333	0.66646	0.0179486
Zm00001eb096980	0.486311	0.108906	0.176433	0.583332
Zm00001eb097000	0.873483	0.000205659	0.604104	0.0374943
Zm00001eb097130	0.811491	0.00135318	0.623938	0.0301383
Zm00001eb097140	0.838198	0.000661168	0.309592	0.327457
Zm00001eb097220	0.753174	0.00468459	0.520521	0.0827376
Zm00001eb097230	0.671522	0.0167883	0.568431	0.0538031
Zm00001eb097240	0.56386	0.0562014	0.155565	0.629251
Zm00001eb097360	0.819528	0.00110408	0.552958	0.0622192
Zm00001eb097480	0.762866	0.00390302	0.549589	0.064166
Zm00001eb097590	0.762312	0.00394482	0.800184	0.00177423
Zm00001eb097600	0.832062	0.000787772	0.57956	0.0482664
Zm00001eb097650	0.83192	0.000790905	0.664042	0.0185233
Zm00001eb097710	0.846704	0.000512374	0.404895	0.191676
Zm00001eb097830	0.915946	2.86564e-05	0.608738	0.0356721
Zm00001eb098030	0.722532	0.00794663	0.555713	0.0606578
Zm00001eb098150	0.295484	0.351105	-0.0692427	0.830683
Zm00001eb098280	0.92524	1.62071e-05	0.755394	0.00449595
Zm00001eb098370	0.924333	1.71876e-05	0.579328	0.0483771
Zm00001eb098410	0.716095	0.00880597	0.736729	0.00627432
Zm00001eb098730	0.714278	0.00906058	0.345503	0.271337
Zm00001eb099120	0.880427	0.000156977	0.542845	0.0681887
Zm00001eb099140	0.631627	0.027588	0.266953	0.401598
Zm00001eb099280	0.817416	0.0011658	0.532391	0.0747623
Zm00001eb099580	0.65689	0.0203015	0.654227	0.0209945
Zm00001eb099740	0.72654	0.00744427	0.324146	0.304
Zm00001eb099850	0.752051	0.00478221	0.530169	0.0762132
Zm00001eb099970	0.865183	0.000278493	0.408878	0.186924
Zm00001eb100000	0.9523	1.79466e-06	0.660612	0.0193613
Zm00001eb100160	0.860978	0.000322329	0.471466	0.121794
Zm00001eb100170	0.711714	0.00942914	0.388882	0.211528
Zm00001eb100350	0.445469	0.146693	0.213446	0.505351
Zm00001eb100430	0.464839	0.127856	-0.0233378	0.942609
Zm00001eb100440	0.858365	0.000352149	0.582531	0.0468587
Zm00001eb100600	0.70455	0.0105186	0.288858	0.362516
Zm00001eb100610	0.498545	0.098992	0.266772	0.40193
Zm00001eb100840	0.690861	0.0128568	0.471193	0.12204
Zm00001eb100920	0.844901	0.000541494	0.429189	0.163833
Zm00001eb100940	0.819056	0.00111763	0.502945	0.0955792
Zm00001eb100950	0.762863	0.00390321	0.432812	0.159914
Zm00001eb101010	0.861395	0.000317747	0.681919	0.0145787
Zm00001eb101230	0.747637	0.00518106	0.568149	0.0539489
Zm00001eb101250	0.880286	0.00015787	0.536392	0.0721969
Zm00001eb101270	0.888313	0.00011315	0.515037	0.0866104
Zm00001eb101330	0.660112	0.0194858	0.610238	0.0350959
Zm00001eb101340	0.909928	4.00743e-05	0.620287	0.0314069
Zm00001eb101470	0.822791	0.00101369	0.356388	0.255502
Zm00001eb101670	0.524957	0.0796927	0.074433	0.818171
Zm00001eb101700	0.882896	0.00014204	0.591656	0.042717
Zm00001eb101840	0.734385	0.00653023	0.32943	0.295723
Zm00001eb101890	0.577818	0.049105	0.390854	0.209019
Zm00001eb102030	0.70626	0.0102504	0.646927	0.0229825
Zm00001eb102050	0.833178	0.000763468	0.419354	0.174776
Zm00001eb102090	0.867853	0.000253167	0.632858	0.0271947
Zm00001eb102300	0.919013	2.39215e-05	0.436497	0.15599
Zm00001eb102320	0.643124	0.0240709	0.597103	0.0403722
Zm00001eb102380	0.656668	0.0203586	0.707142	0.0101141
Zm00001eb102430	0.827428	0.0008952	0.518266	0.0843161
Zm00001eb102530	0.884977	0.000130332	0.530311	0.0761203
Zm00001eb102550	0.287702	0.364527	0.250585	0.432125
Zm00001eb102620	0.235259	0.461693	-0.185292	0.564247
Zm00001eb102710	0.812047	0.00133466	0.554714	0.061221
Zm00001eb102740	0.878658	0.000168421	0.64558	0.023364
Zm00001eb102780	0.694241	0.0122468	0.534898	0.073148
Zm00001eb102830	0.897556	7.46529e-05	0.448713	0.143421
Zm00001eb102970	0.853457	0.000413947	0.746521	0.00528575
Zm00001eb102980	0.583005	0.0466368	0.450078	0.142059
Zm00001eb103020	0.724726	0.00766852	0.723634	0.00780601
Zm00001eb103060	0.516764	0.0853778	0.293364	0.354735
Zm00001eb103070	0.884124	0.000135034	0.544985	0.066894
Zm00001eb103090	0.917817	2.5688e-05	0.534543	0.0733747
Zm00001eb103300	0.859176	0.000342671	0.757296	0.00433897
Zm00001eb103370	0.930405	1.14313e-05	0.713668	0.00914723
Zm00001eb103390	0.798909	0.00182736	0.453951	0.138238
Zm00001eb103490	0.421819	0.171992	-0.0560502	0.86264
Zm00001eb103510	0.82232	0.00102637	0.516255	0.08574
Zm00001eb103610	0.744037	0.00552458	0.672531	0.0165635
Zm00001eb103630	0.922183	1.96989e-05	0.566787	0.0546573
Zm00001eb103640	0.497353	0.09993	0.504888	0.0940978
Zm00001eb103720	0.50284	0.0956597	0.139286	0.66594
Zm00001eb103760	0.774915	0.00307406	0.613099	0.0340158
Zm00001eb103830	0.567472	0.0543001	0.335647	0.286149
Zm00001eb103960	0.842267	0.000586333	0.657693	0.0200959
Zm00001eb103980	0.602739	0.0380437	0.477023	0.116858
Zm00001eb103990	0.893863	8.85462e-05	0.590403	0.0432698
Zm00001eb104020	0.850689	0.000452327	0.566404	0.0548576
Zm00001eb104040	0.684027	0.0141583	0.385436	0.215958
Zm00001eb104330	0.775587	0.00303216	0.660878	0.0192954
Zm00001eb104370	0.873179	0.000208031	0.68108	0.0147487
Zm00001eb104380	0.549258	0.0643592	0.539276	0.0703859
Zm00001eb104410	0.610176	0.0351197	0.123977	0.701066
Zm00001eb104420	0.926995	1.4435e-05	0.502043	0.0962728
Zm00001eb104530	0.850871	0.000449721	0.564824	0.0556895
Zm00001eb104540	0.817067	0.00117622	0.539298	0.0703724
Zm00001eb104550	0.741467	0.00578009	0.413849	0.181096
Zm00001eb104630	0.851971	0.000434226	0.583429	0.0464392
Zm00001eb104670	0.744251	0.00550369	0.161305	0.616492
Zm00001eb104710	0.927021	1.44101e-05	0.524823	0.0797832
Zm00001eb104750	0.747436	0.00519986	0.478216	0.115816
Zm00001eb104760	0.694955	0.0121207	0.651958	0.0215985
Zm00001eb104780	0.9278	1.36758e-05	0.728538	0.00720291
Zm00001eb104810	0.931436	1.0628e-05	0.569436	0.0532859
Zm00001eb104850	0.698206	0.011559	0.150295	0.641048
Zm00001eb104860	0.854129	0.00040502	0.421582	0.172258
Zm00001eb104950	0.83341	0.000758481	0.68142	0.0146796
Zm00001eb104990	0.778304	0.00286713	0.385916	0.215337
Zm00001eb105020	0.64474	0.0236041	0.450054	0.142083
Zm00001eb105060	0.845514	0.00053146	0.698659	0.0114823
Zm00001eb105230	0.762621	0.00392148	0.620818	0.03122
Zm00001eb105290	0.822656	0.00101731	0.551037	0.0633238
Zm00001eb105310	0.807572	0.00148929	0.526601	0.078584
Zm00001eb105340	0.716182	0.00879383	0.533246	0.074209
Zm00001eb105420	0.964971	3.91618e-07	0.550842	0.0634373
Zm00001eb105490	0.755852	0.00445775	0.190892	0.552316
Zm00001eb105530	0.843296	0.000568476	0.44069	0.151599
Zm00001eb105540	0.862792	0.000302799	0.443726	0.14847
Zm00001eb105600	0.482731	0.111927	0.352403	0.261235
Zm00001eb105710	0.921551	2.04899e-05	0.533877	0.0738025
Zm00001eb105720	0.730363	0.00698761	0.326166	0.300822
Zm00001eb105730	0.777073	0.00294103	0.360308	0.249936
Zm00001eb105820	0.678321	0.0153174	0.65003	0.0221214
Zm00001eb105830	0.919861	2.27285e-05	0.419228	0.174919
Zm00001eb105900	0.908582	4.30589e-05	0.457779	0.134528
Zm00001eb106010	0.747748	0.00517077	0.390576	0.209371
Zm00001eb106120	0.875081	0.000193536	0.487881	0.107599
Zm00001eb106140	0.853865	0.000408509	0.566371	0.0548747
Zm00001eb106180	0.717047	0.00867458	0.659439	0.0196541
Zm00001eb106230	0.872849	0.000210633	0.435027	0.157548
Zm00001eb106470	0.841534	0.000599295	0.493077	0.103345
Zm00001eb106490	0.755129	0.00451812	0.528033	0.0776265
Zm00001eb106580	0.811427	0.00135533	0.41647	0.178069
Zm00001eb106630	0.717099	0.0086675	0.444678	0.147498
Zm00001eb106640	0.870834	0.000227058	0.684857	0.0139954
Zm00001eb106680	0.832521	0.000777703	0.7187	0.00845014
Zm00001eb106720	0.5507	0.0635192	0.508304	0.0915311
Zm00001eb106770	0.771163	0.00331626	0.564679	0.0557662
Zm00001eb106890	0.740593	0.005869	0.25171	0.42999
Zm00001eb106910	0.58366	0.0463316	0.291349	0.358204
Zm00001eb106940	0.495897	0.101085	0.0891351	0.782951
Zm00001eb106990	0.781022	0.002709	0.475261	0.118408
Zm00001eb107170	0.759145	0.00419039	0.433231	0.159465
Zm00001eb107190	0.819715	0.00109873	0.548385	0.0648719
Zm00001eb107200	0.610192	0.0351134	0.472444	0.120915
Zm00001eb107290	0.35757	0.253816	0.0884318	0.784628
Zm00001eb107320	0.608693	0.0356894	0.33907	0.280954
Zm00001eb107380	0.83787	0.000667504	0.434693	0.157903
Zm00001eb107400	0.916078	2.84384e-05	0.41926	0.174883
Zm00001eb107530	0.782108	0.00264769	0.354377	0.258387
Zm00001eb107560	0.80531	0.0015725	0.398758	0.199142
Zm00001eb107620	0.674886	0.016048	0.628743	0.0285257
Zm00001eb107640	0.814506	0.00125515	0.513855	0.0874613
Zm00001eb107720	0.86857	0.000246686	0.731278	0.00688152
Zm00001eb107900	0.83729	0.00067883	0.457676	0.134628
Zm00001eb107920	0.839816	0.000630568	0.686673	0.0136434
Zm00001eb107930	0.626608	0.0292344	0.362725	0.246539
Zm00001eb107970	0.91443	3.12539e-05	0.667234	0.0177674
Zm00001eb107980	0.662991	0.0187772	0.642468	0.0242623
Zm00001eb108060	0.8602	0.000330988	0.629158	0.0283893
Zm00001eb108220	0.705085	0.0104341	0.582621	0.0468164
Zm00001eb108260	0.836267	0.000699173	0.632132	0.0274263
Zm00001eb108310	0.725664	0.00755193	0.694398	0.0122191
Zm00001eb108320	0.432017	0.160769	0.0811703	0.801989
Zm00001eb108390	0.76004	0.00411985	0.258381	0.417446
Zm00001eb108420	0.786433	0.00241403	0.650605	0.0219647
Zm00001eb108430	0.864004	0.000290274	0.600437	0.0389827
Zm00001eb108490	0.933094	9.43014e-06	0.560826	0.0578331
Zm00001eb108550	0.527166	0.0782052	0.658417	0.019912
Zm00001eb108640	0.832285	0.000782877	0.511202	0.0893908
Zm00001eb108650	0.849413	0.000470936	0.418774	0.175435
Zm00001eb108690	0.864936	0.000280926	0.458937	0.133418
Zm00001eb108720	0.793837	0.00205089	0.383135	0.218945
Zm00001eb108950	0.918977	2.39731e-05	0.688037	0.0133834
Zm00001eb109200	0.393785	0.205322	0.404358	0.192322
Zm00001eb109220	0.220071	0.491901	0.237834	0.456661
Zm00001eb109490	0.951412	1.96512e-06	0.651441	0.0217378
Zm00001eb109900	0.822089	0.00103262	0.706075	0.0102791
Zm00001eb110020	0.667951	0.0176008	0.687561	0.0134736
Zm00001eb110080	0.920253	2.21928e-05	0.641179	0.0246417
Zm00001eb110240	0.667024	0.0178164	0.658876	0.0197959
Zm00001eb110300	0.743671	0.0055604	0.429521	0.163472
Zm00001eb110390	0.716984	0.00868322	0.486904	0.108411
Zm00001eb110450	0.428841	0.164212	0.184088	0.566827
Zm00001eb110490	0.892468	9.42914e-05	0.573433	0.0512623
Zm00001eb110650	0.597377	0.0402564	0.242045	0.448486
Zm00001eb110680	0.827282	0.000898766	0.484281	0.110613
Zm00001eb110710	0.699586	0.0113265	0.622922	0.0304877
Zm00001eb110720	0.753452	0.00466063	0.254425	0.424865
Zm00001eb110770	0.944386	3.81479e-06	0.621393	0.0310188
Zm00001eb110780	0.941872	4.73835e-06	0.597317	0.0402817
Zm00001eb110830	0.876578	0.000182692	0.629925	0.0281386
Zm00001eb110850	-0.484326	0.110574	-0.33136	0.292733
Zm00001eb110870	0.497959	0.0994524	0.0528588	0.870401
Zm00001eb110890	0.428259	0.164849	0.0826572	0.798427
Zm00001eb111100	0.897297	7.55686e-05	0.532917	0.0744214
Zm00001eb111120	0.73671	0.00627631	0.612337	0.0343009
Zm00001eb111130	0.72021	0.00824899	0.50367	0.0950246
Zm00001eb111180	0.88039	0.000157214	0.570979	0.0524982
Zm00001eb111250	0.953018	1.66574e-06	0.500344	0.0975874
Zm00001eb111300	0.50528	0.0938011	0.184607	0.565714
Zm00001eb111540	0.545736	0.0664432	0.626267	0.0293486
Zm00001eb111570	0.908908	4.23213e-05	0.624503	0.0299454
Zm00001eb111590	0.424446	0.169055	0.224584	0.482835
Zm00001eb111630	0.923192	1.84862e-05	0.473598	0.119884
Zm00001eb111640	0.521517	0.0820476	0.19844	0.536401
Zm00001eb111690	0.637413	0.0257744	0.317701	0.31427
Zm00001eb111740	0.434034	0.158606	-0.00963094	0.976302
Zm00001eb111760	0.527216	0.0781716	0.292031	0.357028
Zm00001eb111860	0.583977	0.0461842	0.166288	0.605493
Zm00001eb111890	0.393436	0.20576	-0.0491899	0.879336
Zm00001eb111900	0.870142	0.000232923	0.484367	0.11054
Zm00001eb111910	0.700337	0.0112014	0.493189	0.103255
Zm00001eb111960	0.945931	3.32229e-06	0.538169	0.0710773
Zm00001eb111970	0.800558	0.00175889	0.440801	0.151485
Zm00001eb112090	0.909505	4.09931e-05	0.501714	0.0965261
Zm00001eb112260	0.741104	0.00581689	0.670365	0.0170484
Zm00001eb112400	0.82936	0.000849116	0.365525	0.242637
Zm00001eb112480	0.896953	7.67956e-05	0.351693	0.262264
Zm00001eb112540	0.677189	0.0155555	0.289792	0.360897
Zm00001eb112620	0.398563	0.199383	0.339753	0.279924
Zm00001eb112700	0.952536	1.75153e-06	0.558798	0.0589424
Zm00001eb112710	0.227098	0.477816	-0.164715	0.608956
Zm00001eb112950	0.433082	0.159624	0.105639	0.743859
Zm00001eb113030	0.831476	0.000800769	0.60724	0.0362541
Zm00001eb113140	0.445422	0.146741	0.298583	0.345835
Zm00001eb113290	0.893934	8.82595e-05	0.593557	0.0418877
Zm00001eb113300	0.116545	0.71832	0.0854428	0.791764
Zm00001eb113310	0.911605	3.65863e-05	0.51551	0.0862719
Zm00001eb113550	0.574153	0.0509038	0.212532	0.507218
Zm00001eb113630	0.903606	5.56437e-05	0.528131	0.0775614
Zm00001eb113700	0.935615	7.81621e-06	0.697833	0.0116225
Zm00001eb113710	0.701022	0.0110881	0.501101	0.0970002
Zm00001eb113730	0.843284	0.000568683	0.518833	0.0839173
Zm00001eb113830	0.178112	0.579698	0.275584	0.385953
Zm00001eb113880	0.873665	0.000204251	0.588325	0.0441975
Zm00001eb113950	0.954986	1.3494e-06	0.658013	0.0200144
Zm00001eb114060	0.766605	0.00362956	0.764935	0.00374985
Zm00001eb114110	0.361029	0.248919	0.283591	0.371724
Zm00001eb114270	0.81584	0.00121355	0.474056	0.119477
Zm00001eb114280	0.668995	0.0173604	0.615271	0.0332117
Zm00001eb114310	0.716767	0.00871305	0.318336	0.313249
Zm00001eb114320	0.613564	0.0338423	0.034335	0.915636
Zm00001eb114370	0.402848	0.194146	0.17418	0.588227
Zm00001eb114480	0.781443	0.00268509	0.383217	0.218839
Zm00001eb114490	0.654784	0.0208483	0.175187	0.586038
Zm00001eb114520	0.704608	0.0105094	0.272304	0.391862
Zm00001eb114600	0.886959	0.000119896	0.349192	0.265909
Zm00001eb114660	0.768757	0.00347893	0.187877	0.558726
Zm00001eb114740	0.766564	0.00363251	0.460543	0.13189
Zm00001eb114860	0.695955	0.0119459	0.491932	0.104273
Zm00001eb114990	0.807704	0.00148453	0.195342	0.542909
Zm00001eb115000	0.397371	0.200855	0.2178	0.496494
Zm00001eb115060	0.919756	2.2873e-05	0.540666	0.0695244
Zm00001eb115120	0.843481	0.00056532	0.380227	0.222757
Zm00001eb115130	0.797475	0.00188858	0.547071	0.0656481
Zm00001eb115150	0.881878	0.000148055	0.447765	0.144372
Zm00001eb115160	0.890888	0.000101148	0.59497	0.0412792
Zm00001eb115200	0.746775	0.00526178	0.671048	0.0168944
Zm00001eb115220	0.716032	0.0088147	0.46327	0.12932
Zm00001eb115250	0.730926	0.00692218	0.458964	0.133393
Zm00001eb115510	0.673596	0.0163289	0.390617	0.20932
Zm00001eb115530	0.836404	0.000696419	0.521622	0.0819747
Zm00001eb115600	0.802736	0.00167146	0.601046	0.0387325
Zm00001eb116020	0.902887	5.76785e-05	0.446084	0.146069
Zm00001eb116340	0.719913	0.00828833	0.513788	0.0875095
Zm00001eb116350	0.656933	0.0202905	0.369715	0.236869
Zm00001eb116410	0.733899	0.00658425	0.348665	0.266681
Zm00001eb116420	0.888094	0.000114219	0.460381	0.132044
Zm00001eb116430	0.785077	0.00248554	0.362157	0.247334
Zm00001eb116510	0.862609	0.000304729	0.677036	0.0155879
Zm00001eb116570	0.854719	0.000397313	0.653532	0.0211782
Zm00001eb116650	0.7981	0.0018617	0.753245	0.00467847
Zm00001eb116720	0.708563	0.00989748	0.523238	0.0808634
Zm00001eb116770	0.562804	0.0567656	0.324654	0.303199
Zm00001eb116810	0.765372	0.00371813	0.530332	0.0761065
Zm00001eb116910	0.714762	0.00899214	0.532557	0.0746544
Zm00001eb117060	0.79395	0.0020457	0.482343	0.112258
Zm00001eb117350	0.713964	0.00910509	0.503523	0.0951369
Zm00001eb117590	0.670114	0.0171053	0.31286	0.322106
Zm00001eb117620	0.462398	0.130139	-0.0672689	0.83545
Zm00001eb117740	0.945144	3.56666e-06	0.705562	0.0103593
Zm00001eb117770	0.522862	0.0811208	0.417574	0.176804
Zm00001eb117850	0.924027	1.75286e-05	0.473771	0.119731
Zm00001eb117980	0.613144	0.0339989	0.274221	0.388402
Zm00001eb118010	0.646146	0.0232032	0.083209	0.797106
Zm00001eb118100	0.782102	0.00264803	0.593593	0.0418724
Zm00001eb118150	0.887614	0.000116595	0.490631	0.105334
Zm00001eb118180	0.829806	0.000838741	0.427024	0.166204
Zm00001eb118200	0.763252	0.00387407	0.218512	0.495052
Zm00001eb118340	0.796283	0.00194063	0.533953	0.0737536
Zm00001eb118400	0.808923	0.00144122	0.366957	0.240657
Zm00001eb118470	0.714405	0.00904259	0.544041	0.0674628
Zm00001eb118630	0.650525	0.0219864	0.522408	0.0814328
Zm00001eb118640	0.813134	0.00129905	0.489464	0.10629
Zm00001eb118760	0.894667	8.53609e-05	0.677468	0.0154966
Zm00001eb118790	0.710071	0.00967123	0.478757	0.115345
Zm00001eb118850	0.413276	0.181762	0.193771	0.546222
Zm00001eb118880	0.202588	0.527737	0.253001	0.427549
Zm00001eb118950	0.927531	1.39256e-05	0.655081	0.0207706
Zm00001eb119040	0.666227	0.0180035	0.612354	0.0342946
Zm00001eb119070	0.8981	7.27619e-05	0.440471	0.151827
Zm00001eb119100	0.808808	0.00144528	0.588528	0.0441062
Zm00001eb119140	0.764898	0.00375252	0.601777	0.0384339
Zm00001eb119150	0.951095	2.02907e-06	0.583113	0.0465865
Zm00001eb119210	0.662405	0.0189198	0.439672	0.152658
Zm00001eb119240	0.828005	0.000881253	0.503923	0.0948319
Zm00001eb119410	0.698928	0.0114368	0.450762	0.141379
Zm00001eb119510	0.686774	0.0136239	0.256762	0.420474
Zm00001eb119710	0.795351	0.0019821	0.611221	0.034722
Zm00001eb119880	0.694234	0.0122481	0.314094	0.320098
Zm00001eb119910	0.856996	0.000368614	0.313565	0.320958
Zm00001eb120100	0.818101	0.00114549	0.433256	0.159439
Zm00001eb120110	0.704515	0.0105241	0.7217	0.00805401
Zm00001eb120130	0.789855	0.00224057	0.537294	0.0716271
Zm00001eb120170	0.597732	0.0401072	0.829945	0.000835529
Zm00001eb120310	0.695783	0.0119759	0.615054	0.0332913
Zm00001eb120320	0.850897	0.000449361	0.75243	0.00474909
Zm00001eb120330	0.754086	0.00460637	0.606854	0.0364053
Zm00001eb120350	0.924059	1.74931e-05	0.674645	0.0161003
Zm00001eb120390	0.926567	1.48523e-05	0.566258	0.0549343
Zm00001eb120480	0.351577	0.262433	0.568028	0.054012
Zm00001eb120600	0.531483	0.075353	0.507896	0.0918353
Zm00001eb120610	0.533382	0.0741211	0.728439	0.00721474
Zm00001eb120780	0.757077	0.00435678	0.691792	0.0126866
Zm00001eb120830	0.50211	0.0962212	0.489496	0.106264
Zm00001eb120900	0.557525	0.059646	0.341856	0.276766
Zm00001eb121080	0.830314	0.000827065	0.730772	0.00694004
Zm00001eb121090	0.69262	0.0125367	0.430125	0.162815
Zm00001eb121120	0.826868	0.000908916	0.499101	0.0985561
Zm00001eb121140	0.770328	0.00337203	0.6943	0.0122363
Zm00001eb121200	0.903335	5.64033e-05	0.68099	0.0147669
Zm00001eb121480	0.579388	0.0483486	0.432317	0.160446
Zm00001eb121520	0.565491	0.055337	0.0800828	0.804597
Zm00001eb121540	0.853974	0.000407065	0.424228	0.169298
Zm00001eb121590	0.848525	0.000484223	0.532521	0.0746777
Zm00001eb121610	0.377344	0.226576	0.0944528	0.7703
Zm00001eb121770	0.776636	0.00296762	0.547351	0.0654819
Zm00001eb121780	0.823678	0.000990144	0.560824	0.0578345
Zm00001eb121790	0.750029	0.00496195	0.333572	0.289325
Zm00001eb121810	0.746932	0.00524702	0.677286	0.0155351
Zm00001eb121880	0.852864	0.000421944	0.540324	0.0697359
Zm00001eb121890	0.0660364	0.83843	-0.238311	0.455731
Zm00001eb122060	0.781388	0.00268822	0.44768	0.144458
Zm00001eb122200	0.791355	0.00216761	0.237977	0.456381
Zm00001eb122210	0.500208	0.0976928	0.52673	0.0784972
Zm00001eb122290	0.720845	0.00816545	0.293697	0.354163
Zm00001eb122330	0.736696	0.00627788	0.614204	0.0336047
Zm00001eb122420	0.587111	0.044746	0.302503	0.339229
Zm00001eb122600	0.327608	0.298564	0.361621	0.248087
Zm00001eb122690	0.892359	9.47525e-05	0.546331	0.0660879
Zm00001eb122730	0.539921	0.0699851	0.255732	0.422406
Zm00001eb122860	0.701652	0.0109848	0.316991	0.315413
Zm00001eb122900	0.918844	2.4165e-05	0.703497	0.0106862
Zm00001eb122930	0.673166	0.0164235	0.196267	0.540963
Zm00001eb122940	0.673166	0.0164235	0.196267	0.540963
Zm00001eb122950	0.768111	0.00352364	0.409571	0.186104
Zm00001eb122990	0.647285	0.0228821	0.374206	0.230777
Zm00001eb123050	0.873822	0.000203041	0.625485	0.0296122
Zm00001eb123210	0.879538	0.000162652	0.471582	0.121689
Zm00001eb123260	0.927687	1.378e-05	0.715295	0.00891738
Zm00001eb123280	0.887601	0.000116657	0.513862	0.0874565
Zm00001eb123340	0.756655	0.00439137	0.491195	0.104873
Zm00001eb123350	0.910685	3.84687e-05	0.451391	0.140756
Zm00001eb123360	0.687815	0.0134255	0.688277	0.0133381
Zm00001eb123420	0.629205	0.028374	0.0549087	0.865415
Zm00001eb123450	0.707877	0.0100016	0.535537	0.07274
Zm00001eb123460	0.449445	0.142689	0.242969	0.446701
Zm00001eb123510	0.843605	0.000563217	0.647501	0.0228214
Zm00001eb123540	0.86167	0.000314762	0.560684	0.0579105
Zm00001eb123570	0.791069	0.00218139	0.737091	0.00623548
Zm00001eb123630	0.890979	0.00010074	0.542428	0.0684427
Zm00001eb123690	0.531593	0.075281	0.238877	0.454629
Zm00001eb123790	0.774004	0.00313159	0.180942	0.573587
Zm00001eb123870	0.48677	0.108522	0.587507	0.0445663
Zm00001eb123910	0.6611	0.0192404	0.748909	0.0050637
Zm00001eb123970	0.591619	0.0427333	0.19866	0.535939
Zm00001eb124020	0.843714	0.000561354	0.544815	0.066996
Zm00001eb124300	0.758862	0.00421287	0.331193	0.292991
Zm00001eb124440	0.89977	6.71865e-05	0.660514	0.0193857
Zm00001eb124470	0.640324	0.0248957	0.240609	0.451266
Zm00001eb124530	0.790334	0.00221707	0.469525	0.12355
Zm00001eb124670	0.632253	0.0273877	0.206307	0.520023
Zm00001eb124950	0.485244	0.109801	0.410712	0.18476
Zm00001eb125210	0.859872	0.000334695	0.477005	0.116874
Zm00001eb125470	0.809394	0.00142475	0.149374	0.643119
Zm00001eb125630	0.857653	0.000360637	0.443076	0.149136
Zm00001eb125670	0.81732	0.00116865	0.700347	0.0111996
Zm00001eb125700	0.576738	0.0496306	0.0772832	0.811317
Zm00001eb125880	0.736558	0.0062927	0.545206	0.0667609
Zm00001eb125990	0.780659	0.00272972	0.655283	0.0207176
Zm00001eb126070	0.873953	0.000202034	0.538445	0.0709048
Zm00001eb126080	0.345849	0.270825	0.0410586	0.899184
Zm00001eb126310	0.688197	0.0133531	0.342527	0.275763
Zm00001eb126340	0.467519	0.125381	0.0666602	0.836922
Zm00001eb126360	0.936844	7.11325e-06	0.69571	0.0119886
Zm00001eb126510	0.32016	0.310329	0.165082	0.608148
Zm00001eb126600	0.379156	0.224171	0.285652	0.368107
Zm00001eb126630	0.622081	0.030779	0.615136	0.0332612
Zm00001eb126790	0.728748	0.0071779	0.495039	0.101769
Zm00001eb126820	0.697531	0.0116739	0.51427	0.0871619
Zm00001eb126930	0.76574	0.00369148	0.48515	0.10988
Zm00001eb127010	0.834047	0.000744921	0.461645	0.130848
Zm00001eb127130	0.868632	0.00024613	0.55241	0.0625332
Zm00001eb127170	0.517465	0.0848809	0.63247	0.0273183
Zm00001eb127190	0.879424	0.00016339	0.424217	0.169309
Zm00001eb127200	0.976576	5.33945e-08	0.58004	0.0480366
Zm00001eb127210	0.657744	0.020083	0.586901	0.0448412
Zm00001eb127300	0.776512	0.00297521	0.332516	0.290949
Zm00001eb127440	0.728841	0.00716681	0.357604	0.253767
Zm00001eb127490	0.898741	7.05781e-05	0.598031	0.0399819
Zm00001eb127550	0.77958	0.00279207	0.568208	0.0539186
Zm00001eb127580	0.604737	0.0372416	0.227727	0.476564
Zm00001eb127630	0.80982	0.00140999	0.314399	0.319603
Zm00001eb127840	0.860906	0.000323124	0.649552	0.0222527
Zm00001eb127850	0.579448	0.0483201	0.376654	0.227496
Zm00001eb127920	0.658778	0.0198205	0.624272	0.030024
Zm00001eb128010	0.683542	0.0142542	0.59183	0.0426403
Zm00001eb128190	0.702084	0.0109144	0.349735	0.265115
Zm00001eb128200	0.959301	8.21276e-07	0.674098	0.0162193
Zm00001eb128220	0.710402	0.00962214	0.294037	0.353581
Zm00001eb128290	0.428191	0.164923	0.411845	0.183432
Zm00001eb128410	0.817192	0.00117248	0.741753	0.00575118
Zm00001eb128490	0.725667	0.00755155	0.422016	0.17177
Zm00001eb128590	0.803153	0.00165511	0.155215	0.630033
Zm00001eb128620	0.702758	0.0108051	0.601418	0.0385804
Zm00001eb128670	0.879566	0.000162471	0.426383	0.16691
Zm00001eb128830	0.93565	7.79561e-06	0.466717	0.126119
Zm00001eb128850	0.734813	0.00648296	0.562647	0.0568498
Zm00001eb128860	0.902549	5.86545e-05	0.683652	0.0142325
Zm00001eb128890	0.499433	0.0982965	0.231948	0.468204
Zm00001eb128910	0.817685	0.00115779	0.569122	0.0534471
Zm00001eb129000	0.784957	0.00249191	0.436502	0.155985
Zm00001eb129100	0.737467	0.0061953	0.705508	0.0103677
Zm00001eb129150	0.73636	0.00631407	0.571907	0.0520282
Zm00001eb129190	0.69007	0.0130027	0.284461	0.370195
Zm00001eb129230	0.789674	0.00224947	0.713051	0.00923566
Zm00001eb129320	0.518314	0.0842818	0.238329	0.455697
Zm00001eb129370	0.734981	0.0064645	0.682033	0.0145557
Zm00001eb129510	0.560182	0.058184	0.352231	0.261484
Zm00001eb129620	0.77422	0.00311787	0.638123	0.0255582
Zm00001eb129710	0.883214	0.0001402	0.641549	0.0245322
Zm00001eb130410	0.572552	0.0517035	0.0705093	0.827626
Zm00001eb130450	0.800818	0.00174826	0.643529	0.0239532
Zm00001eb130650	0.812616	0.00131593	0.583168	0.0465605
Zm00001eb130690	0.853747	0.000410078	0.430173	0.162763
Zm00001eb130700	0.846282	0.000519082	0.606334	0.0366093
Zm00001eb130760	0.827691	0.000888812	0.454846	0.137365
Zm00001eb130810	0.461101	0.131362	0.0907318	0.779147
Zm00001eb131060	0.815503	0.00122395	0.393413	0.205789
Zm00001eb131080	0.881564	0.000149951	0.692285	0.0125972
Zm00001eb131140	0.777025	0.00294396	0.21514	0.501896
Zm00001eb131170	0.661438	0.019157	0.0792873	0.806505
Zm00001eb131190	0.420953	0.172966	0.241585	0.449375
Zm00001eb131200	0.83463	0.000732703	0.416551	0.177976
Zm00001eb131230	0.884592	0.000132438	0.530303	0.0761254
Zm00001eb131240	0.688045	0.0133819	0.00808995	0.980093
Zm00001eb131360	0.730522	0.00696915	0.365211	0.243074
Zm00001eb131430	0.730148	0.00701277	0.745828	0.0053516
Zm00001eb131470	0.670273	0.0170693	0.696519	0.011848
Zm00001eb131510	0.899957	6.65823e-05	0.565998	0.0550708
Zm00001eb131540	0.760923	0.00405113	0.550901	0.0634029
Zm00001eb131550	0.628042	0.0287569	0.698153	0.011568
Zm00001eb131580	0.174297	0.587971	-0.28218	0.374213
Zm00001eb131600	0.691375	0.0127627	0.306845	0.331992
Zm00001eb131760	0.563398	0.0564477	0.495543	0.101367
Zm00001eb131790	0.620179	0.0314449	0.359222	0.251471
Zm00001eb131900	0.826802	0.000910534	0.644055	0.023801
Zm00001eb131990	0.708673	0.00988075	0.264284	0.4065
Zm00001eb132080	0.842647	0.000579694	0.575989	0.0499971
Zm00001eb132260	0.871745	0.000219506	0.690876	0.0128541
Zm00001eb132300	0.847152	0.000505336	0.489756	0.106051
Zm00001eb132310	0.849631	0.000467711	0.733802	0.00659515
Zm00001eb132420	0.910254	3.93761e-05	0.635409	0.0263926
Zm00001eb132600	0.74851	0.00510027	0.268821	0.398186
Zm00001eb132660	0.723282	0.00785067	0.70464	0.0105043
Zm00001eb132680	0.808141	0.00146891	0.532344	0.0747924
Zm00001eb132750	0.56393	0.0561638	0.584004	0.0461715
Zm00001eb133050	0.714411	0.00904177	0.362992	0.246165
Zm00001eb133110	0.919626	2.30542e-05	0.633213	0.027082
Zm00001eb133140	0.752694	0.00472613	0.660196	0.0194648
Zm00001eb133150	0.931385	1.06662e-05	0.619488	0.0316896
Zm00001eb133330	0.775483	0.00303866	0.718358	0.00849621
Zm00001eb133350	0.707835	0.010008	0.185691	0.563394
Zm00001eb133430	0.737236	0.00621992	0.600933	0.0387791
Zm00001eb133500	0.933717	9.00868e-06	0.616949	0.0325997
Zm00001eb133530	0.498595	0.0989527	0.280248	0.377632
Zm00001eb133570	0.951977	1.8553e-06	0.687153	0.0135515
Zm00001eb133640	0.700445	0.0111835	0.413004	0.182079
Zm00001eb133730	0.794163	0.00203591	0.445321	0.146843
Zm00001eb134010	0.929379	1.22777e-05	0.595228	0.0411684
Zm00001eb134140	0.198713	0.535828	0.192411	0.549097
Zm00001eb134200	0.952325	1.79019e-06	0.633341	0.0270415
Zm00001eb134290	0.781741	0.00266829	0.509207	0.0908604
Zm00001eb134330	0.526308	0.0787809	0.1442	0.654789
Zm00001eb134390	0.781149	0.00270175	0.558633	0.0590333
Zm00001eb134470	0.65389	0.0210836	0.428475	0.164612
Zm00001eb134530	0.780617	0.00273212	0.603253	0.037836
Zm00001eb134560	0.613139	0.0340007	0.131736	0.683191
Zm00001eb134600	0.946015	3.29718e-06	0.681508	0.0146618
Zm00001eb134660	0.574004	0.0509776	0.282993	0.372778
Zm00001eb134690	0.8183	0.00113964	0.523196	0.0808921
Zm00001eb134770	0.514489	0.087004	0.306225	0.33302
Zm00001eb134800	0.871769	0.000219311	0.356578	0.255232
Zm00001eb134850	0.92232	1.95305e-05	0.504399	0.0944694
Zm00001eb134970	0.86766	0.000254931	0.640642	0.024801
Zm00001eb135050	0.66735	0.0177405	0.927355	1.40913e-05
Zm00001eb135110	0.882001	0.00014732	0.709236	0.00979601
Zm00001eb135180	0.740079	0.0059217	0.779755	0.00278189
Zm00001eb135240	0.884586	0.000132473	0.432918	0.159801
Zm00001eb135370	0.297928	0.346944	-0.00639079	0.984274
Zm00001eb135380	0.940282	5.40809e-06	0.669638	0.0172135
Zm00001eb135400	0.790614	0.0022034	0.631288	0.0276972
Zm00001eb135560	0.846746	0.000511721	0.731645	0.0068393
Zm00001eb135680	0.83772	0.00067043	0.282752	0.373202
Zm00001eb135770	0.775298	0.00305017	0.654099	0.0210283
Zm00001eb135930	0.882343	0.000145285	0.595277	0.0411476
Zm00001eb136010	0.893788	8.88463e-05	0.429974	0.162979
Zm00001eb136070	0.799437	0.00180521	0.712183	0.00936089
Zm00001eb136130	0.788773	0.00229435	0.492967	0.103434
Zm00001eb136190	0.801406	0.00172444	0.429061	0.163972
Zm00001eb136360	0.580079	0.0480183	0.099134	0.759206
Zm00001eb136490	0.782078	0.00264938	0.303148	0.338148
Zm00001eb136500	0.803789	0.00163041	0.685442	0.0138813
Zm00001eb136860	0.835599	0.000712705	0.291501	0.357942
Zm00001eb136920	0.580965	0.0475968	0.345547	0.271271
Zm00001eb136970	0.752023	0.00478466	0.496448	0.100647
Zm00001eb137030	0.719148	0.00839009	0.59861	0.0397396
Zm00001eb137040	0.363291	0.245747	0.243066	0.446515
Zm00001eb137060	0.775073	0.00306417	0.623178	0.0303994
Zm00001eb137120	0.703033	0.0107607	0.294453	0.352868
Zm00001eb137140	0.704566	0.010516	0.39691	0.201425
Zm00001eb137150	0.84827	0.000488087	0.610981	0.0348129
Zm00001eb137290	0.810626	0.00138235	0.658638	0.0198559
Zm00001eb137570	0.57576	0.0501093	0.727255	0.00735712
Zm00001eb137610	0.746279	0.00530868	0.389155	0.21118
Zm00001eb137630	0.692248	0.0126038	0.0704922	0.827667
Zm00001eb137680	0.764505	0.00378133	0.595139	0.0412068
Zm00001eb137720	0.771705	0.00328041	0.137194	0.670704
Zm00001eb137750	0.391222	0.208553	-0.0904638	0.779786
Zm00001eb137780	0.616675	0.032699	0.322015	0.307375
Zm00001eb137820	0.680846	0.0147963	0.489694	0.106101
Zm00001eb137870	0.810402	0.00138998	0.695373	0.0120475
Zm00001eb137900	0.910629	3.85854e-05	0.538543	0.0708436
Zm00001eb138010	0.409268	0.186462	-0.10556	0.744045
Zm00001eb138190	0.817361	0.00116741	0.455572	0.136659
Zm00001eb138300	0.776433	0.00298001	0.419785	0.174287
Zm00001eb138450	0.807157	0.00150429	0.65669	0.020353
Zm00001eb138460	0.934719	8.36271e-06	0.648346	0.0225859
Zm00001eb138610	0.664787	0.0183449	0.442574	0.149653
Zm00001eb138630	0.867373	0.000257583	0.560671	0.0579175
Zm00001eb138670	0.919623	2.30587e-05	0.637055	0.0258843
Zm00001eb138690	0.908355	4.3579e-05	0.61165	0.0345598
Zm00001eb138710	0.779947	0.00277071	0.433679	0.158986
Zm00001eb138730	0.917231	2.65893e-05	0.65029	0.0220504
Zm00001eb138750	0.810318	0.00139286	0.703645	0.0106625
Zm00001eb138930	0.851974	0.000434185	0.599352	0.0394309
Zm00001eb138940	0.784755	0.00250272	0.696581	0.0118373
Zm00001eb139060	0.84822	0.000488854	0.541391	0.0690778
Zm00001eb139110	0.671061	0.0168914	0.313173	0.321596
Zm00001eb139180	0.83024	0.000828747	0.356535	0.255292
Zm00001eb139420	0.739969	0.00593306	0.527545	0.0779519
Zm00001eb139460	0.88992	0.000105539	0.563014	0.0566531
Zm00001eb139480	0.802347	0.00168685	0.459274	0.133097
Zm00001eb139520	0.870463	0.000230188	0.740132	0.00591627
Zm00001eb139680	0.709111	0.00981476	0.395129	0.203641
Zm00001eb139690	0.919518	2.32046e-05	0.680435	0.0148802
Zm00001eb139710	0.905918	4.94801e-05	0.576617	0.0496893
Zm00001eb139740	0.922984	1.87318e-05	0.44975	0.142386
Zm00001eb139750	0.93696	7.04923e-06	0.639055	0.025276
Zm00001eb139770	0.836276	0.000698992	0.487377	0.108017
Zm00001eb139980	0.85155	0.000440105	0.762621	0.00392149
Zm00001eb139990	0.819929	0.00109263	0.377706	0.226095
[truncated: 4,243 more rows]

## Sheet: Pink Module
Gene Module	Gene Module Membership	Gene Module Membership p-value	Gene Trait Significance	Gene Trait Significance p-value
Zm00001eb000840	0.822626	0.00101813	-0.564788	0.0557084
Zm00001eb001110	0.63792	0.02562	-0.593894	0.0417422
Zm00001eb004720	0.867345	0.000257843	-0.298816	0.34544
Zm00001eb005140	0.946885	3.04445e-06	-0.593916	0.0417325
Zm00001eb012020	0.787996	0.00233356	-0.0965141	0.76541
Zm00001eb013490	0.796773	0.0019191	-0.456068	0.136178
Zm00001eb020200	0.767173	0.00358935	-0.360882	0.249126
Zm00001eb021170	0.935306	8.00104e-06	-0.601524	0.0385373
Zm00001eb027880	0.622617	0.030593	0.0589139	0.855686
Zm00001eb028980	0.964828	3.99562e-07	-0.553214	0.0620728
Zm00001eb035630	0.842731	0.000578229	-0.211933	0.508445
Zm00001eb036790	0.940439	5.3391e-06	-0.584936	0.0457406
Zm00001eb039670	0.753819	0.00462912	-0.375164	0.22949
Zm00001eb057690	0.932925	9.54697e-06	-0.412806	0.182309
Zm00001eb061820	0.823193	0.00100298	-0.520556	0.0827137
Zm00001eb064530	0.856775	0.000371327	-0.715394	0.00890344
Zm00001eb064770	0.769445	0.00343184	-0.444159	0.148028
Zm00001eb064950	0.944801	3.67717e-06	-0.538025	0.071168
Zm00001eb069340	0.819793	0.0010965	-0.544697	0.0670667
Zm00001eb070430	0.841929	0.000592285	-0.212481	0.507324
Zm00001eb070860	0.897717	7.40884e-05	-0.628938	0.0284615
Zm00001eb073150	0.653328	0.0212323	-0.122655	0.704128
Zm00001eb074610	0.872097	0.000216651	-0.46394	0.128694
Zm00001eb076680	0.835922	0.00070613	-0.127722	0.69242
Zm00001eb079910	0.945322	3.51012e-06	-0.601307	0.0386259
Zm00001eb084160	0.957298	1.04067e-06	-0.59362	0.0418604
Zm00001eb098510	0.934436	8.54136e-06	-0.604186	0.0374617
Zm00001eb102500	0.965817	3.47075e-07	-0.626981	0.0291095
Zm00001eb104590	0.886209	0.000123766	-0.539631	0.0701656
Zm00001eb108140	0.69425	0.0122452	-0.220302	0.491435
Zm00001eb108360	0.848332	0.000487145	-0.460403	0.132022
Zm00001eb109610	0.911603	3.65887e-05	-0.676678	0.0156639
Zm00001eb109740	0.875577	0.000189892	-0.469108	0.123929
Zm00001eb110960	0.915601	2.92306e-05	-0.403814	0.192978
Zm00001eb112030	0.838306	0.000659087	-0.555695	0.060668
Zm00001eb119260	0.954691	1.39347e-06	-0.634404	0.0267065
Zm00001eb119330	0.953905	1.5166e-06	-0.550816	0.0634519
Zm00001eb120120	0.85974	0.000336205	-0.531351	0.0754393
Zm00001eb128310	0.906715	4.74867e-05	-0.43934	0.153005
Zm00001eb128480	0.841794	0.00059467	-0.504136	0.0946696
Zm00001eb130940	0.949255	2.4329e-06	-0.52673	0.0784968
Zm00001eb131150	0.915153	2.99927e-05	-0.415264	0.179458
Zm00001eb143000	0.962342	5.59846e-07	-0.567597	0.0542355
Zm00001eb146610	0.689172	0.0131699	-0.0902773	0.78023
Zm00001eb159040	0.869588	0.000237696	-0.436516	0.15597
Zm00001eb160340	0.867433	0.000257031	-0.736023	0.00635062
Zm00001eb163910	0.406608	0.189623	-0.365079	0.243257
Zm00001eb169570	0.888538	0.00011206	-0.313566	0.320957
Zm00001eb172570	0.827969	0.000882123	-0.253726	0.426182
Zm00001eb173100	0.927599	1.38625e-05	-0.459071	0.133291
Zm00001eb173180	0.965685	3.53731e-07	-0.515607	0.0862026
Zm00001eb173710	0.944774	3.68604e-06	-0.401475	0.195816
Zm00001eb175100	0.838097	0.000663114	-0.271227	0.393812
Zm00001eb175970	0.908266	4.37855e-05	-0.303384	0.337752
Zm00001eb176000	0.92044	2.19405e-05	-0.590776	0.0431045
Zm00001eb180950	0.74195	0.0057314	-0.475006	0.118634
Zm00001eb183420	0.958765	8.76023e-07	-0.583065	0.0466089
Zm00001eb184350	0.918847	2.41608e-05	-0.619782	0.0315852
Zm00001eb188540	0.721752	0.00804727	-0.825439	0.000944651
Zm00001eb189180	0.827616	0.000890645	-0.258169	0.417843
Zm00001eb200450	0.948628	2.58431e-06	-0.434198	0.158431
Zm00001eb205750	0.890661	0.000102164	-0.365058	0.243285
Zm00001eb206510	0.891174	9.98798e-05	-0.356594	0.255208
Zm00001eb207120	0.91028	3.93209e-05	-0.400222	0.197345
Zm00001eb207850	0.885498	0.000127523	-0.509629	0.0905483
Zm00001eb208240	0.853204	0.000417342	-0.630499	0.0279521
Zm00001eb209740	0.768878	0.00347067	-0.457996	0.134319
Zm00001eb212470	0.916011	2.85476e-05	-0.390842	0.209034
Zm00001eb214650	0.940773	5.19405e-06	-0.631278	0.0277005
Zm00001eb215580	0.956681	1.11688e-06	-0.517711	0.0847076
Zm00001eb217410	0.919239	2.3598e-05	-0.366992	0.240608
Zm00001eb218750	0.912184	3.54388e-05	-0.547169	0.06559
Zm00001eb222240	0.95528	1.30656e-06	-0.686265	0.0137219
Zm00001eb224210	0.69333	0.012409	-0.236774	0.458729
Zm00001eb226990	0.968537	2.3032e-07	-0.547003	0.0656883
Zm00001eb227660	0.931467	1.06044e-05	-0.640271	0.0249114
Zm00001eb231160	0.839051	0.000644895	-0.57333	0.0513136
Zm00001eb233350	0.904323	5.36712e-05	-0.255874	0.422139
Zm00001eb233510	0.915594	2.92423e-05	-0.366974	0.240633
Zm00001eb233600	0.924078	1.74712e-05	-0.558341	0.0591943
Zm00001eb239530	0.956835	1.09749e-06	-0.604639	0.0372805
Zm00001eb246600	0.795921	0.00195668	-0.253987	0.425689
Zm00001eb246770	0.823599	0.000992234	-0.145376	0.652129
Zm00001eb249550	0.905692	5.00577e-05	-0.753759	0.00463426
Zm00001eb254280	0.821995	0.0010352	-0.729384	0.00710248
Zm00001eb255720	0.692468	0.0125641	-0.0886675	0.784066
Zm00001eb256290	0.726068	0.00750215	-0.317281	0.314945
Zm00001eb258770	0.917108	2.67825e-05	-0.728005	0.00726666
Zm00001eb266070	0.785112	0.00248367	-0.166335	0.60539
Zm00001eb271240	0.885907	0.000125351	-0.332369	0.291176
Zm00001eb273210	0.678354	0.0153105	-0.302448	0.339321
Zm00001eb275770	0.883214	0.000140201	-0.602276	0.0382313
Zm00001eb285450	0.942862	4.35559e-06	-0.660444	0.0194031
Zm00001eb288500	0.769956	0.0033971	-0.714091	0.00908713
Zm00001eb289680	0.966268	3.25025e-07	-0.584386	0.0459947
Zm00001eb290270	0.145533	0.651775	0.354638	0.258011
Zm00001eb291240	0.945075	3.58869e-06	-0.674318	0.0161714
Zm00001eb291850	0.766945	0.0036055	-0.627827	0.0288283
Zm00001eb292260	0.312883	0.322069	-0.32071	0.309452
Zm00001eb294990	0.976088	5.91492e-08	-0.574212	0.0508743
Zm00001eb310790	0.839377	0.000638758	-0.730628	0.00695675
Zm00001eb312290	0.824066	0.000979981	-0.0776613	0.810409
Zm00001eb318540	0.92105	2.11342e-05	-0.380375	0.222563
Zm00001eb319020	0.676533	0.0156947	-0.385486	0.215893
Zm00001eb321600	0.892175	9.55346e-05	-0.733478	0.00663133
Zm00001eb321910	0.956027	1.20246e-06	-0.574058	0.050951
Zm00001eb322470	0.790686	0.00219993	-0.18776	0.558976
Zm00001eb322650	0.969775	1.88848e-07	-0.540928	0.0693627
Zm00001eb322870	0.896608	7.80422e-05	-0.457848	0.134462
Zm00001eb322940	0.868557	0.000246795	-0.442025	0.150218
Zm00001eb327670	0.854666	0.000398004	-0.561076	0.0576977
Zm00001eb334050	0.93242	9.90333e-06	-0.687285	0.0135262
Zm00001eb339630	0.858715	0.000348033	-0.340517	0.278774
Zm00001eb340580	0.967785	2.5887e-07	-0.581572	0.0473101
Zm00001eb347320	0.623137	0.0304135	-0.389921	0.210204
Zm00001eb351330	0.930813	1.1108e-05	-0.686643	0.0136492
Zm00001eb353030	0.8682	0.000250011	-0.286126	0.367278
Zm00001eb354280	0.911313	3.71753e-05	-0.715027	0.00895493
Zm00001eb358210	0.648475	0.02255	-0.395631	0.203015
Zm00001eb360250	0.505154	0.0938963	-0.243976	0.444761
Zm00001eb362010	0.750644	0.00490678	-0.519964	0.083126
Zm00001eb363240	0.476726	0.117118	-0.118873	0.712903
Zm00001eb364190	0.983502	9.36429e-09	-0.595401	0.0410945
Zm00001eb365740	0.827807	0.000886029	-0.252375	0.428732
Zm00001eb367770	0.904251	5.38678e-05	-0.273508	0.389688
Zm00001eb369360	0.911659	3.64774e-05	-0.573355	0.0513012
Zm00001eb369510	0.930598	1.12772e-05	-0.643059	0.0240898
Zm00001eb369660	0.971572	1.39404e-07	-0.669129	0.0173296
Zm00001eb369690	0.816419	0.00119584	-0.365353	0.242876
Zm00001eb372180	0.909106	4.18762e-05	-0.594786	0.0413581
Zm00001eb375190	0.774112	0.00312476	-0.62673	0.0291933
Zm00001eb378000	0.984296	7.32724e-09	-0.548293	0.0649258
Zm00001eb379270	0.9619	5.93081e-07	-0.70837	0.00992665
Zm00001eb381630	0.919232	2.36083e-05	-0.578743	0.0486586
Zm00001eb381720	0.871583	0.000220838	-0.329589	0.295476
Zm00001eb386160	0.695458	0.0120325	-0.268509	0.398756
Zm00001eb386720	0.871387	0.000222451	-0.367311	0.240169
Zm00001eb397010	0.941283	4.97829e-06	-0.683397	0.0142831
Zm00001eb401700	0.924162	1.73773e-05	-0.414791	0.180004
Zm00001eb405460	0.934241	8.66635e-06	-0.518934	0.0838463
Zm00001eb406570	0.947127	2.97684e-06	-0.598775	0.039671
Zm00001eb407270	0.897861	7.35885e-05	-0.549414	0.0642683
Zm00001eb409360	0.882669	0.000143365	-0.643436	0.0239801
Zm00001eb410930	0.783377	0.0025774	-0.20528	0.522149
Zm00001eb415410	0.876014	0.000186719	-0.480193	0.114102
Zm00001eb418240	0.701252	0.0110503	-0.397679	0.200474
Zm00001eb423370	0.758506	0.00424124	-0.48273	0.111928
Zm00001eb423930	0.820202	0.00108491	-0.462821	0.129741
Zm00001eb430680	0.899929	6.66721e-05	-0.506014	0.0932466
