# Supplementary material for: Comparative transcriptomics of anthocyanin accumulation in the pericarp of pigmented purple corn
Source: Theor Appl Genet. 2026 Jan 17;139(1):37. doi: 10.1007/s00122-025-05137-x (PMC12812100; doi:10.1007/s00122-025-05137-x)
Supplement: Supplementary file 7 — Supplementary file7 Log2 fold-change expression of genes depicted in Fig. 5A. Genes are divided into structural, regulatory, and transport/storage genes. Expression was measured as the difference in gene expression (TPM) between whole pericarp tissue of each pigmented genotype and B73 at 10, 15, and 20 DAP. FDR-adjusted p-values are reported (XLSX 19 KB) [file 122_2025_5137_MOESM7_ESM.xlsx]

## Sheet: Sheet1
RNA-seq Read Summary
Genotype	Days After Pollination (DAP)	Rep	Number of Input Reads	Uniquely Mapped Reads	Uniquely Mapped Reads (%)
B73	10	1	73398584	57115720	0.7782
B73	10	2	81691852	67844781	0.8305
B73	10	3	110706907	90125823	0.8141
B73	15	1	86689689	64569753	0.7448
B73	15	2	83828106	61716932	0.7362
B73	15	3	101213074	82749582	0.8176
B73	20	1	85079018	69868026	0.8212
B73	20	2	92989383	71197429	0.7657
B73	20	3	70396368	48094800	0.6832
B73 Color Converted	10	1	84166004	70657446	0.8395
B73 Color Converted	10	2	73642516	64599957	0.8772
B73 Color Converted	10	3	93682695	74401921	0.7942
B73 Color Converted	15	1	86367857	74578339	0.8635
B73 Color Converted	15	2	73762315	63851373	0.8656
B73 Color Converted	15	3	81414835	68450818	0.8408
B73 Color Converted	20	1	74641050	58874566	0.7888
B73 Color Converted	20	2	78333208	60660675	0.7744
B73 Color Converted	20	3	68117879	49499602	0.7267
Amazonas	10	1	69676786	51986658	0.7461
Amazonas	10	2	84070908	60649901	0.7214
Amazonas	10	3	71773281	54262180	0.756
Amazonas	15	1	87564676	67669155	0.7728
Amazonas	15	2	85020800	66691563	0.7844
Amazonas	15	3	101970814	87361691	0.8567
Amazonas	20	1	70401122	56365716	0.8006
Amazonas	20	2	75058827	56417025	0.7516
Amazonas	20	3	84327735	62210395	0.7377
Maize Morado	10	1	82936563	68467803	0.8255
Maize Morado	10	2	88380097	73130264	0.8275
Maize Morado	10	3	91794559	76991045	0.8387
Maize Morado	15	1	79933760	66083043	0.8267
Maize Morado	15	2	79430836	66043933	0.8315
Maize Morado	15	3	82486866	69703954	0.845
Maize Morado	20	1	96358385	74828711	0.7766
Maize Morado	20	2	99714152	73211608	0.7342
Maize Morado	20	3	69904241	52698818	0.7539
