# Supplementary material for: Comparative transcriptomics of anthocyanin accumulation in the pericarp of pigmented purple corn
Source: Theor Appl Genet. 2026 Jan 17;139(1):37. doi: 10.1007/s00122-025-05137-x (PMC12812100; doi:10.1007/s00122-025-05137-x)
Supplement: Supplementary file 8 — Supplementary file8 (XLSX 6263 KB) [file 122_2025_5137_MOESM8_ESM.xlsx]

## Sheet: Sheet1
RNA-seq Read Summary
Genotype	Days After Pollination (DAP)	Pigmentation Status	Rep	Number of Input Reads	Uniquely Mapped Reads	Uniquely Mapped Reads (%)
B73 Color Converted	18	Pigmented	1	45622750	34177647	0.7491
B73 Color Converted	18	Pigmented	2	41452214	26626695	0.6423
B73 Color Converted	18	Pigmented	3	35811106	27699826	0.7735
Mo17 Color Converted	18	Pigmented	1	43595110	29243076	0.6708
Mo17 Color Converted	18	Pigmented	2	46043268	31938882	0.6937
Mo17 Color Converted	18	Pigmented	3	48792961	31325039	0.642
Amazonas	18	Pigmented	1	42985162	28029161	0.6521
Amazonas	18	Pigmented	2	46547167	27933049	0.6001
Amazonas	18	Pigmented	3	43931229	28083097	0.6393
Maize Morado	18	Pigmented	1	38227206	31644455	0.8278
Maize Morado	18	Pigmented	2	39184197	30459061	0.7773
Maize Morado	18	Pigmented	3	43242110	35884776	0.8299
B73 Color Converted	18	Unpigmented	1	47529236	38370295	0.8073
B73 Color Converted	18	Unpigmented	2	45084906	33540708	0.7439
B73 Color Converted	18	Unpigmented	3	47775628	38006849	0.7955
Mo17 Color Converted	18	Unpigmented	1	49409796	37288989	0.7547
Mo17 Color Converted	18	Unpigmented	2	46736788	34509411	0.7384
Mo17 Color Converted	18	Unpigmented	3	43850392	32965854	0.7518
Amazonas	18	Unpigmented	1	43222308	32932538	0.7619
Amazonas	18	Unpigmented	2	46823454	33897993	0.724
Amazonas	18	Unpigmented	3	41400777	31175878	0.753
Maize Morado	18	Unpigmented	1	40548326	31726004	0.7824
Maize Morado	18	Unpigmented	2	44521722	37645392	0.8456
Maize Morado	18	Unpigmented	3	43074897	35233625	0.818
