# Supplementary material for: Comparative transcriptomics of anthocyanin accumulation in the pericarp of pigmented purple corn
Source: Theor Appl Genet. 2026 Jan 17;139(1):37. doi: 10.1007/s00122-025-05137-x (PMC12812100; doi:10.1007/s00122-025-05137-x)
Supplement: Supplementary file 9 — Supplementary file9 Log2 fold-change expression (TPM) between pigmented and unpigmented pericarp tissue of the same kernels at 18 DAP. FDR-adjusted p-values are reported (XLSX 4142 KB) [file 122_2025_5137_MOESM9_ESM.xlsx]

## Sheet: Sheet 1
Gene Model	Locus Symbol (Gene Product)	B73 BC5 vs B73 - 10 DAP (TPM)	B73 BC5 vs B73 - 10 DAP FDR p-value	B73 BC5 vs B73 - 15 DAP (TPM)	B73 BC5 vs B73 - 15 DAP FDR p-value	B73 BC5 vs B73 - 20 DAP (TPM)	B73 BC5 vs B73 - 20 DAP FDR p-value	Amazonas vs B73 - 10 DAP (TPM)	Amazonas vs B73 - 10 DAP FDR p-value	Amazonas vs B73 - 15 DAP (TPM)	Amazonas vs B73 - 15 DAP FDR p-value	Amazonas vs B73 - 20 DAP (TPM)	Amazonas vs B73 - 20 DAP FDR p-value	Maize Morado vs B73 - 10 DAP (TPM)	Maize Morado vs B73 - 10 DAP FDR p-value	Maize Morado vs B73 - 15 DAP (TPM)	Maize Morado vs B73 - 15 DAP FDR p-value	Maize Morado vs B73 - 20 DAP (TPM)	Maize Morado vs B73 - 20 DAP FDR p-value
Zm00001eb247620	Pal1 (PAL)	0.689075	0.391774	2.49835	0.000208463	1.94913	0.0049182	2.51648	7.81855e-06	1.92869	0.000392388	1.47099	0.00654453	2.29352	3.24373e-05	3.22462	2.83211e-07	3.44405	8.28898e-08
Zm00001eb077230	Pal2 (PAL)	1.13249	0.126849	2.25369	0.00147014	2.3102	0.00131205	3.8888	1.43243e-08	3.29481	6.04801e-07	3.55234	1.82804e-07	3.7101	3.9081e-08	4.57568	1.26377e-09	5.48777	2.97878e-11
Zm00001eb185240	Pal3 (PAL)	0.647067	0.376015	0.811803	0.286693	0.257584	1	6.4218	3.10228e-14	4.78034	3.17473e-11	3.72942	5.54279e-09	8.13784	1.52462e-16	6.47928	3.72412e-14	6.08654	1.55242e-13
Zm00001eb077220	Pal6 (PAL)	2.45996	0.00449834	2.14822	0.0176719	2.44978	0.00779934	8.17822	3.9999e-13	4.81931	3.58611e-08	4.17867	4.97454e-07	8.6723	1.16526e-13	5.95411	5.21492e-10	6.59586	6.27194e-11
Zm00001eb240910	Zm00001eb240910 (C4H)	1.29996	0.0520468	2.14721	0.00116547	2.55055	0.000145722	6.34703	1.92658e-13	3.42178	9.4074e-08	2.7131	4.98782e-06	7.43615	5.71383e-15	5.55339	5.42813e-12	5.45802	7.61984e-12
Zm00001eb233720	Bm5 (4CL)	0.405037	0.741388	0.613011	0.592787	0.483952	1	1.91021	0.000743276	0.857109	0.129024	-0.371498	0.614885	2.89137	4.47407e-06	1.83677	0.0012617	1.42584	0.0095036
Zm00001eb187910	Zm00001eb187910 (4CL)	3.75308	5.06658e-07	3.64682	9.76283e-07	2.75535	0.000106186	5.82339	3.66761e-12	4.23399	4.91604e-09	4.13901	8.23689e-09	5.78968	4.48792e-12	6.51858	5.12086e-13	6.53146	5.14421e-13
Zm00001eb198030	C2 (CHS)	8.01039	2.14058e-14	8.257	1.12479e-14	6.09067	1.39144e-11	9.51162	3.20561e-17	9.02816	1.45255e-16	7.30671	2.017e-14	9.45814	3.30396e-17	9.86882	1.69975e-17	8.59772	4.33886e-16
Zm00001eb113440	Whp1 (CHS)	7.55916	1.53552e-13	8.80922	5.64217e-15	7.81814	1.05318e-13	8.3947	9.54491e-16	8.55476	9.80547e-16	9.03297	3.41974e-16	9.9294	2.18605e-17	11.8384	5.04376e-19	11.8347	5.49403e-19
Zm00001eb062510	Chi1 (CHI)	3.74389	1.51137e-07	4.35539	9.41484e-09	3.37529	1.34192e-06	4.66826	8.34119e-11	3.29259	1.44837e-07	2.5159	1.22457e-05	3.9753	2.29083e-09	3.53708	3.38466e-08	3.83186	7.06348e-09
Zm00001eb163860	Chi6 (CHI)	3.81499	1.50773e-07	4.20527	2.63876e-08	3.60435	5.73692e-07	6.82104	4.25395e-14	4.00269	5.48506e-09	4.05609	4.58901e-09	8.78705	1.44614e-16	7.78393	3.26696e-15	7.9416	2.07776e-15
Zm00001eb245960	Pr1 (F3'H)	3.85509	6.55861e-08	3.94487	4.70576e-08	4.46056	4.40164e-09	8.83861	6.3112e-17	4.41229	3.89194e-10	5.14773	1.64634e-11	9.28029	1.94315e-17	6.82678	2.79665e-14	7.86757	1.19568e-15
Zm00001eb067380	Fht1 (F3H)	1.67565	0.159682	3.00914	0.00803692	5.25484	7.12881e-06	5.93001	2.70047e-08	2.09402	0.0143392	3.73296	9.2134e-05	6.55564	5.02332e-09	3.93763	2.81696e-05	7.11205	1.6571e-09
Zm00001eb256020	Fls1 (FLS)	-0.137884	0.830272	0.00168953	1	0.231608	0.967018	0.377961	0.107243	-0.134667	0.63871	-0.0572811	0.914836	0.682718	0.00450047	-0.0435364	0.91053	0.443075	0.0591151
Zm00001eb256000	Fls2 (FLS)	0.3446	0.809748	0.947929	0.31223	1.93433	0.0150403	2.3216	9.67048e-05	0.959253	0.0925123	1.9759	0.00124983	2.12035	0.000312751	1.55951	0.0056921	3.22597	1.33208e-06
Zm00001eb394430	Fns1 (FNS)	4.53112	3.0712e-08	4.17923	1.52512e-07	2.43817	0.000887855	3.61186	7.78846e-08	2.56448	3.33603e-05	2.6421	2.69388e-05	4.18198	6.43579e-09	5.36298	7.57861e-11	5.79933	1.42779e-11
Zm00001eb159020	A1 (DFR)	4.33001	3.84983e-08	5.03658	2.35843e-09	5.71329	1.48529e-10	7.54245	1.45032e-14	5.8052	7.44846e-12	6.98568	1.4873e-13	7.69557	9.26873e-15	7.2348	5.45194e-14	8.76642	7.57474e-16
Zm00001eb229190	A2 (ANS)	3.64044	0.000280656	4.22155	4.33573e-05	5.85795	1.83707e-07	9.36236	4.47182e-13	4.86335	3.68773e-07	6.1529	5.45078e-09	9.30374	5.28868e-13	6.34429	2.394e-09	8.94316	1.89154e-12
Zm00001eb431500	Andr1 (ANR)	0.338637	0.486328	0.623258	0.155909	-0.216567	1	1.86493	1.12927e-07	1.10548	0.000358445	-0.240291	0.503805	-2.48648	6.42971e-10	-2.6098	4.00598e-10	-3.71256	2.17193e-13
Zm00001eb431510	Andr2 (ANR)	1.05528	0.0622489	0.691426	0.327452	0.828234	0.348108	3.18675	6.59524e-09	0.0899293	0.895541	0.19938	0.752675	3.41139	2.12399e-09	-0.292224	0.52458	0.381949	0.387618
Zm00001eb374230	Bz1 (UFGT)	2.9176	8.99525e-05	3.0725	4.99517e-05	4.08557	4.93747e-07	6.03924	6.80585e-12	3.34254	1.09697e-06	4.17222	2.48531e-08	6.7749	6.41906e-13	4.39957	7.18693e-09	6.28975	4.83119e-12
Zm00001eb065210	Aat1 (AAT)	0.0973143	0.952237	0.163228	0.895693	0.431789	0.683338	1.89451	1.49099e-07	0.485892	0.10694	0.320713	0.356119	3.30179	3.58227e-12	0.937206	0.00196041	1.46877	1.11971e-05
Zm00001eb048110	Bz2 (GST)	4.72464	1.1524e-06	4.73322	1.30573e-06	6.37854	4.50043e-09	9.30686	5.93833e-14	4.48926	2.65741e-07	5.74315	3.01187e-09	9.02858	1.20549e-13	5.138	2.00303e-08	7.40127	1.30741e-11
Zm00001eb376160	Mrpa3 (ABC)	2.99702	0.00925082	2.48649	0.0454635	2.53499	0.0600048	7.74047	4.18069e-10	2.18622	0.0145399	1.75743	0.0630696	6.39581	1.85719e-08	2.6963	0.00261528	3.57679	0.000142038
Zm00001eb074320	B1 (bHLH)	0.0934856	0.928707	0.024316	1	-0.0814576	1	1.64337	7.32672e-08	0.106708	0.736986	-0.058305	0.917057	2.72216	4.45698e-12	-0.0326885	0.946442	0.0500417	0.90254
Zm00001eb303250	In1 (bHLH-like inhibitor)	0.0989135	1	1.08659	0.493628	2.09763	0.136383	3.42675	0.000109004	0.853775	0.340631	0.936905	0.336886	3.29232	0.00019643	1.79905	0.0296975	4.17318	1.03682e-05
Zm00001eb429330	Lc1 (bHLH)	4.36622	8.48961e-05	4.38225	9.35532e-05	4.08325	0.000280548	10.1758	5.17124e-13	5.08931	7.74756e-07	3.59661	0.000133505	9.52261	2.24074e-12	5.89805	5.03209e-08	6.40135	1.03809e-08
Zm00001eb202770	Myb42 (MYB)	0.147869	0.882558	0.0492512	1	0.237972	1	3.0594	4.60542e-11	0.49166	0.121667	0.0113506	1	2.18171	3.57877e-08	0.782385	0.0116967	0.666947	0.0296842
Zm00001eb103730	Myb31 (MYB)	0.174016	0.836725	0.577705	0.244344	-0.0854491	1	1.26521	0.000108859	-0.0648817	0.898593	-1.09923	0.0011201	1.14475	0.000385257	-0.29015	0.369477	-0.705566	0.0205509
Zm00001eb159610	Mybr97 (MYB)	-0.359311	0.870252	-0.0430569	1	-1.64397	0.206179	6.35829	3.45246e-10	1.47604	0.0413926	-1.13339	0.149315	3.19832	4.09026e-05	2.60211	0.000520659	0.663898	0.379304
Zm00001eb014290	P1 (MYB)	2.85361	1.40345e-06	2.18962	0.000108648	1.85924	0.00109594	3.56659	9.01771e-10	3.64113	1.32324e-09	3.02475	4.96377e-08	4.03474	8.89514e-11	4.68521	6.1638e-12	4.94967	1.85826e-12
Zm00001eb250750	Pac1 (WDR)	0.221176	0.667273	0.124227	0.927676	0.365952	0.711678	-0.360298	0.158932	-0.461498	0.0778531	-0.333993	0.254363	-0.300215	0.258656	-0.443639	0.082761	-0.0571637	0.889221
Zm00001eb278680	Pl1 (R2R3-MYB)	2.90981	8.40012e-05	2.76208	0.000197385	3.29832	1.68708e-05	6.9761	2.75766e-13	2.88044	9.15373e-06	3.43337	6.98572e-07	7.05516	2.25075e-13	5.49224	7.33514e-11	6.5912	1.49609e-12
Zm00001eb308560	Rif1 (EMSY-like)	-0.0681786	0.916965	0.114668	0.83342	-0.146961	1	0.16139	0.354778	0.732742	9.69466e-05	0.343701	0.0583566	0.205066	0.237386	0.831356	1.50476e-05	1.01674	6.77871e-07
Zm00001eb413920	Wrky33 (WRKY)	-0.257463	0.925322	1.11835	0.318236	1.99608	0.0459595	3.75558	1.23646e-06	1.21445	0.0726394	2.3471	0.00126177	4.75013	2.68078e-08	2.07798	0.00226781	4.47298	1.12637e-07
