# Supplementary material for: Comparative transcriptomics of anthocyanin accumulation in the pericarp of pigmented purple corn
Source: Theor Appl Genet. 2026 Jan 17;139(1):37. doi: 10.1007/s00122-025-05137-x (PMC12812100; doi:10.1007/s00122-025-05137-x)
Supplement: Supplementary file 10 — Supplementary file10 Log2 fold-change expression of genes depicted in Fig. 8A. Genes are divided into structural, regulatory, and transport/storage genes. Expression was measured as the difference in gene expression (TPM) between pigmented and unpigmented pericarp tissue of the same kernels at 18 DAP. FDR-adjusted p-values are reported (XLSX 14 KB) [file 122_2025_5137_MOESM10_ESM.xlsx]

## Sheet: Sheet1
Gene Model	Log2 Fold-change Amazonas vs B73 (TPM)	Amazonas vs B73 FDR p-value	Log2 Fold-change B73 Color Converted vs B73 (TPM)	B73 Color Converted vs B73 FDR p-value	Log2 Fold-change Maize Morado vs B73 (TPM)	Maize Morado vs B73 FDR p-value	Log2 Fold-change 15 DAP vs 10 DAP (TPM)	15 DAP vs 10 DAP FDR p-value	Log2 Fold-change 20 DAP vs 10 DAP	20 DAP vs 10 DAP FDR p-value	Log2 Fold-change 20 DAP vs 15 DAP	20 DAP vs 15 DAP FDR p-value
Zm00001eb000010	1.28018	1.64997e-07	0.0322307	1	0.494755	0.0177281	-0.307039	0.403729	-0.456159	0.142245	-0.149119	0.813415
Zm00001eb000020	0.117009	0.620345	0.0494759	1	-1.40804	1.63922e-08	0.273428	0.538121	-0.173022	0.668918	-0.446449	0.384711
Zm00001eb000030	-0.0170274	0.79236	0.0105318	1	-0.040819	0.461238	0.0121177	0.860698	-0.0169894	0.755006	-0.029107	0.733151
Zm00001eb000040	0.0869131	0.228746	-0.0158559	1	0.0885042	0.199963	-0.0581686	0.446531	-0.00988516	0.898795	0.0482835	0.653639
Zm00001eb000050	0.0980166	0.0504612	-0.00624259	1	-0.00172681	0.986779	0.00850801	0.908016	-0.0245114	0.644914	-0.0330194	0.691014
Zm00001eb000060	-0.228891	0.432514	-0.12577	1	0.329942	0.222344	-0.273903	0.294424	-0.585687	0.00969606	-0.311784	0.328764
Zm00001eb000070	0.163546	0.197829	0.295909	0.16735	0.49665	0.000113268	0.134129	0.406026	-0.0317032	0.846044	-0.165832	0.399419
Zm00001eb000080	-3.97254	1.01414e-16	-0.163849	1	-0.29006	0.313097	0.203394	0.877464	-0.143542	0.893547	-0.346935	0.859412
Zm00001eb000100	0.0382141	0.40683	0.00476938	1	0.265571	1.03957e-07	-0.0258398	0.781168	-0.0490029	0.493138	-0.0231631	0.882824
Zm00001eb000120	0.213142	0.261324	0.0568364	1	0.204832	0.261263	0.0952604	0.645038	-0.110818	0.519076	-0.206079	0.36238
Zm00001eb000130	-0.147486	0.11644	-0.00154974	1	-0.122432	0.178015	0.0477676	0.611337	0.209651	0.00454173	0.161883	0.0944386
Zm00001eb000140	0	1	0	1	0.0587617	0.0556796	-0.0293777	0.400916	-0.0146841	0.658873	0.0146936	0.803751
Zm00001eb000150	-1.85457	3.18686e-10	-0.659361	0.0555374	-1.26874	9.39768e-07	-0.383497	0.416043	-0.0693082	0.88639	0.314189	0.634067
Zm00001eb000170	0.232837	0.316058	-0.10384	1	0.255777	0.246941	-0.161585	0.408302	-0.587054	0.000607853	-0.425469	0.0505285
Zm00001eb000180	0.0469435	0.904489	0.00983241	1	0.213159	0.484875	-0.583165	0.0195539	-0.326183	0.150756	0.256982	0.441791
Zm00001eb000190	0.330971	0.0435889	-0.0524546	1	0.413563	0.00959266	0.144589	0.461091	-0.18868	0.255194	-0.333269	0.121415
Zm00001eb000200	-3.5967	0.000979554	-0.457597	1	-4.12401	0.000159634	2.69632	0.0155793	3.84016	0.000296353	1.14384	0.441766
Zm00001eb000210	-0.163741	0.408985	-0.239444	0.857245	0.0436768	0.843372	-0.210597	0.237166	-0.412706	0.00858245	-0.20211	0.366849
Zm00001eb000220	0.697988	0.0342171	0.0469226	1	1.55355	9.20303e-06	-0.669187	0.0983888	-1.00214	0.0064785	-0.332958	0.568825
Zm00001eb000230	-0.0517732	0.827197	-0.0348939	1	-0.063999	0.768313	-0.202306	0.263922	-0.122256	0.471603	0.0800496	0.800243
Zm00001eb000240	0.287604	0.360359	-0.153489	1	1.1312	0.00023036	0.307377	0.470896	-0.057383	0.89376	-0.36476	0.49303
Zm00001eb000270	1.09628	0.00276107	-0.150849	1	-1.26811	0.000498802	-0.629836	0.274523	-0.649826	0.202381	-0.0199902	0.994762
Zm00001eb000280	0.652543	0.0255145	-0.0882838	1	-0.947669	0.0011202	-0.227892	0.640039	-0.309146	0.439642	-0.0812539	0.939997
Zm00001eb000300	0.0508571	0.94289	0.0020438	1	0.403883	0.426236	0.0772873	0.89885	-0.716268	0.0684042	-0.793555	0.130678
Zm00001eb000310	0.430826	0.114639	0.128492	1	0.371918	0.158378	-0.394911	0.0833248	-0.672589	0.00152475	-0.277678	0.343852
Zm00001eb000320	-0.151201	0.461007	-0.00677312	1	-0.509505	0.0068971	-0.230884	0.191121	-0.541836	0.000864356	-0.310953	0.137617
Zm00001eb000330	-0.0373695	0.871688	-0.0115934	1	0.384414	0.0293195	-0.135879	0.500266	-0.408479	0.0127933	-0.2726	0.222065
Zm00001eb000340	0.622026	0.00122363	0.0176355	1	0.382186	0.035463	-0.0425053	0.888484	-0.264293	0.188133	-0.221788	0.451387
Zm00001eb000350	-0.0176998	0.932549	-0.105261	1	-0.0068734	0.979904	-0.21213	0.111453	-0.191806	0.110995	0.0203247	0.956809
Zm00001eb000360	0.350625	0.00115575	0	1	0.123806	0.232161	0.0857214	0.503705	0.232462	0.0252391	0.146741	0.317633
Zm00001eb000370	-0.155763	0.822952	-0.0691053	1	-0.490023	0.39459	0.86264	0.0816912	0.80898	0.0706799	-0.0536602	0.971859
Zm00001eb000380	-2.23727	0.0746014	-0.0954571	1	-2.12305	0.0787172	2.3566	0.047865	1.34781	0.221006	-1.00879	0.55485
Zm00001eb000400	1.65471	8.11375e-08	-0.17366	1	0.250257	0.351347	-0.447525	0.349265	-0.670579	0.100246	-0.223054	0.778551
Zm00001eb000410	0.0279229	0.625377	0.0531791	0.993645	0.0543326	0.285119	-0.0626692	0.178687	-0.0795951	0.0541484	-0.0169259	0.853592
Zm00001eb000420	-1.26662	3.18604e-13	-0.125293	0.999273	-0.241489	0.0412345	0.159707	0.650025	-0.119105	0.699355	-0.278812	0.495329
Zm00001eb000430	-2.05	0.000197505	-0.520681	1	-0.636771	0.219982	0.186511	0.822694	-0.362831	0.570382	-0.549342	0.546978
Zm00001eb000440	-2.62636	0.00039366	-0.32022	1	-0.811093	0.251261	0.633967	0.507929	-0.152686	0.872262	-0.786653	0.508722
Zm00001eb000450	-3.27261	0.000374618	-0.567557	1	-2.32711	0.00756358	1.60026	0.126592	1.26983	0.183636	-0.330427	0.882457
Zm00001eb000470	0.0453474	0.72762	0.0819837	1	0.282595	0.0100881	-0.0026318	0.989885	-0.0714305	0.547888	-0.0687987	0.728286
Zm00001eb000480	0.0157906	0.932944	0.0124651	1	0.0432612	0.776282	-0.261181	0.0169897	-0.214718	0.0287597	0.0464633	0.819569
Zm00001eb000490	-1.38699	1.49583e-05	-0.180358	1	-1.39342	1.17174e-05	0.879354	0.0304252	0.144816	0.734337	-0.734538	0.134369
Zm00001eb000500	-0.377872	0.0720132	-0.142188	1	-0.521874	0.0106003	-0.131589	0.557865	-0.475127	0.00807293	-0.343538	0.150655
Zm00001eb000510	0.435764	0.296325	0.00613512	1	1.22632	0.00222312	-1.08575	0.00170307	-1.39711	3.0244e-05	-0.31136	0.499599
Zm00001eb000520	0.131929	0.568405	-0.0866087	1	0.216648	0.302377	-0.189369	0.305433	-0.484645	0.00279371	-0.295277	0.167095
Zm00001eb000540	0.1897	0.0118773	-0.0189925	1	-0.0107557	0.91002	-0.0817812	0.350038	-0.0890046	0.243928	-0.00722332	0.979619
Zm00001eb000550	0.0315302	0.916502	0.0423079	1	-0.0686095	0.786864	0.65374	2.48836e-06	0.656089	6.48226e-07	0.00234897	0.998871
Zm00001eb000570	0.0235995	0.957029	0.196885	1	-0.227128	0.445146	-0.560131	0.00398472	-0.933216	3.16248e-06	-0.373085	0.102104
Zm00001eb000590	0.708627	0.00396658	-0.0893756	1	1.54321	3.94862e-08	-0.380218	0.386856	-0.586264	0.114484	-0.206046	0.773335
Zm00001eb000600	0.0396415	0.700606	-0.0729798	1	-0.0247108	0.810885	-0.179636	0.00971977	-0.222996	0.000591917	-0.0433599	0.691268
Zm00001eb000620	-0.175492	0.667815	-0.0644935	1	0.397374	0.266299	-0.645702	0.0432916	-0.574604	0.0464323	0.0710981	0.929284
Zm00001eb000630	-0.304129	0.315746	0.3122	0.979913	-0.62214	0.0282172	0.883457	0.00147576	0.543695	0.0243725	-0.339762	0.319423
Zm00001eb000640	-0.46661	0.0140924	-0.166983	1	0.529931	0.00434127	-0.234848	0.383575	-0.487891	0.0314456	-0.253044	0.455885
Zm00001eb000650	0.123092	0.645522	-0.0162297	1	-0.807045	0.000766128	0.769452	0.00267318	0.568801	0.0117252	-0.200651	0.580091
Zm00001eb000660	1.31083	0.0661056	-0.0421733	1	2.66122	0.000241754	-1.55942	0.0587066	-1.3265	0.0753657	0.232913	0.901654
Zm00001eb000670	-0.0199626	0.976246	0.149941	1	0.937069	0.0135541	-0.531869	0.0969104	-1.21792	9.94767e-05	-0.68605	0.0735458
Zm00001eb000680	-1.19636	0.000128081	-0.157564	1	-0.951144	0.00142218	0.712507	0.0484516	0.611383	0.0610453	-0.101124	0.902544
Zm00001eb000690	0.316926	0.427823	-0.288819	1	0.424182	0.254805	-0.626372	0.0322461	-1.09906	0.000117254	-0.472689	0.186322
Zm00001eb000700	-0.547196	0.00130816	0.266859	0.631514	0.306333	0.0566995	0.280062	0.240705	-0.0581064	0.815879	-0.338169	0.238456
Zm00001eb000710	0.0898996	0.593035	-0.0458527	1	-0.318595	0.0308866	-0.0767315	0.662976	-0.346329	0.0095778	-0.269598	0.129266
Zm00001eb000720	0.389569	0.1479	0.539407	0.334573	0.758385	0.0038544	0.283167	0.356865	0.0510913	0.872841	-0.232076	0.580918
Zm00001eb000730	-0.0122963	0.799796	-0.0108456	1	0.00165155	0.982797	0	1	0.0666057	0.0289266	0.0666057	0.100565
Zm00001eb000740	-0.524211	0.0104972	-0.152636	1	0.28332	0.151493	-0.413412	0.065564	-0.502537	0.0134177	-0.0891246	0.837859
Zm00001eb000750	0.0181342	0.923434	0.0948666	1	0.0282102	0.865529	-0.115392	0.378367	-0.227664	0.0391397	-0.112272	0.508183
Zm00001eb000770	0.385052	0.223567	0.0397136	1	0.895837	0.00337193	-0.606396	0.0339677	-0.876246	0.00105999	-0.26985	0.49263
Zm00001eb000780	1.20031	7.69104e-09	-0.0403658	1	1.43404	1.08631e-10	0.0988848	0.852908	-0.308587	0.422324	-0.407472	0.448608
Zm00001eb000790	-0.317277	0.115405	0.0882819	1	0.346979	0.0724907	0.309733	0.165825	0.16529	0.437555	-0.144444	0.67579
Zm00001eb000800	0.33158	0.0161104	0.0765114	1	0.395992	0.00337139	0.00792009	0.968372	-0.315059	0.00914092	-0.322979	0.0442476
Zm00001eb000820	-0.668771	0.023814	0.217651	1	-0.768329	0.00765947	0.963213	0.000976918	0.738324	0.00397871	-0.224889	0.580291
Zm00001eb000840	-0.21694	0.882619	0.383202	1	1.34659	0.230465	-3.26662	2.64971e-07	-4.04946	1.24734e-09	-0.782849	0.233443
Zm00001eb000850	-1.81306	0.00058806	-1.06123	0.31074	-4.6607	8.86574e-12	-1.39602	0.18374	-0.662242	0.512968	0.733778	0.639894
Zm00001eb000860	0.686766	0.00171414	0.0685808	1	0.435774	0.035688	-0.275317	0.195632	-0.631119	0.00118668	-0.355802	0.160255
Zm00001eb000870	0.697553	0.0563456	-0.105823	1	0.634866	0.0710589	-0.811506	0.00760242	-1.08869	0.000175158	-0.277184	0.50408
Zm00001eb000880	0.293032	0.707759	-0.0404987	1	0.021953	0.988488	-2.01142	4.01753e-09	-2.37158	3.32248e-11	-0.360165	0.28276
Zm00001eb000890	-1.19851	0.00204818	-0.109733	1	-1.62167	4.62361e-05	1.32803	0.00289974	0.545857	0.169178	-0.782169	0.136042
Zm00001eb000900	-2.23973	2.09375e-07	-0.131304	1	-0.357169	0.348156	0.770231	0.203505	0.167212	0.79201	-0.603019	0.449826
Zm00001eb000910	-0.238109	0.133823	-0.0318409	1	0.245522	0.107025	-0.0627024	0.760229	-0.262591	0.0761901	-0.199889	0.342533
Zm00001eb000920	0.351879	0.14286	0.18497	1	-0.0125113	0.974782	-0.0603149	0.82551	-0.441289	0.0197667	-0.380974	0.132409
Zm00001eb000930	0.643359	0.0169981	-0.122322	1	0.1378	0.628826	-0.681379	0.00411937	-0.747636	0.000655733	-0.0662576	0.899761
Zm00001eb000940	0.0831493	0.321765	-0.0161415	1	0.108152	0.170186	-0.0956145	0.236056	-0.0596497	0.430122	0.0359648	0.80003
Zm00001eb000950	0.299015	0.117675	0.136039	1	0.591502	0.00172226	-0.209153	0.241381	-0.557514	0.000648368	-0.348361	0.093332
Zm00001eb000960	-0.111333	0.604513	0.0943146	1	-0.516343	0.00666765	0.0524586	0.857294	-0.266837	0.181938	-0.319295	0.236644
Zm00001eb000970	-0.181888	0.778858	-0.241658	1	0.190271	0.755436	-0.724285	0.0902387	-1.28635	0.00124749	-0.562064	0.298452
Zm00001eb000980	0.0356619	0.914426	0.0842931	1	-0.900246	0.000365259	-0.480489	0.0640261	-0.861692	0.000470541	-0.381203	0.234955
Zm00001eb000990	0.0686374	0.914871	-0.134263	1	-0.558518	0.237785	0.35554	0.469489	-0.267421	0.545132	-0.622961	0.264014
Zm00001eb001000	-1.41716	2.88808e-07	0.0228824	1	0.355141	0.134244	-0.457799	0.283115	-0.766966	0.0376777	-0.309167	0.611914
Zm00001eb001010	0.330127	0.549301	-0.226964	1	0.968656	0.0477746	-0.104618	0.880541	-0.691496	0.134169	-0.586878	0.373192
Zm00001eb001020	0.339123	0.116902	-0.301283	0.780824	-1.41852e-05	1	-0.396536	0.0513968	-0.574349	0.00230639	-0.177813	0.537308
Zm00001eb001030	-0.0839619	0.315686	0.0496227	1	-0.0839619	0.295258	-0.083933	0.314046	-0.00470611	0.958096	0.0792269	0.4591
Zm00001eb001040	0.868281	0.00207218	-0.0379633	1	1.00077	0.0003662	-0.438791	0.231055	-0.409462	0.212136	0.0293291	0.982044
Zm00001eb001050	1.33308	1.61221e-06	0.109659	1	1.56034	6.98305e-08	-0.636725	0.135949	-0.72177	0.0587586	-0.085045	0.938048
Zm00001eb001060	0.795682	0.0161594	0.269307	1	0.804334	0.0120537	-0.381853	0.288488	-0.54404	0.0806294	-0.162187	0.792989
Zm00001eb001070	0.433019	0.12739	-0.14581	1	0.66858	0.0147231	-0.564521	0.0192433	-0.917725	9.53351e-05	-0.353204	0.234313
Zm00001eb001080	0.439879	0.311283	-0.257343	1	-0.203811	0.650713	-0.222376	0.61026	-0.809257	0.0168351	-0.586881	0.20101
Zm00001eb001090	-0.219227	0.0238393	0.016511	1	-0.219227	0.0193514	-0.134416	0.203639	-0.158029	0.0912664	-0.0236134	0.926637
Zm00001eb001110	-0.0931148	0.549267	0.0366642	1	-0.0435112	0.787558	0.18617	0.0740178	-0.190929	0.0422104	-0.3771	0.00422045
Zm00001eb001120	-0.356821	0.436984	0.0177411	1	-0.202597	0.664661	-0.800041	0.032673	-0.377569	0.279677	0.422471	0.387801
Zm00001eb001130	-0.373397	0.0794295	-0.268385	0.861002	-0.13532	0.539857	-0.209168	0.262605	-0.49583	0.00281336	-0.286662	0.193014
Zm00001eb001140	0.044269	0.94219	-0.0603111	1	0.653697	0.11531	-1.03925	0.0031763	-0.928631	0.00328351	0.110618	0.880083
Zm00001eb001150	0.247681	0.572948	-0.0756382	1	1.11382	0.00473008	-1.15173	0.000883069	-1.28171	8.14337e-05	-0.129982	0.840442
Zm00001eb001160	-0.00299989	0.976901	-0.0352242	1	0.114937	0.0474686	-0.143675	0.00466033	-0.167825	0.000397363	-0.0241499	0.784273
Zm00001eb001170	-1.08973	0.0198085	-0.252123	1	0.192077	0.70608	-1.356	0.00142766	-0.866592	0.0190198	0.489406	0.353304
Zm00001eb001180	-0.781405	5.05786e-05	0.193105	0.983728	-0.854403	1.09596e-05	-0.408177	0.165528	-0.528557	0.0432476	-0.12038	0.826495
Zm00001eb001190	0.102483	0.874122	-0.018343	1	-0.753728	0.125945	-0.337387	0.505815	-1.00161	0.0148409	-0.664225	0.238456
Zm00001eb001200	-0.280152	0.406728	0.0723478	1	-0.600961	0.0522248	0.156171	0.679589	0.492785	0.0825939	0.336614	0.418336
Zm00001eb001220	-0.0617245	0.837916	-0.0161375	1	0.482962	0.0406089	-0.652907	0.000527731	-0.774417	1.77975e-05	-0.12151	0.658678
Zm00001eb001240	0.1216	0.426625	-0.104178	1	0.0887574	0.556918	0.150172	0.202655	-0.216893	0.0371296	-0.367065	0.00983286
Zm00001eb001260	-0.157059	0.686658	-0.0478313	1	0.0480395	0.912438	-0.537678	0.00398339	-1.15378	4.63555e-08	-0.616107	0.00677375
Zm00001eb001270	0.549666	0.00931988	-0.0100933	1	0.896772	4.2229e-05	-0.445989	0.0826454	-0.570132	0.014166	-0.124143	0.785296
Zm00001eb001280	-0.382943	0.521039	0.276284	1	-0.972161	0.0681191	0.607143	0.225688	-0.769886	0.0807661	-1.37703	0.0204181
Zm00001eb001290	0.217839	0.556025	0.0453848	1	0.62171	0.0577355	-0.683965	0.0038601	-1.11235	4.3053e-06	-0.428383	0.124166
Zm00001eb001310	-1.24823	0.000244661	-0.493723	0.703623	-1.24823	0.000197645	0.633953	0.113566	0.476214	0.194026	-0.157739	0.838989
Zm00001eb001320	-0.811937	0.00146078	-0.377547	0.699662	-0.795208	0.00140947	-0.0155127	0.972484	-0.122624	0.690621	-0.107111	0.859414
Zm00001eb001330	-0.0792995	0.405593	-0.0409853	1	0.0171415	0.875851	0.0668487	0.477957	0.00184965	0.985677	-0.0649991	0.608157
Zm00001eb001340	-1.32981	0.00106105	-0.00731772	1	-0.750628	0.050072	1.16563	0.0046979	0.660353	0.0704418	-0.505273	0.328286
Zm00001eb001350	-0.378902	0.0115774	0.163665	0.957728	0.543686	0.000329924	0.00205327	0.996122	-0.260287	0.205654	-0.26234	0.364699
Zm00001eb001360	0.129708	0.371498	0.16459	0.908335	-0.172691	0.202598	-0.105447	0.463528	-0.301752	0.0109202	-0.196305	0.223176
Zm00001eb001370	0.0952248	0.380111	-0.0538603	1	0.302219	0.00310286	0.161841	0.169988	-0.00689455	0.958139	-0.168736	0.240586
Zm00001eb001390	-0.0361902	0.933992	0.312034	1	0.203653	0.532806	0.291745	0.314621	-0.262851	0.309234	-0.554596	0.0931859
Zm00001eb001400	0.420651	0.0215769	0.129105	1	0.497573	0.00538961	-0.286354	0.0869204	-0.521794	0.000885793	-0.23544	0.258994
Zm00001eb001410	0.0318757	0.720846	0	1	0.115647	0.122938	0.110642	0.122568	0	1	-0.110642	0.205968
Zm00001eb001430	0.486158	0.0340729	0.0850658	1	0.525446	0.0178819	-0.245539	0.262151	-0.580673	0.00284929	-0.335134	0.194529
Zm00001eb001440	-0.907063	2.15728e-08	-0.123738	1	-0.500269	0.00035198	0.165261	0.531554	-0.0979419	0.686439	-0.263203	0.391702
Zm00001eb001460	-0.359859	0.199287	-0.0170167	1	-1.27304	1.33458e-05	0.324119	0.428486	-0.0323207	0.939852	-0.35644	0.491925
Zm00001eb001470	0.360796	0.00547409	0.29123	0.208715	0.161376	0.198269	0.218165	0.101157	0.045267	0.746387	-0.172898	0.305504
Zm00001eb001480	-0.0278846	0.688063	-0.0215976	1	0.134871	0.0225098	0.0688743	0.32419	0.0444455	0.491901	-0.0244289	0.853665
Zm00001eb001490	-1.0918	0.00322221	0.131797	1	-1.65132	1.86338e-05	-0.122173	0.867555	-0.0724568	0.904354	0.0497165	0.978484
Zm00001eb001500	-0.229642	0.772842	0.0325707	1	0.108299	0.898084	0.78428	0.207079	0.312607	0.610208	-0.471673	0.598471
Zm00001eb001510	-0.734598	0.00407258	-0.15614	1	-0.741084	0.00295416	-0.289832	0.285036	-0.710662	0.00298769	-0.420831	0.185468
Zm00001eb001520	-1.01277	9.57577e-07	-0.0383406	1	-1.19155	3.46717e-08	-0.330936	0.366244	-0.049915	0.895566	0.281021	0.572688
Zm00001eb001530	0.453683	0.112233	0.369121	0.844631	0.244764	0.392408	-0.268357	0.3085	-0.563556	0.0129397	-0.295199	0.362676
Zm00001eb001550	0.632702	0.0366644	0.108185	1	0.78549	0.00778237	-0.658274	0.0196831	-0.761582	0.00324078	-0.103308	0.854847
Zm00001eb001560	-1.82512	0.00263963	-0.038723	1	-1.06272	0.0651341	0.209543	0.811742	-0.524277	0.423469	-0.73382	0.413925
Zm00001eb001570	-0.0187802	0.959871	-0.0973738	1	0.0587931	0.837713	-0.189204	0.347918	-0.565672	0.00138513	-0.376468	0.0985851
Zm00001eb001590	-0.142376	0.614395	0.303096	0.905845	0.425802	0.0830568	0.370571	0.135034	0.452594	0.0411962	0.0820237	0.874124
Zm00001eb001600	0.0741147	0.645522	0.00553782	1	0.0980259	0.509475	-0.07146	0.649899	-0.198528	0.0987552	-0.127068	0.485102
Zm00001eb001630	-0.745767	0.011275	-0.0346137	1	-0.529866	0.0602986	-0.418703	0.126984	-0.783961	0.00192347	-0.365258	0.287948
Zm00001eb001640	-0.83889	0.00250738	0.0759959	1	-0.962776	0.000483118	0.92279	0.00297121	0.449958	0.100388	-0.472832	0.201927
Zm00001eb001650	0.68084	0.0670318	-0.389929	0.986035	0.5651	0.115032	0.436759	0.272678	0.783123	0.0234433	0.346363	0.517273
Zm00001eb001660	-0.0297848	0.860705	0.172099	0.856801	0.138746	0.300572	0.00688221	0.972563	0.0962551	0.45442	0.0893729	0.664606
Zm00001eb001670	0.0942748	0.731621	-0.0951513	1	0.312103	0.176834	0.0677315	0.817458	-0.233757	0.265795	-0.301488	0.290162
Zm00001eb001680	-0.424772	0.00422707	0.0693257	1	0.450137	0.0019739	0.0780965	0.77582	-0.120834	0.576589	-0.198931	0.507657
Zm00001eb001700	-0.606447	7.82947e-05	0.0711765	1	-0.130979	0.37275	0.262231	0.166261	-0.035755	0.861923	-0.297986	0.191616
Zm00001eb001710	-0.629853	0.00156465	-0.226435	0.923242	-0.358149	0.0572743	-0.162385	0.447353	-0.478803	0.0071811	-0.316418	0.186219
Zm00001eb001720	0.903719	0.289715	1.02504	0.879907	0.726787	0.383193	-1.92687	0.00392701	-1.58856	0.00751276	0.338312	0.764121
Zm00001eb001730	-0.0650599	0.661871	0.209804	0.64105	0.131992	0.314924	-0.0185221	0.925321	-0.0276091	0.854109	-0.00908691	0.986289
Zm00001eb001740	-0.205167	0.086951	0.059806	1	-0.205167	0.075128	-0.149318	0.244575	-0.137504	0.23199	0.0118138	0.977828
Zm00001eb001750	-0.68249	0.000329907	-0.186373	1	-0.68249	0.000265077	-0.369406	0.0940946	-0.369582	0.0631628	-0.000175311	1
Zm00001eb001760	-0.292724	0.264021	-0.0880653	1	0.52514	0.033325	0.310069	0.308519	0.161474	0.576861	-0.148595	0.767082
Zm00001eb001770	0.0205667	0.981911	-0.117333	1	-0.495037	0.311202	-0.710299	0.0826533	-1.04567	0.00517239	-0.335369	0.572156
Zm00001eb001780	0.981224	0.00386476	-0.163614	1	0.476392	0.142881	-0.0985398	0.835368	-0.73682	0.0235309	-0.63828	0.143921
Zm00001eb001790	-0.0445042	0.778878	-0.0981265	1	-0.15879	0.227844	0.0857474	0.550128	-0.0268273	0.845983	-0.112575	0.526391
Zm00001eb001810	1.90913	3.43311e-08	0.0161947	1	1.58797	1.14146e-06	-0.500899	0.382791	-0.764154	0.115566	-0.263255	0.780815
Zm00001eb001820	-0.544222	0.00236408	-0.0770947	1	-0.639929	0.000341109	0.139183	0.58781	-0.076171	0.745148	-0.215354	0.477327
Zm00001eb001830	-0.674823	0.47922	0.178572	1	0.646453	0.480198	1.23544	0.134864	0.216235	0.806148	-1.0192	0.330741
Zm00001eb001840	-0.00457345	0.993462	0.00866444	1	-0.0401181	0.856914	-0.253727	0.107695	-0.371319	0.00926574	-0.117592	0.616412
Zm00001eb001850	-1.47971	0.000681425	0.412246	1	-1.52853	0.00037469	-0.171506	0.818485	-1.04352	0.0442159	-0.872016	0.218281
Zm00001eb001860	-0.0557249	0.686597	0.00725292	1	0.510154	5.31787e-05	0.120359	0.525062	0.0588957	0.739866	-0.0614635	0.856732
Zm00001eb001870	0.166952	0.359369	0.0257556	1	0.301632	0.0731423	-0.101305	0.493072	-0.47489	0.000218327	-0.373585	0.02118
Zm00001eb001880	-0.148914	0.763209	0.19417	1	0.0602071	0.910405	0.792758	0.019379	-0.0104999	0.978992	-0.803258	0.0478494
Zm00001eb001890	-5.04523	6.61899e-20	0.185212	1	-4.61272	8.6558e-19	-0.279793	0.885471	-0.49283	0.738762	-0.213037	0.957088
Zm00001eb001900	-0.0700069	0.822676	-0.168186	1	-0.715745	0.00447478	0.627815	0.00733728	0.6528	0.00223511	0.0249855	0.971859
Zm00001eb001910	-0.71623	5.95946e-05	-0.0599171	1	-0.724702	4.20335e-05	0.0457078	0.88885	-0.336089	0.116065	-0.381797	0.185468
Zm00001eb001920	-0.24114	0.0496331	0.0369914	1	0.536695	2.97631e-05	-0.0436864	0.867972	0.0639019	0.755769	0.107588	0.740774
Zm00001eb001930	-1.03198	0.053074	0.272485	1	-0.727053	0.159653	-0.971173	0.02103	-1.72731	3.6909e-05	-0.756137	0.136124
Zm00001eb001940	0.987344	0.0383608	0.24044	1	1.09762	0.0173927	-1.38963	0.000332508	-1.37131	0.000112751	0.0183251	0.991177
Zm00001eb001950	1.75917	0.0890723	0.15815	1	2.09617	0.0352732	-2.64218	0.00169787	-2.89207	0.000222594	-0.249894	0.888275
Zm00001eb001960	-0.104543	0.323342	-0.0704377	1	-0.0214943	0.859786	0.0902099	0.343976	0.173982	0.031811	0.0837721	0.499599
Zm00001eb001970	-0.103357	0.848637	-0.321867	1	-0.311148	0.487656	0.971787	0.00144014	1.23619	2.73341e-05	0.264406	0.519298
Zm00001eb001980	-0.835029	9.94722e-06	-0.126524	1	-0.761554	3.43606e-05	-0.238913	0.365898	-0.403671	0.0710829	-0.164757	0.670065
Zm00001eb002000	0.00161365	1	0.0781912	1	-0.0762888	0.495201	0.0754709	0.516549	0.0236363	0.834661	-0.0518347	0.776355
Zm00001eb002010	-1.28991	0.00621823	0.298769	1	-2.28388	5.29829e-06	1.20702	0.0701365	0.928731	0.125176	-0.278292	0.825263
Zm00001eb002020	-2.01562	1.31887e-07	-0.103227	1	-0.397617	0.225954	0.82942	0.111405	0.507717	0.296278	-0.321704	0.699766
Zm00001eb002030	-0.242143	0.201614	-0.163549	1	-0.200049	0.277507	-0.20756	0.213292	-0.417431	0.00504297	-0.209871	0.311913
Zm00001eb002040	1.24582	0.000707859	0.0370134	1	0.343144	0.3373	-0.766911	0.0246198	-1.1814	0.000296723	-0.414492	0.344204
Zm00001eb002060	0.161868	0.446679	0.122143	1	0.708693	0.00047191	-0.331814	0.101839	-0.57514	0.00213804	-0.243326	0.350396
Zm00001eb002070	-1.46116	2.33861e-11	-0.128516	1	0.345956	0.0315893	-0.225466	0.633844	-0.430528	0.248708	-0.205062	0.769628
Zm00001eb002090	1.00049	0.00480965	-0.314249	1	1.76381	3.3315e-06	-0.490162	0.409761	-0.469324	0.37068	0.0208376	0.994631
Zm00001eb002100	3.05723	1.55488e-11	0.160115	1	2.21706	2.77478e-08	-0.528742	0.551724	-0.749056	0.308037	-0.220315	0.901897
Zm00001eb002110	-0.147487	0.314053	0.0517752	1	-0.166048	0.232661	-0.0933652	0.558603	-0.0755876	0.590791	0.0177776	0.965379
Zm00001eb002120	-0.340364	0.000325826	-0.125517	0.800084	-0.465638	2.76608e-06	-0.0867569	0.563011	-0.0353464	0.802797	0.0514105	0.841435
Zm00001eb002130	-0.117626	0.163092	-0.0776379	1	-0.129963	0.106965	-0.0727124	0.406026	-0.0338317	0.686595	0.0388806	0.788094
Zm00001eb002150	1.51404	6.53771e-18	0	1	1.49296	8.73326e-18	-0.0154129	0.982164	-0.0590008	0.902317	-0.043588	0.975464
Zm00001eb002160	-0.296273	0.0119933	0.0506346	1	-0.746961	3.76249e-08	0.28083	0.158782	-0.00942905	0.966827	-0.290259	0.232004
Zm00001eb002170	0.255484	0.0794124	-0.0363396	1	-0.166427	0.243796	-0.10836	0.533304	-0.227358	0.104585	-0.118999	0.603028
Zm00001eb002180	0.221279	0.291663	-0.0234235	1	0.69746	0.000660136	0.24945	0.258785	0.56322	0.0039684	0.31377	0.233738
Zm00001eb002190	0.00734181	0.877346	0.000519451	1	-0.0135246	0.743829	0.00601695	0.903871	-0.00247761	0.950791	-0.00849455	0.921407
Zm00001eb002200	0.0334461	0.869788	-0.00197057	1	-0.218857	0.162491	-0.0935366	0.617191	-0.0492979	0.772677	0.0442387	0.904166
Zm00001eb002220	-0.189885	0.409094	0.0409896	1	-0.0238381	0.935533	-0.335338	0.0152023	-0.688799	2.21274e-06	-0.353461	0.0335793
Zm00001eb002240	0.617189	0.00453131	-0.0713832	1	0.371648	0.0728605	-0.0985504	0.743844	-0.405131	0.0646125	-0.306581	0.322211
Zm00001eb002250	-0.566256	0.18981	0.441411	0.992323	0.403831	0.342118	0.27225	0.531067	1.05638	0.00299648	0.784134	0.0906983
Zm00001eb002260	0.429741	0.0165951	0.203046	0.937886	0.353076	0.0404176	-0.254845	0.0988537	-0.485302	0.000805989	-0.230457	0.224625
Zm00001eb002270	0.0431857	0.974318	-0.233351	1	0.625404	0.439063	-2.09454	2.22377e-05	-2.53427	3.10514e-07	-0.43973	0.468157
Zm00001eb002280	-0.680658	0.0109573	-0.0922377	1	-0.680658	0.00872069	0.641909	0.0162498	0.185362	0.473581	-0.456546	0.156343
Zm00001eb002290	-0.165363	0.396646	0.254857	0.799887	-0.166265	0.372619	-0.222931	0.222596	-0.383819	0.0170466	-0.160889	0.517787
Zm00001eb002310	0.0768978	0.0429724	0.00795542	1	0.018412	0.650389	0.0570469	0.116361	0.0621278	0.0569936	0.00508087	0.962043
Zm00001eb002320	0.306634	0.0347635	0.205868	0.765972	0.406907	0.00426687	-0.0358489	0.833683	-0.367426	0.00225544	-0.331577	0.0352777
Zm00001eb002330	0.100411	0.383974	-0.162735	0.723531	-0.202432	0.0565174	0.0171615	0.92291	0.0361216	0.783653	0.0189601	0.956597
Zm00001eb002340	0.109175	0.206787	-0.0863367	1	-0.0863367	0.306104	-0.0318672	0.782862	-0.0244981	0.802169	0.0073691	0.9824
Zm00001eb002380	-0.000433283	1	-0.0400453	1	-0.39812	0.156517	-0.229752	0.418414	-0.492362	0.0375159	-0.26261	0.4591
Zm00001eb002390	-1.62791	0.339202	0.226218	1	-2.14763	0.178523	5.19072	1.09335e-07	5.53812	8.56849e-09	0.347393	0.815857
Zm00001eb002400	-1.1002	0.0627372	-0.179705	1	-1.85145	0.00159383	1.30455	0.0189651	1.74031	0.000825649	0.435759	0.590766
Zm00001eb002420	-0.745476	0.0127175	0.154857	1	-0.954471	0.00129407	-0.399908	0.198701	-1.00795	0.00048795	-0.608039	0.0959562
Zm00001eb002430	0.130666	0.602938	-0.148364	1	0.850538	0.000240832	-0.271237	0.346815	-0.572829	0.0195346	-0.301592	0.397876
Zm00001eb002440	-0.286272	0.506152	-0.224148	1	1.14771	0.0036106	-1.00706	0.00910552	-1.3468	0.000243456	-0.339737	0.525595
Zm00001eb002450	-0.375338	0.101937	-0.0671717	1	-0.560563	0.011693	0.417558	0.0624793	-0.00290481	0.991243	-0.420463	0.119297
Zm00001eb002460	-0.146942	0.459528	-0.0876192	1	0.374438	0.0378068	-0.236726	0.204167	-0.468915	0.00492204	-0.232189	0.31812
Zm00001eb002470	0.354915	0.404315	-0.24639	1	0.708333	0.069493	-0.720519	0.0256089	-1.22476	0.00010256	-0.504246	0.201791
Zm00001eb002480	0.849344	0.0489676	-0.125567	1	-0.463495	0.275645	-0.558582	0.246732	-0.294403	0.521717	0.264179	0.733151
Zm00001eb002490	-0.502025	0.00876359	0.0235848	1	0.0304306	0.898016	-0.348683	0.083084	-0.269521	0.141256	0.0791621	0.839959
Zm00001eb002500	-0.0894167	0.340567	0.0170792	1	-0.096181	0.281433	-0.00125141	0.994144	0.00929773	0.926061	0.0105491	0.968742
Zm00001eb002510	-1.04263	0.0639446	-0.0468144	1	-1.35141	0.0133105	0.823943	0.0789901	1.7859	9.93469e-05	0.961962	0.0871462
Zm00001eb002520	-0.580403	0.000468348	0.223022	0.789974	-0.347076	0.0258903	0.304807	0.164931	0.0487659	0.836227	-0.256042	0.359328
Zm00001eb002530	-0.121768	0.672362	0.116546	1	-0.473174	0.0540654	0.835372	2.41789e-05	0.62144	0.000292449	-0.213932	0.353542
Zm00001eb002540	-0.384974	0.00531612	-0.0216707	1	-0.0884589	0.533047	0.167847	0.273562	-0.0609386	0.689364	-0.228786	0.20615
Zm00001eb002550	-0.856029	0.000374336	0.0037407	1	0.157437	0.513621	-0.322633	0.29886	-0.395439	0.142846	-0.0728062	0.918825
Zm00001eb002560	-0.255888	0.186661	0.142955	1	0.628031	0.00100676	-0.171278	0.479827	-0.544254	0.00651085	-0.372976	0.162113
Zm00001eb002570	0.727335	0.0905396	0.0393855	1	1.54046	0.000383713	-1.04973	0.0158963	-1.2602	0.00171768	-0.210467	0.783719
Zm00001eb002580	0.314174	0.314876	0.200926	1	-0.548301	0.0599877	-0.439478	0.186566	-0.32036	0.294679	0.119118	0.856701
Zm00001eb002590	-0.059853	0.159423	-0.0686316	0.607958	-0.0979759	0.0164738	0.00124133	0.986448	0.0226918	0.608262	0.0214504	0.782595
Zm00001eb002610	0.263424	0.346317	0.105028	1	0.424102	0.102483	-0.202034	0.375136	-0.680959	0.000693241	-0.478925	0.0613134
Zm00001eb002620	-2.54823	0.0155807	0.713883	1	0.921717	0.381953	-2.6015	0.00570576	-3.51901	0.000100123	-0.917513	0.463973
Zm00001eb002630	-0.259218	0.416639	0.211832	1	-0.0054871	0.997793	-0.786965	0.000343828	-0.829905	5.09324e-05	-0.0429403	0.935396
Zm00001eb002640	-0.194418	0.307599	0.22624	0.886973	-0.330195	0.0633956	0.106247	0.650712	-0.167248	0.374978	-0.273495	0.269658
Zm00001eb002660	0.425062	0.584412	-0.158296	1	0.224273	0.777575	-1.4705	0.0107806	-1.13936	0.026931	0.331138	0.724545
Zm00001eb002680	-0.877455	0.00780176	0.0439793	1	-1.09142	0.00086868	0.530284	0.166096	0.791777	0.02004	0.261493	0.651554
Zm00001eb002690	1.02714	0.0524489	0.394742	1	0.485331	0.358969	-1.47889	0.000107858	-1.53322	1.88625e-05	-0.0543234	0.956748
Zm00001eb002700	-0.50552	0.418381	-0.623164	0.985841	-1.71427	0.00332369	-0.0324694	0.972445	0.765658	0.179792	0.798127	0.315092
Zm00001eb002710	-0.130114	0.0229327	-0.0416111	1	-0.130438	0.0182826	-0.0201861	0.777252	0.088001	0.0839856	0.108187	0.110167
Zm00001eb002720	0.366096	0.0308156	-0.0933603	1	-0.0120508	0.961691	-0.0406677	0.873096	-0.0473648	0.814169	-0.00669708	0.994827
Zm00001eb002740	0.0850254	0.821858	0.25454	1	0.407913	0.176098	0.00306468	0.99488	-0.663434	0.00326468	-0.666499	0.0251757
Zm00001eb002760	0.0230535	0.904172	-0.0255959	1	0.0333107	0.845557	0.0888418	0.319629	0.441216	1.23103e-06	0.352374	0.00149095
Zm00001eb002780	0.0106399	0.997122	0.895298	0.61202	0.0138142	0.99319	0.626246	0.254693	-0.0103607	0.986995	-0.636606	0.351884
Zm00001eb002790	-0.0143165	0.954838	-0.0181274	1	0.416142	0.0117326	-0.0178629	0.947214	-0.189125	0.266528	-0.171262	0.497426
Zm00001eb002800	0.0284055	0.899454	0.00984592	1	0.344018	0.0377077	-0.0311908	0.896321	-0.209018	0.184047	-0.177827	0.439443
Zm00001eb002810	0.95371	0.0158883	0.14063	1	1.01275	0.00840607	-0.886765	0.0050859	-1.39411	1.15369e-05	-0.507341	0.181065
Zm00001eb002820	0.739401	2.67796e-06	-0.0129401	1	-0.125219	0.38769	0.160776	0.541087	0.071489	0.772847	-0.0892874	0.845105
Zm00001eb002830	-0.18578	0.471349	0.0307268	1	-0.579273	0.0137623	-0.667587	0.00125138	-0.64518	0.000589918	0.0224072	0.971021
Zm00001eb002840	0.0314782	0.80797	0.00256569	1	0.281126	0.0074404	0.203835	0.0624652	0.0254513	0.830689	-0.178384	0.182342
Zm00001eb002850	0.0989832	0.779104	0.0758085	1	0.57357	0.0466779	0.82149	0.000832733	0.205671	0.355425	-0.615819	0.0305126
Zm00001eb002870	-1.20398	7.69601e-06	-0.0941078	1	0.453671	0.0591165	-0.455315	0.253836	-0.63957	0.0662047	-0.184255	0.78846
Zm00001eb002880	0.373261	0.000410731	0	1	0.42543	6.31912e-05	0.0423092	0.824283	-0.0474675	0.759134	-0.0897767	0.703693
Zm00001eb002910	5.54287	6.73133e-23	0.00676608	1	7.09293	3.3638e-26	-0.327451	0.896531	-0.592156	0.756461	-0.264705	0.959598
Zm00001eb002920	-0.353926	0.192158	0.138435	1	-0.394581	0.127064	-0.156394	0.567939	-0.609114	0.00533399	-0.452719	0.115741
Zm00001eb002930	-0.0678686	0.802398	0.0342637	1	-0.0372702	0.89425	-0.305503	0.0988076	-0.508058	0.00283578	-0.202554	0.404996
Zm00001eb002940	-0.249899	0.294854	0.193052	1	0.274438	0.226871	-0.448789	0.0120688	-0.723636	4.1116e-05	-0.274846	0.206278
Zm00001eb002950	-1.55738	0.02862	0.226078	1	-0.669761	0.344627	1.75139	0.00237453	2.16428	8.16018e-05	0.412898	0.622072
Zm00001eb002960	0.524128	0.180629	-0.0318828	1	0.505751	0.178434	-0.769241	0.00130194	-1.368	1.3555e-07	-0.598763	0.0315819
Zm00001eb002970	0	1	0	1	2.19696	1.69574e-22	0.0698421	0.928553	0.0777191	0.897248	0.00787703	0.99964
Zm00001eb002980	1.01894	2.95195e-06	0	1	5.09976	7.45735e-25	-0.0299572	0.988113	0.0563982	0.967465	0.0863554	0.984248
Zm00001eb002990	-0.23417	0.0838639	0.149567	0.951062	-0.23417	0.072271	0.1255	0.384848	0.33793	0.00594772	0.212429	0.197519
Zm00001eb003000	0.698504	0.046848	0.00618536	1	0.797767	0.0190239	-0.484708	0.140541	-0.920992	0.00224088	-0.436283	0.288002
Zm00001eb003010	0.570436	0.0925511	-0.0352492	1	0.637287	0.0505416	-0.661144	0.0142832	-1.03713	8.07997e-05	-0.37599	0.260437
Zm00001eb003020	0.230481	0.535205	0.0168097	1	0.887573	0.00806798	-0.457423	0.126145	-1.01572	0.000346445	-0.5583	0.118706
Zm00001eb003030	-0.0117701	0.964202	0.10557	1	-0.176709	0.289127	0.170344	0.300029	0.236873	0.0948602	0.0665283	0.820741
Zm00001eb003040	-2.34412	5.2549e-08	0.067961	1	-2.48425	1.39962e-08	-0.696707	0.369871	-1.08477	0.0992692	-0.388067	0.754521
Zm00001eb003050	-0.344218	0.0310786	0.0288514	1	0.124124	0.443072	-0.263212	0.110231	-0.289176	0.0508696	-0.025964	0.95466
Zm00001eb003070	-0.00298879	1	0.105691	1	0.268661	0.41949	-0.9281	3.46735e-06	-1.02039	2.00241e-07	-0.0922934	0.758792
Zm00001eb003080	-0.2426	0.457825	0.172727	1	-0.183033	0.569389	0.912256	8.95305e-05	0.587163	0.00311795	-0.325093	0.221471
Zm00001eb003090	-0.649813	6.7762e-08	0.0471011	1	-0.618711	1.66374e-07	0.10278	0.681876	0.0108561	0.963557	-0.0919237	0.81064
Zm00001eb003100	-0.1824	0.262215	0.128026	1	-0.240852	0.116282	0.21197	0.177862	0.289167	0.0382145	0.0771967	0.776355
Zm00001eb003110	-0.197352	0.319799	0.172651	1	-0.538614	0.00427227	0.105463	0.718391	0.0350472	0.894452	-0.0704162	0.894427
Zm00001eb003120	-0.245232	0.547439	-0.150535	1	-1.45056	0.000160395	1.08704	0.00672883	0.944296	0.00851999	-0.142744	0.858675
Zm00001eb003130	0.456327	0.119509	-0.198628	1	0.398015	0.159653	-0.693731	0.00671935	-0.721017	0.00202306	-0.0272858	0.971875
Zm00001eb003140	-0.194144	0.66491	0.00718431	1	-0.700728	0.0676485	0.453885	0.240589	-0.228334	0.537789	-0.682219	0.131929
Zm00001eb003160	0.0123368	0.944788	1.27835	5.28439e-12	0.0181665	0.908618	-0.0458593	0.921636	-0.209465	0.511621	-0.163606	0.773335
Zm00001eb003170	1.74696	0.00732975	-0.208791	1	-0.269794	0.701896	-1.77431	0.00115907	-2.30414	1.51222e-05	-0.529828	0.45295
Zm00001eb003180	0.0362733	0.884714	0.28306	0.74034	0.131657	0.512531	0.357706	0.0474563	0.241162	0.143035	-0.116544	0.683583
Zm00001eb003190	0.697332	0.0469439	0.0748573	1	0.665454	0.0489432	-1.0569	5.17387e-05	-1.13652	5.19221e-06	-0.0796206	0.874886
Zm00001eb003200	0.159085	0.432176	-0.0107144	1	0.0617266	0.774051	0.365218	0.0344107	0.121142	0.47108	-0.244076	0.256936
Zm00001eb003220	-0.222069	0.398761	-0.0656921	1	-0.51654	0.0327932	-0.419236	0.0264797	-0.786594	3.16024e-05	-0.367358	0.104783
Zm00001eb003230	0.348502	0.675019	-0.142648	1	-0.408899	0.597151	-1.18983	0.00567064	-2.44107	2.28945e-07	-1.25124	0.0156705
Zm00001eb003240	1.37304	0.0090928	0.00733389	1	0.443208	0.400692	-0.80122	0.137764	-0.871486	0.0713196	-0.0702657	0.964736
Zm00001eb003280	-0.22147	0.0399321	0.0622921	1	-0.22147	0.0329863	0.250467	0.0223035	0.128457	0.201329	-0.12201	0.394266
Zm00001eb003310	-2.54994	2.39162e-22	-2.54835	3.13657e-21	-2.54994	2.04821e-22	-0.15487	0.853536	-0.187284	0.779514	-0.0324139	0.991093
Zm00001eb003320	-0.740894	0.0111836	0.0411578	1	-0.749067	0.00825374	0.0664008	0.879621	-0.499925	0.0840524	-0.566325	0.143921
Zm00001eb003330	0.130142	0.325323	-0.0435616	1	-0.104271	0.420127	0.0641163	0.636388	-0.21422	0.0393004	-0.278336	0.045036
Zm00001eb003340	0.133483	0.320536	0.114979	1	0.0511504	0.72038	0.0834675	0.55045	-0.0655058	0.597016	-0.148973	0.348227
Zm00001eb003350	0.526867	0.00012379	0.22049	0.573064	0.411786	0.00163215	0.143793	0.361287	-0.180954	0.181946	-0.324747	0.0672733
Zm00001eb003360	-0.643276	0.161131	-0.186388	1	-1.76041	0.000154763	1.27379	0.00976168	0.848544	0.0535445	-0.425249	0.537105
Zm00001eb003370	3.49453	3.39407e-22	0.0420568	1	0	1	0.0251138	0.985972	-0.167855	0.858966	-0.192969	0.927784
Zm00001eb003400	-1.87249	0.000202531	0.437225	1	-2.27512	1.03829e-05	1.65684	0.0162015	1.35306	0.0285722	-0.303783	0.809847
Zm00001eb003420	0.136019	0.384586	0.318041	0.274088	-0.0921639	0.553829	0.207861	0.158508	-0.111629	0.425949	-0.31949	0.0672976
Zm00001eb003430	-0.145876	0.35236	0.0646926	1	-0.00521523	0.986719	0.0302749	0.875008	-0.154788	0.235555	-0.185063	0.300143
Zm00001eb003440	-0.232664	0.586362	-0.0757883	1	0.148339	0.729691	0.36642	0.213398	-0.640232	0.0138504	-1.00665	0.00526615
Zm00001eb003450	-0.0757183	0.264889	-0.0628447	1	0.0293026	0.683509	0.069471	0.193605	0.178109	0.000365052	0.108638	0.0835826
Zm00001eb003460	-0.232701	0.167994	-0.262522	0.651419	-0.166703	0.314742	0.0385816	0.839355	0.338868	0.00948365	0.300287	0.0816068
Zm00001eb003480	-0.0466891	0.870595	0.0587302	1	-0.264076	0.234535	-0.205271	0.339651	-0.382697	0.0366366	-0.177426	0.536209
Zm00001eb003490	0.543215	0.159409	0.140401	1	0.41385	0.272419	0.24408	0.518515	-0.460532	0.133596	-0.704612	0.0815464
Zm00001eb003500	-0.525845	0.000801436	-0.0666241	1	-0.505942	0.000949676	-0.242959	0.195493	-0.290454	0.0807022	-0.0474952	0.912255
Zm00001eb003510	-0.0705603	0.770013	0.0355043	1	-0.0231637	0.932747	-0.468513	0.000842688	-0.566665	2.58693e-05	-0.0981518	0.62636
Zm00001eb003520	-0.0891902	0.0194358	0.0113662	1	-0.0891902	0.015698	0.0148718	0.786744	0.0472392	0.237652	0.0323674	0.615841
Zm00001eb003540	-0.915543	0.020486	-0.120957	1	0.00204105	1	-0.801248	0.0134663	-1.18596	0.000146769	-0.384707	0.353008
Zm00001eb003550	0.531155	0.0301542	-0.141065	1	1.12913	1.30118e-05	-0.352254	0.28951	-0.741046	0.0102454	-0.388791	0.342155
Zm00001eb003570	0.49725	0.163502	0.717263	0.330455	-0.0024248	1	0.152311	0.726182	-0.418589	0.196871	-0.5709	0.185996
Zm00001eb003580	0.625338	0.000821184	0.14234	1	1.43853	3.00085e-10	0.0227135	0.965713	-0.356222	0.273876	-0.378936	0.411225
Zm00001eb003590	-0.338815	0.00123776	0.0103787	1	-0.301985	0.00289072	-0.0427629	0.793969	-0.145941	0.216853	-0.103178	0.580108
Zm00001eb003620	-0.0166769	0.909469	0.308993	0.0570597	0.37064	0.00081572	-0.005233	0.981457	0.0246845	0.8755	0.0299175	0.93461
Zm00001eb003640	0.0944041	0.704108	-0.193301	1	-0.366788	0.0802765	0.00875011	0.978465	-0.365028	0.0540671	-0.373778	0.141718
Zm00001eb003650	0.730445	0.00786012	0.0239659	1	0.0989785	0.743483	0.395327	0.17191	-0.023899	0.941014	-0.419226	0.233445
Zm00001eb003660	0.10847	0.690852	0.00150257	1	0.481812	0.0370429	-0.39928	0.0782763	-0.38109	0.0625163	0.0181905	0.982562
Zm00001eb003670	0.507207	0.15669	-0.0671402	1	0.880051	0.0108048	-0.73388	0.0242961	-0.941138	0.00182683	-0.207258	0.688199
Zm00001eb003690	0.330859	0.00823642	0.216395	0.526043	-0.124161	0.314765	-0.0372093	0.835103	-0.276316	0.0242694	-0.239106	0.146384
Zm00001eb003700	1.73024	0.000268118	-0.0107885	1	0.734138	0.0971033	0.451133	0.463132	0.774995	0.127226	0.323862	0.725226
Zm00001eb003730	-0.0830665	0.93017	0.540261	1	0.313407	0.674453	-1.42016	0.000793247	-2.23998	4.52801e-07	-0.819819	0.0905472
Zm00001eb003740	-0.147515	0.204143	0.149456	0.839003	-0.147515	0.184665	0.0821679	0.533795	0.209197	0.048123	0.127029	0.412503
Zm00001eb003750	-1.44965	0.000637752	0.0819176	1	0.893634	0.0253287	-0.888421	0.100638	-1.19421	0.0144656	-0.305791	0.73273
Zm00001eb003760	0.0729782	0.845018	0.285679	1	0.332942	0.261001	0.0224007	0.945724	-0.696995	0.000883862	-0.719395	0.00933565
Zm00001eb003770	-0.183177	0.00109459	-0.115442	0.288182	-0.183177	0.000863846	-0.0580321	0.398967	-0.0736543	0.21092	-0.0156222	0.919484
Zm00001eb003780	-0.0863959	0.703909	-0.0509834	1	0.337293	0.0785839	-0.182567	0.342676	-0.494904	0.00304978	-0.312337	0.155586
Zm00001eb003790	0.254182	0.148056	0.210249	0.898026	0.235735	0.163228	0.206265	0.224508	0.0728682	0.667755	-0.133396	0.579279
Zm00001eb003810	0.674396	0.000315809	-0.0501949	1	0.653909	0.000365161	-0.268834	0.300127	-0.287936	0.205976	-0.0191023	0.982936
Zm00001eb003820	0.7398	0.44635	0.961187	0.988041	-0.968444	0.285568	0.319231	0.742112	-1.88705	0.00791234	-2.20628	0.0204181
Zm00001eb003830	0.35203	0.461355	0.166591	1	2.14409	7.83463e-06	-0.854424	0.115988	-1.48095	0.00296832	-0.626528	0.372649
Zm00001eb003840	0.0993884	0.473527	0.0287262	1	-0.109628	0.403856	0.0975373	0.430307	-0.15164	0.143947	-0.249177	0.0683485
Zm00001eb003850	0.037031	0.908537	0.14708	1	0.439715	0.0608693	-0.542149	0.00156104	-0.786169	4.9776e-06	-0.24402	0.231517
Zm00001eb003860	0.855322	0.119604	0.0544861	1	0.335418	0.556088	-0.749495	0.151226	-0.45139	0.356584	0.298105	0.726057
Zm00001eb003870	0.00277845	1	0.483177	0.84083	-0.881858	0.0142733	0.733627	0.073608	0.208917	0.613713	-0.52471	0.315943
Zm00001eb003880	-0.286996	0.153107	0.104149	1	-0.27553	0.153222	-0.457598	0.00194664	-0.641587	1.14157e-05	-0.183989	0.31209
Zm00001eb003890	1.26234	0.0039831	-0.148856	1	0.968201	0.0210019	-1.05983	0.0150673	-1.20682	0.00253494	-0.146994	0.870875
Zm00001eb003900	-0.0342637	0.869673	-0.11855	1	0.511296	0.00181203	0.201252	0.359961	-0.0529459	0.811668	-0.254198	0.33685
Zm00001eb003910	-0.438888	0.00329367	-0.120036	1	-0.461822	0.00161525	-0.231092	0.148615	-0.344199	0.0160455	-0.113107	0.637465
Zm00001eb003930	0.0596717	0.91569	0.148486	1	0.863672	0.0340898	-0.542317	0.102655	-1.25615	0.000105362	-0.71383	0.0725897
Zm00001eb003940	-0.0681702	0.707149	-0.0471664	1	0.101949	0.535651	-0.178717	0.231781	-0.162964	0.224437	0.0157528	0.971859
Zm00001eb003950	-0.101031	0.442715	0.0172421	1	-0.139346	0.25449	-0.00810913	0.963769	-0.129397	0.231846	-0.121288	0.439492
Zm00001eb003960	-2.20999	0.0404083	-0.115778	1	-3.46697	0.00123158	2.84207	0.00487946	3.39174	0.000336421	0.549671	0.739821
Zm00001eb003970	0.414054	0.00820061	0.0162715	1	0.40007	0.00840572	0.130416	0.488579	-0.181943	0.248661	-0.312359	0.127651
Zm00001eb003980	-0.356387	0.0328497	0.00270775	1	0.407415	0.0119723	-0.146694	0.542423	-0.223019	0.260159	-0.076325	0.860145
Zm00001eb003990	-0.0106698	0.851828	0.0161464	1	0.10679	0.0164136	0.0357079	0.515885	-0.00873582	0.872262	-0.0444437	0.516584
Zm00001eb004000	-0.0799965	0.424213	0.0438091	1	0.107087	0.25125	-0.124144	0.167616	-0.15824	0.0477235	-0.0340961	0.844562
Zm00001eb004030	-0.00757591	0.987511	0.0676189	1	0.518293	0.0175524	-0.285292	0.0965694	-0.740852	1.90634e-05	-0.45556	0.0289449
Zm00001eb004040	0.0975435	0.854313	-0.170997	1	0.12567	0.794029	-0.194419	0.670232	-0.597552	0.0824301	-0.403134	0.425799
Zm00001eb004050	1.27815	7.90795e-08	0.294087	0.766264	2.24125	8.11523e-14	-0.0963163	0.895929	-0.287983	0.585749	-0.191667	0.857462
Zm00001eb004070	1.25602	6.58227e-11	0	1	0	1	0.000803548	0.999425	-0.191544	0.561508	-0.192348	0.724544
Zm00001eb004080	0.155017	0.000226273	-0.00159503	1	0.0497792	0.208867	0.00309663	0.968286	-0.0204058	0.704861	-0.0235025	0.803258
Zm00001eb004090	-0.287374	0.113595	0.108352	1	-0.284626	0.102781	0.35185	0.0205902	-0.167061	0.23321	-0.518911	0.00601436
Zm00001eb004120	0.0663062	0.763963	0.0154422	1	0.0621619	0.768057	-0.205921	0.0391877	-0.619754	6.37724e-08	-0.413832	0.00151428
Zm00001eb004140	-0.401531	0.331588	0.258315	1	-0.825964	0.032151	1.38305	2.97177e-05	0.762843	0.00547855	-0.620207	0.0858096
Zm00001eb004150	0.243424	0.756139	0.709654	0.983728	0.803095	0.221516	0.978815	0.0932892	-0.251656	0.674964	-1.23047	0.0779748
Zm00001eb004160	0.336197	0.0476817	-0.00833488	1	0.305473	0.0614627	-0.195723	0.265264	-0.295155	0.05322	-0.0994325	0.720698
Zm00001eb004170	0.490544	0.0871084	-0.0586799	1	1.02722	0.000388431	-0.568787	0.0516712	-0.922134	0.000803117	-0.353347	0.348204
Zm00001eb004180	-1.70146	6.83851e-13	0.083826	1	-0.799823	9.37071e-06	-0.121114	0.832316	-0.168496	0.710685	-0.0473817	0.971859
Zm00001eb004190	-0.344458	0.0261179	-0.0609699	1	0.162272	0.288207	0.268374	0.101064	0.0198777	0.913025	-0.248496	0.216564
Zm00001eb004200	-0.0822606	0.108912	-0.0182896	1	-0.0656237	0.187084	0.0272488	0.643889	0.0561936	0.222437	0.0289448	0.724545
Zm00001eb004210	-0.0217798	0.955228	0.0100444	1	0.523668	0.0374312	0.205483	0.494029	0.0390161	0.896701	-0.166467	0.702948
Zm00001eb004240	-0.0407567	0.823898	0.0434635	1	-0.225838	0.119955	0.258387	0.0472658	-0.0978855	0.437723	-0.356273	0.0247842
Zm00001eb004250	-0.258884	0.199755	0.040475	1	-0.346554	0.07029	0.33846	0.0694471	0.447199	0.00831393	0.108738	0.723181
Zm00001eb004270	0.204966	0.110459	-0.0611748	1	0.459233	0.000385661	0.143421	0.41155	0.0989563	0.535613	-0.0444648	0.904566
Zm00001eb004290	-0.656165	0.0160869	0.0111911	1	-0.70702	0.00765256	0.685299	0.00860933	0.719609	0.00247837	0.0343105	0.963981
Zm00001eb004300	0.0602857	0.652121	-0.0195914	1	0.263677	0.0222864	0.0573243	0.679922	0.229729	0.0272383	0.172404	0.224999
Zm00001eb004310	0.114466	0.635371	-0.0717063	1	0.315021	0.132239	-0.289775	0.0805458	-0.615841	0.000134799	-0.326067	0.100988
Zm00001eb004320	-0.99828	0.0583674	0.0258038	1	-0.217702	0.704938	0.536262	0.328162	-0.102421	0.857455	-0.638683	0.337388
Zm00001eb004340	-1.1421	0.000879257	-0.0999904	1	-0.700195	0.0306621	-0.506797	0.140451	-1.00322	0.00153336	-0.496421	0.239135
Zm00001eb004370	-0.211506	0.194731	0.042592	1	0.151059	0.346567	-0.136111	0.375221	-0.36241	0.00563726	-0.226298	0.197433
Zm00001eb004380	-0.216197	0.0838683	-0.151301	0.895376	0.106331	0.398213	0.0706896	0.663433	-0.0353059	0.809262	-0.105996	0.59565
Zm00001eb004390	0.304127	0.186896	-0.169958	1	0.749631	0.00096888	0.0607598	0.857192	-0.491983	0.0305407	-0.552742	0.0679129
Zm00001eb004400	0.23013	0.191733	0.270149	0.664749	0.0245537	0.911581	0.0904205	0.555314	-0.366603	0.0031478	-0.457024	0.00653693
Zm00001eb004410	-0.074345	0.427571	-0.00690293	1	0.395496	2.27497e-05	-0.00537569	0.97912	-0.0404534	0.774539	-0.0350777	0.909478
Zm00001eb004420	-0.361381	0.416907	-0.0602681	1	-0.590846	0.149326	1.31896	1.0297e-06	1.28939	4.32076e-07	-0.0295724	0.965191
Zm00001eb004430	-0.0422611	0.770777	-0.258291	0.294655	-0.462078	0.000238145	-0.214566	0.116107	-0.322474	0.00899109	-0.107908	0.586213
Zm00001eb004440	1.20159	0.00155097	0.00890584	1	0.0984103	0.818344	-0.629029	0.142976	-0.51507	0.186827	0.113958	0.907624
Zm00001eb004450	0.0156541	0.917994	-0.0963606	1	0.0699048	0.554617	-0.172952	0.0782703	-0.216049	0.0149283	-0.0430969	0.812155
Zm00001eb004460	-0.168396	0.765664	-0.232499	1	0.08096	0.891695	-0.898635	0.00544678	-1.40728	1.35816e-05	-0.508647	0.189933
Zm00001eb004470	-0.443465	0.338416	-0.397925	1	0.561215	0.19733	0.675851	0.132858	0.0935637	0.847612	-0.582287	0.30386
Zm00001eb004480	-0.0279955	0.911041	0.187289	1	0.00172845	1	-0.0441576	0.833683	-0.387761	0.00775311	-0.343603	0.0735407
Zm00001eb004490	-1.407	0.00321617	-0.0800073	1	-1.45551	0.0018503	-0.253801	0.701098	0.695625	0.160638	0.949426	0.148402
Zm00001eb004500	-0.0701056	0.786634	0.0655989	1	0.19413	0.375361	-0.572074	0.000338033	-0.560126	0.000126401	0.0119474	0.982663
Zm00001eb004510	-1.07406	1.10937e-09	-0.259592	0.483478	-0.904901	4.47277e-08	-0.134951	0.688019	-0.248134	0.345631	-0.113183	0.831298
Zm00001eb004520	-0.228124	0.0153104	-0.17874	0.418321	-0.228124	0.0122655	-0.112346	0.264378	-0.124319	0.160758	-0.0119734	0.966567
Zm00001eb004530	-1.40624	0.0279413	-0.543236	1	-0.955721	0.12122	-1.45849	0.00767885	-1.44326	0.0035796	0.0152216	0.995882
Zm00001eb004540	-0.13549	0.707511	-0.180029	1	0.648645	0.0331886	-0.480944	0.0983921	-0.877762	0.00119939	-0.396818	0.276273
Zm00001eb004550	0.480686	0.452419	-0.257818	1	-1.26258	0.0302395	-1.12644	0.018611	-2.02252	2.48154e-05	-0.896078	0.11833
Zm00001eb004560	0.306995	0.105586	-0.121236	1	0.116365	0.554429	-0.0488866	0.848895	-0.295916	0.0890698	-0.24703	0.314114
Zm00001eb004570	0.0792446	0.793423	-0.0821438	1	-0.746181	0.00290307	-0.117218	0.734296	-0.506076	0.044328	-0.388858	0.264813
Zm00001eb004580	-0.0930512	0.0566681	-0.048662	1	-0.102305	0.0298856	0.0104477	0.876934	-0.0442455	0.343168	-0.0546932	0.398946
Zm00001eb004590	-0.602935	0.00150351	0.156	1	-0.278852	0.1216	-0.193255	0.389928	-0.507746	0.00767566	-0.314491	0.222806
Zm00001eb004610	-0.0975719	0.206637	-0.135886	0.497015	-0.135886	0.0633427	-0.0486346	0.571937	0.0333811	0.664672	0.0820157	0.407041
Zm00001eb004620	0.53714	0.0486756	0.294975	0.967522	0.0774907	0.801949	-0.360618	0.180864	-0.297355	0.224291	0.0632623	0.921809
Zm00001eb004630	0.0227794	0.976886	-0.206451	1	0.499287	0.266879	-0.711389	0.0908824	-0.483878	0.211665	0.227511	0.749397
Zm00001eb004640	0.132558	0.00039486	0	1	0	1	-0.00160384	0.982946	0.0133134	0.789933	0.0149172	0.88154
Zm00001eb004650	0.519762	0.125365	-0.00251345	1	-0.00116525	1	0.518036	0.102866	0.134536	0.680459	-0.3835	0.34673
Zm00001eb004660	0.290512	0.282042	0.180519	1	1.10305	5.37477e-05	-0.580699	0.0625647	-0.427753	0.131502	0.152946	0.781544
Zm00001eb004670	0.387247	0.196867	0.331418	0.943176	0.77104	0.0075551	0.775281	0.00380137	0.368836	0.120593	-0.406445	0.205969
Zm00001eb004680	0.0963233	0.120435	0.0355548	1	0.105326	0.0765289	-0.0537112	0.416475	-0.0503861	0.387752	0.00332513	0.99037
Zm00001eb004690	0.143204	0.0693026	0	1	0	1	0.0665906	0.443849	0.0408124	0.612045	-0.0257782	0.87926
Zm00001eb004700	0.336592	0.109955	-0.118916	1	0.110455	0.619097	0.0334512	0.909889	-0.299027	0.114091	-0.332478	0.192984
Zm00001eb004720	-0.617685	0.0236513	0.0620981	1	-0.547856	0.0368261	0.403981	0.179951	0.231571	0.416237	-0.17241	0.723601
Zm00001eb004730	-0.617511	0.0686401	0.0892226	1	-0.936673	0.00481136	0.742111	0.0367526	0.224541	0.520351	-0.51757	0.239316
Zm00001eb004740	-0.806888	0.0021692	0.54065	0.297384	-0.673259	0.00775836	-0.484932	0.186236	-0.611966	0.0596905	-0.127034	0.863469
Zm00001eb004750	-0.957631	0.159488	-4.08707	1.52974e-06	0.121614	0.88248	-0.846292	0.474237	-1.69793	0.080123	-0.851637	0.586213
Zm00001eb004760	0.223307	0.50966	-0.122445	1	0.410849	0.179758	-0.490109	0.076338	-0.628075	0.0121198	-0.137966	0.776355
Zm00001eb004770	0.193102	0.23815	-0.0230035	1	-0.141813	0.378047	0.241758	0.142658	0.142175	0.358603	-0.0995831	0.705903
Zm00001eb004780	-0.119281	0.737731	-0.037289	1	-0.324081	0.286389	0.447952	0.1073	0.110836	0.70034	-0.337116	0.3444
Zm00001eb004790	0.304638	0.0807953	0.0117968	1	0.382583	0.0231353	-0.0474943	0.778593	-0.524498	6.5699e-05	-0.477003	0.00459713
Zm00001eb004870	0.0379543	0.757964	0.000995522	1	-0.124903	0.226166	-0.0875409	0.371827	-0.215634	0.00953658	-0.128093	0.263469
Zm00001eb004890	-0.739005	0.000750814	-0.0180201	1	-0.166726	0.442803	-0.200507	0.455094	-0.396952	0.0730971	-0.196445	0.581825
Zm00001eb004900	-0.0469148	0.850676	-0.0469148	1	2.55139	7.86741e-16	-0.0130495	0.991091	-0.150381	0.832516	-0.137332	0.934562
Zm00001eb004910	-0.183694	0.465689	-0.0413039	1	3.17266	1.77869e-16	0.387121	0.694619	0.425242	0.603557	0.0381208	0.992499
Zm00001eb004920	-0.3523	0.3073	-0.29668	1	3.47684	2.4209e-13	0.376948	0.749269	0.202832	0.844577	-0.174116	0.946016
Zm00001eb004930	0.0544546	0.839611	0.0368331	1	3.84743	5.08374e-20	0.331593	0.782901	0.0704425	0.947898	-0.26115	0.903896
Zm00001eb004940	0.208889	0.0904499	0.125182	1	0.179215	0.132353	0.0419613	0.784843	-0.049461	0.692361	-0.0914223	0.6111
Zm00001eb004960	-3.94253	3.58856e-20	-1.49835	1.32412e-07	-3.94253	3.16163e-20	0.0850167	0.952572	0.395883	0.690804	0.310866	0.879372
Zm00001eb004990	0.492082	0.0341935	0.0754949	1	0.382233	0.0873601	-0.412383	0.021863	-0.743889	3.35638e-05	-0.331506	0.124956
Zm00001eb005000	0.406666	0.0535726	0.00692262	1	0.31031	0.127142	-0.0255768	0.92864	-0.427886	0.0171007	-0.402309	0.0908386
Zm00001eb005010	-0.160759	0.491698	0.219496	1	-1.04418	7.65016e-06	0.551618	0.0823083	0.17739	0.576063	-0.374228	0.36238
Zm00001eb005020	0.10127	0.881969	-0.694149	0.84083	0.15213	0.801223	-1.35601	0.000340561	-1.60464	1.07622e-05	-0.248629	0.647747
Zm00001eb005030	-0.743969	0.000184044	-0.493319	0.103771	-0.446583	0.0162212	-0.0991343	0.727727	0.0219665	0.933073	0.121101	0.759837
Zm00001eb005040	-0.181111	0.0149736	-0.128592	0.530508	-0.0598708	0.424932	-0.0491049	0.587847	-0.0227923	0.785678	0.0263126	0.873296
Zm00001eb005050	-0.545326	0.0056439	-0.145435	1	0.771409	0.000120505	0.0844821	0.844342	-0.013483	0.971737	-0.0979651	0.89048
Zm00001eb005060	0.921872	0.00108401	-0.285152	0.994037	1.45206	1.51056e-06	-0.746346	0.0810209	-0.713595	0.0646341	0.0327511	0.983119
Zm00001eb005070	0.583871	0.0261502	-0.0711012	1	0.585841	0.0208955	-0.481853	0.0549268	-0.696664	0.00265179	-0.21481	0.548704
Zm00001eb005080	0.119869	0.0370158	-0.00628706	1	0.00455859	0.955896	-0.0673824	0.270794	-0.0520379	0.351123	0.0153445	0.910986
Zm00001eb005100	1.46165	0.0100461	-0.141013	1	-0.179683	0.776638	0.224692	0.772229	0.897579	0.106847	0.672887	0.40576
Zm00001eb005120	0.411147	0.0852365	-0.0902448	1	-0.0486072	0.864378	-0.216198	0.375662	-0.465035	0.023891	-0.248837	0.407884
Zm00001eb005130	-1.43802	0.000489214	-0.383021	1	-2.13851	1.16718e-06	0.283275	0.67357	-0.675536	0.188774	-0.958811	0.158022
Zm00001eb005140	-0.554087	0.000901008	0.250332	0.682236	-0.581685	0.000416784	0.223757	0.392808	-0.0554467	0.834653	-0.279204	0.378253
Zm00001eb005170	0.137932	0.116827	-0.0887799	1	2.1173	3.64103e-24	-0.0162942	0.984548	-0.162191	0.767798	-0.145897	0.901828
Zm00001eb005180	-0.340658	9.27631e-07	-0.159706	0.110703	-0.134122	0.026687	0.0386916	0.720587	-0.0447262	0.61499	-0.0834177	0.490501
Zm00001eb005190	0.621037	0.126926	0.0664854	1	0.769023	0.0486248	-0.937964	0.00629809	-0.960495	0.00213804	-0.0225312	0.985998
Zm00001eb005200	-1.25276	0.546169	-0.242136	1	-2.33222	0.21241	-1.50005	0.40319	-3.54099	0.0185811	-2.04094	0.340184
Zm00001eb005210	0.269409	0.724746	-0.276013	1	1.09476	0.0871619	-1.26848	0.00321295	-2.34082	4.11989e-07	-1.07234	0.035021
Zm00001eb005220	0.211221	0.261012	0.215938	0.911503	0.373007	0.0350056	-0.0602911	0.7245	-0.493277	0.000230794	-0.432986	0.0113605
Zm00001eb005230	0.343696	0.0688836	-0.0438962	1	0.459662	0.0122313	-0.370436	0.0537173	-0.406554	0.0191113	-0.0361182	0.943805
Zm00001eb005240	0.213048	0.425893	0.217473	1	0.0113901	0.98025	-0.20654	0.392584	-0.409271	0.0435421	-0.202731	0.518834
Zm00001eb005250	-0.265541	0.290514	0.155525	1	-0.511804	0.0299403	0.331449	0.12532	0.704126	0.000542305	0.372677	0.152649
Zm00001eb005260	0.0513223	0.465901	-0.0642337	1	-0.0520808	0.438111	-0.0352343	0.652687	-0.0483891	0.44844	-0.0131548	0.938456
Zm00001eb005270	0.00406096	0.998113	0.030818	1	-3.41859	7.47392e-18	-0.122059	0.920091	-0.518929	0.537511	-0.396869	0.796487
Zm00001eb005280	0.71073	0.0116856	0.0371794	1	0.176964	0.544035	-0.381113	0.165973	-0.665314	0.0070043	-0.284201	0.432421
Zm00001eb005310	-0.321355	0.030346	-0.0877716	1	-0.409011	0.00484366	0.130498	0.426232	-0.180318	0.194542	-0.310816	0.0867499
Zm00001eb005320	0.0120526	0.980712	0.167063	1	0.25608	0.35368	-0.496484	0.00215354	-0.924657	1.6133e-07	-0.428173	0.0247842
Zm00001eb005330	1.12923	0.00160839	0.378147	0.971784	1.62568	1.28068e-05	-0.816497	0.0502981	-0.988335	0.00915986	-0.171838	0.828543
Zm00001eb005340	0.414211	0.0286299	0.199171	0.983728	0.626611	0.000910179	-0.0228699	0.935744	-0.387756	0.028077	-0.364886	0.12155
Zm00001eb005350	0.0847875	0.355068	-0.164733	0.442752	-0.101884	0.238029	0.0194768	0.887311	-0.0524538	0.599433	-0.0719306	0.631849
Zm00001eb005360	0.0187545	0.958024	-0.106063	1	0.480366	0.0354126	0.267472	0.314139	0.0314145	0.911058	-0.236058	0.497639
Zm00001eb005370	0.372312	0.194019	-0.210018	1	0.613034	0.0247498	-0.411433	0.0876206	-0.90955	0.000109758	-0.498117	0.0843058
Zm00001eb005380	0.0061936	0.998435	0.14516	1	0.440746	0.2097	-0.572686	0.0609525	-0.701002	0.0113848	-0.128317	0.823921
Zm00001eb005390	-2.04097	2.01945e-14	0.0890356	1	-2.07185	1.19968e-14	-0.032773	0.971239	-0.42861	0.464277	-0.395837	0.675445
Zm00001eb005400	-0.394195	0.0566585	0.0605509	1	-0.325607	0.102469	-0.285752	0.0746665	-0.673055	2.85577e-05	-0.387303	0.044998
Zm00001eb005420	0.782648	0.00445177	-0.0273646	1	0.42892	0.10249	-0.642515	0.00829365	-0.904011	0.000113965	-0.261496	0.408557
Zm00001eb005430	-0.367847	0.151637	-0.0152381	1	-0.555235	0.0238567	-0.0229708	0.952013	-0.329104	0.161773	-0.306134	0.35648
Zm00001eb005440	-0.0408351	0.966983	-0.0379662	1	0.825815	0.171939	-0.901442	0.055065	-1.73239	0.000149042	-0.830943	0.144523
Zm00001eb005450	-0.565986	0.00194873	0.0353372	1	-0.0447907	0.829558	-0.31551	0.0789121	-0.529796	0.00151305	-0.214287	0.354274
Zm00001eb005460	0.687086	0.282047	0.172075	1	0.143769	0.843567	-0.848515	0.0930198	-1.40132	0.00262166	-0.552808	0.405721
Zm00001eb005480	-0.0318757	0.588931	0.0422185	1	-0.0318757	0.570181	0.00387855	0.961799	0.00387855	0.948713	0	1
Zm00001eb005490	-0.468714	0.00127675	0.00397257	1	-0.358511	0.00984282	-0.139938	0.460799	-0.181678	0.257664	-0.0417403	0.921124
Zm00001eb005500	-0.0176887	0.88053	-0.025911	1	0.0400195	0.688642	0.122306	0.136	0.0157528	0.860469	-0.106554	0.301037
Zm00001eb005510	0.124536	0.0488887	-0.00136385	1	-0.0461714	0.474928	0.0595314	0.413778	0.0476972	0.466591	-0.0118342	0.948667
Zm00001eb005520	-0.352156	0.0340553	-0.175985	0.98186	-0.352156	0.0279519	-0.294654	0.0666949	-0.193063	0.191114	0.101591	0.691031
Zm00001eb005530	0.198777	0.598653	-0.0332458	1	0.625536	0.0580503	-0.301678	0.371252	-0.668307	0.0190145	-0.366629	0.370574
Zm00001eb005540	0.192503	0.298571	0	1	0.315888	0.0681969	-0.381293	0.0137384	-0.381293	0.00640753	0	1
Zm00001eb005550	-0.288696	0.302687	0.0176044	1	-1.53497	4.11297e-07	-0.172925	0.745002	0.225377	0.600544	0.398302	0.500712
Zm00001eb005560	1.33571	2.08838e-05	0.0610752	1	0.790361	0.00614454	-0.58221	0.129732	-0.632099	0.0665828	-0.0498892	0.964982
Zm00001eb005570	0.527495	0.00416247	0.142302	1	0.154589	0.399577	-0.429326	0.016054	-0.268629	0.0940244	0.160697	0.515704
Zm00001eb005580	0.281818	0.0214395	0.0279223	1	0.0965668	0.435906	-0.253894	0.0195941	-0.279312	0.00484419	-0.0254178	0.92336
Zm00001eb005590	0.0561779	0.413527	-0.0461954	1	-0.0461954	0.490741	0.103292	0.084003	0.00813423	0.902577	-0.0951581	0.193249
Zm00001eb005600	-0.695903	0.333865	-0.521537	1	0.565991	0.420532	-0.249322	0.723553	-1.64975	0.00190552	-1.40043	0.0430484
Zm00001eb005620	0.647763	7.87783e-06	0	1	0.00934047	0.962969	0.101077	0.667701	0.174609	0.347816	0.0735321	0.850467
Zm00001eb005630	0.584549	0.00352576	0.156954	1	0.747224	0.000212976	-0.318955	0.12705	-0.612551	0.00152573	-0.293596	0.256867
Zm00001eb005640	-1.61786	7.09094e-08	-0.203851	1	-1.89313	2.13114e-09	0.722662	0.147666	0.749445	0.0933099	0.0267829	0.990415
Zm00001eb005660	0.267079	0.0586304	0.350194	0.128342	0.0263117	0.877738	-0.0844037	0.592586	-0.317477	0.010237	-0.233074	0.15927
Zm00001eb005670	0.314594	0.0969533	0.0725062	1	0.337873	0.0633339	-0.19267	0.199369	-0.554714	0.000111187	-0.362044	0.0416577
Zm00001eb005680	1.59832	0.0190104	0.129678	1	2.02521	0.00253961	-1.56165	0.00843387	-2.37915	4.34416e-05	-0.817495	0.263265
Zm00001eb005690	0.28115	0.716097	-0.28747	1	-0.276717	0.706931	1.57887	1.39082e-05	2.36321	3.45241e-09	0.784348	0.0457319
Zm00001eb005700	0.0949718	0.692805	0.0186089	1	0.391302	0.0543897	0.406941	0.0280794	-0.0131995	0.950108	-0.42014	0.0591224
Zm00001eb005710	0.286693	0.20075	0.0141567	1	-1.19286	9.13237e-07	-0.178275	0.698442	-0.14346	0.71597	0.0348155	0.978484
Zm00001eb005720	-0.0156306	0.800275	-0.0288112	1	-0.0959608	0.0538391	-0.0466049	0.386308	-0.0668295	0.143647	-0.0202245	0.833583
Zm00001eb005730	-0.954339	0.000244347	0.118237	1	-0.704711	0.0042706	-0.241868	0.500646	-0.56011	0.0545665	-0.318242	0.468157
Zm00001eb005740	-0.469688	0.456003	-0.0339913	1	-0.946154	0.0984041	1.72582	4.67098e-07	2.14547	2.18158e-09	0.41965	0.242185
Zm00001eb005750	-0.133486	0.118426	-0.0864882	1	-0.151506	0.0643666	0.117996	0.129353	0.157465	0.0239283	0.039469	0.768645
Zm00001eb005760	-0.519082	0.00116809	0.0338641	1	-0.44379	0.00393395	-0.191626	0.36599	-0.274997	0.127501	-0.0833706	0.823911
Zm00001eb005770	0.472	0.00240084	-0.0125956	1	0.391295	0.00878125	-0.243391	0.198511	-0.210699	0.217849	0.0326914	0.948436
Zm00001eb005780	0.220994	0.24452	0.130846	1	0.396274	0.0272887	-0.36785	0.0222599	-0.411511	0.00503111	-0.0436605	0.905594
Zm00001eb005790	0.115112	0.0128711	0.0123368	1	0	1	-0.0666802	0.175609	-0.0484346	0.283913	0.0182456	0.849088
Zm00001eb005810	-0.622468	0.00235011	-0.116624	1	-0.74322	0.000282508	0.361243	0.12858	-0.117061	0.624435	-0.478304	0.0908368
Zm00001eb005820	-0.0932361	0.861328	0.00705911	1	1.07289	0.00960378	-0.833064	0.0212526	-1.3583	0.000113495	-0.525231	0.239316
Zm00001eb005830	0.241964	0.254891	-0.0428498	1	0.417923	0.036803	-0.374191	0.041158	-0.517828	0.00227445	-0.143636	0.593246
Zm00001eb005840	-0.464421	0.0113611	0.170922	1	-0.195578	0.277722	0.0285575	0.910465	-0.432795	0.00798741	-0.461353	0.0340804
Zm00001eb005850	0.720522	0.175102	-0.0105928	1	1.8838	0.000390127	-1.29886	0.00926906	-1.81329	0.000152805	-0.514434	0.435093
Zm00001eb005860	0.462971	0.199957	0.0545641	1	0.342108	0.334391	-0.155377	0.708075	-0.403025	0.196135	-0.247648	0.628127
Zm00001eb005890	0.0227624	0.912478	0.104757	1	0.112051	0.482474	-0.249771	0.0465296	-0.322842	0.00495256	-0.0730708	0.723957
Zm00001eb005900	1.89421	1.14353e-11	0.07624	1	0.539918	0.00845522	-0.0443216	0.947956	-0.352192	0.428597	-0.307871	0.668562
Zm00001eb005920	-0.763751	0.069949	0.00737707	1	1.61473	0.000174631	0.295309	0.69296	-0.0904973	0.894848	-0.385806	0.696065
Zm00001eb005930	-0.0798705	0.516062	-0.026898	1	-0.0689174	0.563164	-0.080067	0.480935	-0.150923	0.105199	-0.0708556	0.654137
Zm00001eb005940	0.491228	0.238271	-0.307031	1	-0.383086	0.346963	-0.687666	0.0368716	-1.17142	0.000224545	-0.48375	0.234955
Zm00001eb005950	0.609762	0.0093353	-0.0819708	1	0.919427	0.000123038	-0.519381	0.0629904	-0.631402	0.0125697	-0.112022	0.835097
Zm00001eb005960	0.597596	0.0434102	0.220736	1	0.994003	0.000793365	-0.631884	0.0177892	-0.963024	0.000177568	-0.331141	0.328911
Zm00001eb005970	-0.74581	3.02671e-09	0.171608	0.59345	-0.567409	7.76548e-07	-0.0340847	0.918524	-0.0999988	0.678836	-0.0659141	0.901897
Zm00001eb005980	-0.520141	0.0932065	0.0137329	1	-0.101224	0.769918	0.0935743	0.812235	-0.261162	0.366633	-0.354736	0.368762
Zm00001eb005990	-1.82392	0.000423054	0.459189	1	-1.52819	0.00212313	0.847235	0.198034	1.39565	0.0166004	0.548418	0.551299
Zm00001eb006000	0.0898916	0.863315	0.353542	1	0.462012	0.2581	0.659513	0.0524292	0.901571	0.00388581	0.242058	0.640007
Zm00001eb006010	-0.309269	0.0152739	-0.0268798	1	0.190202	0.121065	0.187514	0.236365	0.0533004	0.742084	-0.134214	0.536867
Zm00001eb006020	-1.82718	0.000637913	-0.140984	1	-0.657295	0.195592	-0.271145	0.715629	-0.732952	0.188494	-0.461808	0.608519
Zm00001eb006040	-0.0629036	0.874285	-0.0845668	1	0.190552	0.559731	-0.661962	0.00696503	-0.656077	0.00319393	0.00588506	0.997027
Zm00001eb006050	-0.218197	0.123189	0.158687	0.940749	-0.140546	0.314856	0.300494	0.0107806	0.430713	0.000144379	0.130219	0.394006
Zm00001eb006060	1.02317	2.66809e-05	0	1	2.74066	4.90134e-15	-0.06578	0.946462	-0.126069	0.86311	-0.0602894	0.978484
Zm00001eb006070	0.0906476	0.0878423	0	1	0.0755737	0.140959	-0.0314676	0.607822	-0.0658654	0.172326	-0.0343978	0.677969
Zm00001eb006080	-0.444603	0.229569	0.147132	1	0.209614	0.581678	-0.686068	0.0083395	-1.13843	1.33258e-05	-0.452366	0.145337
Zm00001eb006100	-1.86183	2.76791e-14	-0.271632	0.595698	-1.86183	2.47376e-14	-0.101077	0.885853	-0.204256	0.699405	-0.103178	0.937226
Zm00001eb006120	-1.24504	0.00087582	0.232716	1	-1.95475	1.11863e-06	0.631783	0.302252	0.723886	0.175416	0.0921032	0.95466
Zm00001eb006140	-0.618087	0.0123065	-0.0267637	1	-0.153885	0.547226	-0.149324	0.632305	0.0829397	0.768534	0.232264	0.535887
Zm00001eb006150	-0.0567022	0.774231	0.0193658	1	-1.26659	9.02045e-10	0.188565	0.636951	0.14252	0.684115	-0.0460451	0.963191
Zm00001eb006160	-0.70744	0.317649	0.158603	1	-0.31904	0.665171	1.15632	0.0531141	1.00602	0.0624652	-0.150299	0.916025
Zm00001eb006180	-4.34474	1.32077e-11	-0.616694	0.856859	-2.61171	9.76899e-07	0.43852	0.736596	-0.144014	0.902036	-0.582534	0.741015
Zm00001eb006190	-0.299653	0.0405108	-0.0565608	1	0.168102	0.24101	0.258184	0.0725517	0.351635	0.00720929	0.0934512	0.679849
Zm00001eb006200	-2.48635	9.60726e-07	0.0302263	1	-1.34866	0.00284098	0.380246	0.657144	-0.0575917	0.943779	-0.437838	0.706856
Zm00001eb006210	0.0628759	0.826218	-0.0643361	1	0.0908633	0.725128	-0.0184693	0.95511	-0.179353	0.390778	-0.160884	0.624476
Zm00001eb006220	0.155157	0.712451	0.0460426	1	-0.566643	0.110184	-0.114477	0.798573	-0.563701	0.0749982	-0.449224	0.314935
Zm00001eb006230	0.057335	0.820008	0.0527872	1	0.673955	0.00111174	0.221846	0.388167	0.24744	0.266834	0.0255939	0.972311
Zm00001eb006240	0.305573	0.0634625	0.0121671	1	0.158278	0.333936	0.0861557	0.627225	0.3104	0.0230839	0.224245	0.230166
Zm00001eb006270	0.609668	0.107681	0.200554	1	0.306827	0.421669	-0.492351	0.0860073	-1.03551	0.00018759	-0.543156	0.11529
Zm00001eb006300	0.0163913	0.912526	0.00286523	1	0.0369689	0.768447	-0.054265	0.661225	-0.0673895	0.507584	-0.0131245	0.965531
Zm00001eb006310	-1.37244	5.22972e-05	-0.432291	0.816023	-2.71435	5.87053e-11	0.314568	0.688919	0.365067	0.574091	0.0504987	0.982936
Zm00001eb006320	0.239383	0.0697204	-0.118769	1	-0.66507	3.06776e-06	-0.15356	0.534105	-0.25762	0.201889	-0.10406	0.791358
Zm00001eb006330	0.171614	0.17463	-0.0552954	1	-0.104834	0.405928	-0.128969	0.340456	-0.135196	0.253888	-0.006227	0.991767
Zm00001eb006340	0.193756	0.353905	-0.0763526	1	-0.117144	0.57739	0.0681027	0.787481	-0.049607	0.816743	-0.11771	0.717292
Zm00001eb006350	0.957725	0.125363	0.453513	1	1.8648	0.00240001	-1.34554	0.0182711	-1.66756	0.0015792	-0.322014	0.732111
Zm00001eb006360	-0.988985	0.0590049	0.00155798	1	-1.31924	0.00963564	1.32818	0.00963711	0.630099	0.174897	-0.698078	0.271852
Zm00001eb006380	0.567215	0.0392203	0.162116	1	1.18837	3.48115e-05	-0.669402	0.0185513	-0.963906	0.000360563	-0.294504	0.437356
Zm00001eb006390	-0.83212	0.00106105	-0.173519	1	-0.766504	0.001882	-0.30113	0.292561	-0.643113	0.00958061	-0.341983	0.328483
Zm00001eb006400	-0.349491	0.00276869	0.0322481	1	-1.09382	2.7391e-12	-0.0365777	0.925777	-0.155869	0.567654	-0.119291	0.813809
Zm00001eb006410	0.773232	0.0844357	0.266558	1	1.90996	4.22195e-05	-0.496315	0.422356	-0.0149063	0.982537	0.481408	0.556559
Zm00001eb006420	0.0497863	0.27393	0.0379225	1	0.0245499	0.599221	-0.0271051	0.577074	-0.0183173	0.673957	0.00878786	0.935396
Zm00001eb006430	0.0575887	0.768144	0.164171	1	0.281714	0.0790122	0.051009	0.797353	0.248411	0.0763683	0.197402	0.318133
Zm00001eb006440	0.0594882	0.458637	0.0625468	1	0.154103	0.034531	-0.12284	0.08146	-0.11001	0.0844705	0.01283	0.946398
Zm00001eb006450	0.371621	0.0789302	0.102462	1	0.75198	0.000423745	0.261894	0.249493	-0.315896	0.113216	-0.57779	0.0304331
Zm00001eb006460	-0.0901816	0.38234	0.07791	1	-0.0533845	0.608176	0.0486539	0.679211	0.0562005	0.563489	0.00754654	0.982936
Zm00001eb006470	0.173714	0.556025	-0.339629	0.868377	-0.0746963	0.809275	-0.524936	0.00848993	-0.816162	3.35564e-05	-0.291227	0.230572
Zm00001eb006480	0.328652	0.642982	0.28762	1	0.16026	0.826944	1.43492	0.00390626	1.07306	0.0146449	-0.361856	0.618779
Zm00001eb006510	0.756482	1.79492e-05	0.113821	1	0.958513	2.47115e-07	-0.344372	0.176171	-0.490594	0.0297684	-0.146222	0.722472
Zm00001eb006520	0.850649	0.000416148	-0.114817	1	0.24256	0.295181	-0.30219	0.296434	-0.593259	0.0174968	-0.29107	0.429703
Zm00001eb006530	-2.29394	0.00775246	-0.607024	1	-1.27855	0.121841	0.523137	0.617191	-0.502413	0.575497	-1.02555	0.380062
Zm00001eb006540	-0.199684	0.365097	0.119422	1	-0.389342	0.0556863	-0.0771331	0.749783	-0.453953	0.010114	-0.37682	0.106754
Zm00001eb006550	0.267251	0.227281	0.0872574	1	0.985046	1.70875e-05	-0.216796	0.423818	-0.6822	0.00305783	-0.465404	0.12224
Zm00001eb006560	0.408667	0.0015728	0.0805199	1	0.179156	0.145179	0.103212	0.522084	-0.0139045	0.931956	-0.117117	0.574639
Zm00001eb006570	0.402742	0.0198406	0.138548	1	0.73056	4.67377e-05	-0.0658928	0.815103	-0.231958	0.248708	-0.166065	0.605286
Zm00001eb006580	-0.332993	0.264775	-0.317361	0.963865	-0.0907639	0.781557	-0.110194	0.754005	-0.0880331	0.768876	0.0221604	0.982936
Zm00001eb006590	-0.127133	0.75317	-0.40106	0.923915	0.716885	0.0321759	-0.179447	0.704472	-0.391343	0.279032	-0.211896	0.745189
Zm00001eb006610	0.0669702	0.886594	-0.293726	1	0.850595	0.0162811	-0.182753	0.663225	-0.939884	0.0035776	-0.757131	0.0722588
Zm00001eb006620	-0.311821	0.0630256	0.273173	0.606911	-0.120218	0.483854	0.41781	0.0120638	0.038593	0.829401	-0.379217	0.0561536
Zm00001eb006660	0.599199	0.00191979	-0.0452686	1	-0.21692	0.24472	0.301062	0.206984	-0.00469274	0.986566	-0.305755	0.3012
Zm00001eb006680	-1.37947	8.8431e-07	0.0356123	1	-1.18874	9.93669e-06	0.521569	0.231166	0.211254	0.621986	-0.310315	0.625981
Zm00001eb006690	-0.250657	0.664033	-0.177838	1	-1.2658	0.0111886	0.620763	0.246668	-0.146803	0.791618	-0.767566	0.230932
Zm00001eb006700	1.3417	0.0336216	-0.103048	1	1.54659	0.011646	-1.67601	0.00324817	-1.83678	0.00048822	-0.160773	0.897228
Zm00001eb006710	0.104998	0.167959	-0.0110558	1	0.126676	0.0811118	-0.136709	0.0447457	-0.152395	0.0135169	-0.0156857	0.925657
Zm00001eb006720	-1.1993	8.17801e-08	0.341154	0.519651	0.310576	0.0984041	-0.385018	0.351093	-0.146577	0.718023	0.23844	0.703985
Zm00001eb006730	0.110471	0.116166	0	1	0.130221	0.0534243	0.0429277	0.604674	-0.0358297	0.619455	-0.0787574	0.401444
Zm00001eb006760	0.89263	0.0110176	0.0022088	1	0.359369	0.298956	-0.69727	0.0381417	-0.709371	0.0195128	-0.0121008	0.99482
Zm00001eb006770	0.373785	0.622011	-0.0382735	1	-0.936133	0.157481	-0.599926	0.318165	-1.67583	0.00156956	-1.0759	0.116458
Zm00001eb006780	-0.160204	0.173919	-0.110853	1	-0.223955	0.0460286	0.03048	0.805923	0.270126	0.00243218	0.239646	0.0400048
Zm00001eb006790	-0.0838555	0.370672	0.0537234	1	-0.0838555	0.349112	0	1	0.166076	0.0188363	0.166076	0.0767989
Zm00001eb006810	0.00434857	0.944802	-0.0057559	1	0.0195363	0.682149	0.0226849	0.640753	-0.000219161	0.99662	-0.0229041	0.739563
Zm00001eb006820	0.00998034	0.978213	-0.115768	1	-0.0574389	0.809476	-0.132595	0.508494	-0.406417	0.0125125	-0.273823	0.216109
Zm00001eb006830	-0.0202951	0.950458	-0.266632	0.903358	-0.0717127	0.774977	-0.0997189	0.671514	0.293116	0.0984303	0.392835	0.0946711
Zm00001eb006850	-0.0582395	0.911151	0.060322	1	0.875332	0.021424	-0.99232	0.00146463	-1.22809	4.04841e-05	-0.235773	0.591976
Zm00001eb006860	-0.574864	0.0514744	-0.180284	1	-1.21008	7.315e-05	0.597495	0.0737276	0.745205	0.0136845	0.14771	0.810616
Zm00001eb006870	-0.578358	0.0335854	0.117399	1	-1.35234	3.84929e-06	0.43746	0.296297	0.377263	0.315551	-0.0601966	0.957825
Zm00001eb006880	0.539014	0.0223939	0.0673369	1	-1.00425	4.23627e-05	-0.30098	0.430483	-0.695976	0.0282302	-0.394996	0.39015
Zm00001eb006890	1.27281	3.61487e-06	-0.039966	1	0.78337	0.00176146	-0.161847	0.733279	-0.338706	0.352072	-0.176859	0.79935
Zm00001eb006900	3.73504	1.75563e-24	0.0108456	1	4.81995	6.62104e-28	-0.0224484	0.99191	-0.258725	0.846311	-0.236277	0.941486
Zm00001eb006910	-0.448008	0.0288132	0.0816254	1	-0.124946	0.557602	-0.324925	0.0418339	-0.669904	2.93149e-05	-0.344979	0.0718979
Zm00001eb006920	0.507583	0.0121906	-0.0562319	1	0.998762	4.18283e-06	-0.44275	0.0965534	-0.631797	0.00887116	-0.189047	0.640105
Zm00001eb006930	0.949939	0.00975606	-0.32252	1	-0.74413	0.0347422	-0.114545	0.861306	-0.0999164	0.851666	0.0146287	0.995781
Zm00001eb006940	1.13759	5.49547e-05	0.571873	0.270442	0.666844	0.0105787	0.38945	0.253135	0.169271	0.610334	-0.220179	0.667899
Zm00001eb006950	0.266665	0.00921205	0.0356212	1	0.0150641	0.90659	0.0213918	0.892335	0.0141657	0.910923	-0.0072261	0.986745
Zm00001eb006960	-0.0648355	0.196154	-0.0359036	1	-0.0648355	0.177171	0.0430853	0.399545	0.0272402	0.565064	-0.0158451	0.874152
Zm00001eb007000	1.42016	0.0410798	0.628462	1	1.21413	0.0694452	-1.48411	0.00242027	-2.32837	3.16103e-06	-0.844257	0.142114
Zm00001eb007010	-0.102515	0.54133	0.116728	1	-0.494674	0.0013335	-0.0254586	0.921203	-0.27871	0.086546	-0.253252	0.258646
Zm00001eb007030	0.3189	0.0110454	0.011203	1	0.532255	4.2922e-05	-0.149207	0.392983	-0.216086	0.14457	-0.0668788	0.828543
Zm00001eb007040	0	1	0	1	0.62861	5.69208e-06	0.128788	0.553215	-0.000735321	0.997675	-0.129523	0.662616
Zm00001eb007050	0.271085	0.219873	0.0022192	1	0.0580353	0.81549	-0.223788	0.237513	-0.458939	0.00617647	-0.235151	0.316103
Zm00001eb007060	-0.247541	0.248765	-0.0916827	1	0.19663	0.348426	-0.205245	0.232614	-0.583152	0.000274688	-0.377907	0.0597761
Zm00001eb007070	-0.131349	0.822588	-0.0454912	1	0.87634	0.0585882	-0.173707	0.771281	-0.738016	0.084343	-0.564309	0.354306
Zm00001eb007080	-1.39531	1.37522e-16	0.0241759	1	-1.38915	1.40538e-16	0.0615275	0.914576	0.0210681	0.963718	-0.0404594	0.975692
Zm00001eb007090	0.441804	0.000888676	0.178572	0.798541	0.375444	0.00332233	0.0465696	0.798662	-0.198549	0.125068	-0.245119	0.156133
Zm00001eb007100	0.180607	0.00675091	0	1	0.00628706	0.945045	0.0638237	0.420738	-0.00986	0.9034	-0.0736837	0.455604
Zm00001eb007120	-0.167074	0.0149521	-0.0706458	0.994025	-0.20562	0.00234718	0.0457858	0.605585	0.0761849	0.284876	0.0303991	0.836759
Zm00001eb007130	0.802476	5.07455e-07	-0.068228	1	0.379974	0.00652404	0.0676514	0.820747	-0.171184	0.44107	-0.238835	0.437491
Zm00001eb007140	0.322937	0.389319	0.0761307	1	1.34131	0.000233298	-0.0776346	0.885853	-0.889103	0.0121174	-0.811468	0.0836893
Zm00001eb007150	-0.988796	1.0943e-07	0.08901	1	0.518987	0.00137419	-0.221782	0.557776	-0.388125	0.204638	-0.166343	0.775509
Zm00001eb007170	-0.0921964	0.667946	-0.294754	0.672055	0.383526	0.0369374	-0.166979	0.500534	-0.181673	0.39396	-0.0146937	0.986326
Zm00001eb007180	-0.0974038	0.728421	-0.481466	0.359948	-0.168752	0.499586	0.51519	0.0156264	0.0694938	0.756243	-0.445697	0.0789484
Zm00001eb007190	0.292829	0.106683	-0.221063	0.887941	0.297626	0.0877565	-0.273116	0.131013	-0.493918	0.00283385	-0.220802	0.337438
Zm00001eb007200	0.0471338	0.860841	0.037734	1	0.0522042	0.833825	-0.233097	0.147405	-0.551424	0.000296892	-0.318327	0.0951287
Zm00001eb007210	-0.0454419	0.890841	-0.325883	0.855841	0.29629	0.237908	0.262642	0.357279	0.140579	0.602543	-0.122063	0.802264
Zm00001eb007220	0.157902	0.41052	-0.0312913	1	0.208144	0.24537	0.338532	0.0293299	0.00720336	0.968098	-0.331329	0.0752391
Zm00001eb007240	0.00816998	0.975531	-0.14303	1	-0.170154	0.271048	-0.141111	0.275942	-0.378186	0.00114894	-0.237075	0.113492
Zm00001eb007250	0.156165	0.442107	-0.0364409	1	0.127134	0.521982	-0.421736	0.00752313	-0.285946	0.0414808	0.13579	0.536812
Zm00001eb007260	0.122923	0.367284	0.102247	1	0.159509	0.211352	0.0722035	0.608586	-0.0798171	0.500897	-0.152021	0.326202
Zm00001eb007270	-0.612276	0.000885026	0.283327	0.649276	0.00568513	0.988657	0.0695191	0.82482	0.259109	0.245838	0.18959	0.590766
Zm00001eb007280	3.03778	5.65532e-09	0.815851	0.441601	2.8942	1.50349e-08	-0.0538507	0.965769	0.349702	0.684822	0.403553	0.785178
Zm00001eb007300	0.335046	0.00283727	0	1	0	1	0.135483	0.310774	0.115802	0.334092	-0.0196807	0.955972
Zm00001eb007310	0.436121	0.158006	-0.254065	1	0.729656	0.0140231	-0.307976	0.361537	-0.743649	0.0096516	-0.435673	0.272484
Zm00001eb007320	-2.15573	9.19618e-05	0.338039	1	-1.17911	0.0208081	-1.56443	0.0116173	-1.55886	0.00540469	0.00557198	1
Zm00001eb007440	-0.832553	0.000476573	0.198596	1	-1.11125	7.09807e-06	0.651919	0.0580313	0.398795	0.208155	-0.253124	0.624237
Zm00001eb007460	0.0828108	0.227168	-0.0133141	1	-0.0131625	0.870356	0.0763087	0.22009	0.119433	0.0290723	0.0431242	0.640176
Zm00001eb007470	0.373852	0.304659	-0.182142	1	0.710878	0.036851	-0.798795	0.00376914	-1.17054	1.79073e-05	-0.371745	0.270737
Zm00001eb007480	0.318305	0.0236746	0.105442	1	0.137833	0.323327	-0.034783	0.856964	0.0608441	0.682244	0.0956271	0.670584
Zm00001eb007490	-0.0262012	0.968436	0.502736	0.891482	1.7893	3.40342e-05	-0.482171	0.380955	-1.05059	0.0234499	-0.568415	0.399919
Zm00001eb007500	-0.0660815	0.391676	-0.0159894	1	0.144806	0.0412345	-0.0680693	0.407903	-0.127255	0.0646654	-0.0591858	0.59845
Zm00001eb007510	-0.371021	0.36595	0.0255361	1	0.405938	0.297109	-0.281972	0.447244	-0.901314	0.00383667	-0.619343	0.130715
Zm00001eb007530	-0.349317	0.000957925	0.0377563	1	-0.355661	0.00062673	-0.196436	0.142245	-0.19537	0.103524	0.00106588	1
Zm00001eb007540	0	1	0	1	0.253895	0.000746094	0.0581006	0.584118	0.00331675	0.975575	-0.0547839	0.716359
Zm00001eb007550	2.49002	5.33057e-16	0.110667	1	1.76085	7.02061e-12	0.359914	0.619663	0.203779	0.756243	-0.156135	0.915909
Zm00001eb007570	0.505559	0.0881081	-0.0356182	1	0.726677	0.0115752	-0.474797	0.0830015	-0.838385	0.00106785	-0.363588	0.292967
Zm00001eb007590	0.658235	0.0249311	0.202341	1	0.199912	0.50791	-0.175051	0.553558	-0.668137	0.0050008	-0.493087	0.11529
Zm00001eb007600	0.465069	0.0616328	-0.0929318	1	0.45909	0.0552276	-0.421802	0.0263025	-0.854955	1.09295e-05	-0.433152	0.0576814
Zm00001eb007610	0.154903	0.221423	-0.0434643	1	0.737768	1.58227e-07	-0.248762	0.206803	-0.360605	0.0380787	-0.111843	0.724545
Zm00001eb007630	1.72878	1.06137e-07	0	1	1.65441	2.31994e-07	-0.602475	0.268108	-0.489114	0.321513	0.113361	0.93197
Zm00001eb007640	0.942663	0.0655624	-0.049097	1	0.98001	0.0467808	-1.38203	0.00109449	-1.44143	0.000227602	-0.0593979	0.959717
Zm00001eb007650	1.16336	0.0234478	-0.0369778	1	0.1818	0.748764	-1.28476	0.0037761	-1.28702	0.00143054	-0.00226184	1
Zm00001eb007670	0.573635	0.313737	0.309997	1	1.68584	0.00202597	-0.987822	0.091091	-0.415076	0.464561	0.572746	0.470556
Zm00001eb007680	0.385682	0.0531061	-0.0626432	1	0.326057	0.0894985	-0.299585	0.151805	-0.292901	0.118019	0.00668395	0.995249
Zm00001eb007690	-0.172204	0.1922	-0.101396	1	-0.145304	0.256239	-0.135195	0.218125	-0.288748	0.00335872	-0.153553	0.248425
Zm00001eb007700	0.0415524	0.805216	0.112726	1	-0.707478	3.11835e-06	-0.00068228	0.999101	-0.245262	0.225476	-0.24458	0.394016
Zm00001eb007720	-2.15722	1.89867e-10	0.110409	1	-2.15722	1.75532e-10	0.61969	0.374527	0.529751	0.395982	-0.089939	0.962674
Zm00001eb007730	2.3613	4.98828e-10	0.0804636	1	2.68471	1.91296e-11	-0.544149	0.494029	-1.02131	0.116275	-0.477165	0.670065
Zm00001eb007740	-0.275932	0.300111	0.267058	0.994037	-0.134832	0.622948	0.100098	0.696769	0.653594	0.00097563	0.553497	0.0309681
Zm00001eb007750	0.693539	4.74882e-06	0.00817964	1	0.0423845	0.78781	0.268266	0.186959	0.193549	0.300698	-0.0747174	0.850467
Zm00001eb007760	-0.376083	0.07921	0.304459	0.763597	0.741513	0.000572014	-0.47516	0.0907256	-0.434586	0.0869115	0.0405738	0.960389
Zm00001eb007770	0.130244	0.251646	-0.0945251	1	-0.209169	0.0506359	0.0318281	0.841819	-0.175567	0.107509	-0.207395	0.155339
Zm00001eb007780	0.459229	0.0010627	0.188067	0.800084	0.379017	0.00487778	-0.154727	0.333588	-0.247097	0.0706601	-0.0923706	0.705671
Zm00001eb007800	0.732622	0.0663568	0.255383	1	0.802496	0.0367168	-0.70914	0.0165511	-1.27572	1.83403e-05	-0.566577	0.109148
Zm00001eb007810	0.279294	0.588004	0.142487	1	1.04202	0.0217663	-0.586168	0.11381	-1.40863	9.71319e-05	-0.82246	0.063923
Zm00001eb007820	0.220018	0.2213	0.0441471	1	0.182344	0.297083	0.0242557	0.895722	-0.432854	0.000562289	-0.457109	0.00574898
Zm00001eb007830	-0.529846	0.224429	0.032612	1	0.0897954	0.859832	-0.334821	0.372921	-1.001	0.00209882	-0.66618	0.115114
Zm00001eb007840	0.146667	0.0087731	-0.0461542	1	-0.075596	0.161185	0.0391365	0.634521	0.0377597	0.590278	-0.0013768	0.99884
Zm00001eb007860	-0.60497	0.000153212	0.192039	0.86882	-0.270521	0.0673134	0.321374	0.133014	0.313583	0.102783	-0.00779063	0.994749
Zm00001eb007870	-0.344978	0.483002	0.264557	1	-0.894117	0.0440599	0.98432	0.0119501	1.29565	0.00044203	0.311327	0.581274
Zm00001eb007900	0.0440852	0.960001	-0.111704	1	-0.572271	0.320429	-0.477891	0.32675	-1.34939	0.00164751	-0.871502	0.116204
Zm00001eb007910	-0.0145827	0.772524	-0.0144912	1	0.0378205	0.380985	0.0149405	0.771384	-0.0294154	0.45598	-0.0443559	0.408141
Zm00001eb007920	0.4332	0.195919	-0.137644	1	0.526404	0.0982208	-0.615621	0.0463341	-0.543573	0.0514092	0.0720473	0.924279
Zm00001eb007930	-0.146808	0.526873	0.0895564	1	-0.325969	0.116018	-0.195662	0.3274	-0.519919	0.00285389	-0.324256	0.157313
Zm00001eb007950	-0.144709	0.769035	0.938924	0.221878	-0.394144	0.347277	-0.664194	0.146682	-0.586059	0.15618	0.0781354	0.94939
Zm00001eb007960	0.354601	0.015104	-0.155418	0.976025	0.323931	0.0212831	0.0366476	0.876176	-0.212898	0.176735	-0.249545	0.241938
Zm00001eb007980	0.0224038	0.715455	0.0210038	1	0.0739325	0.154321	-0.088005	0.0599906	-0.088005	0.037244	0	1
Zm00001eb007990	0.254321	0.138093	-0.0181715	1	0.299355	0.0679618	-0.308728	0.0401598	-0.394243	0.00425905	-0.0855147	0.731687
Zm00001eb008000	0.0195914	0.68875	0	1	0.0733757	0.0765496	-0.00433289	0.945261	0.0299775	0.471339	0.0343104	0.58128
Zm00001eb008010	-0.139272	0.706133	-0.383289	0.908153	-0.852738	0.00692015	-0.692856	0.0117404	-0.958752	0.000249933	-0.265895	0.472635
Zm00001eb008020	0.0146977	0.951752	-0.0587511	1	-0.543516	0.0010209	0.0104652	0.971864	-0.151645	0.425516	-0.16211	0.570675
Zm00001eb008030	0.399717	0.287384	-0.544586	0.711667	-3.02501	8.99816e-11	-0.534448	0.551402	-0.974437	0.179082	-0.439989	0.739246
Zm00001eb008040	0.393767	0.174619	-0.00523987	1	-3.69897	5.33295e-16	-0.2937	0.812417	-0.75522	0.410847	-0.46152	0.785636
Zm00001eb008060	0.426406	0.00276406	-0.0308007	1	0.673432	7.23302e-06	-0.210672	0.276373	-0.433184	0.0102225	-0.222512	0.353227
Zm00001eb008070	0.338971	0.114223	0.0399112	1	0.321077	0.11977	-0.398518	0.037226	-0.378927	0.0281128	0.0195911	0.974676
Zm00001eb008080	-2.95402	1.46636e-06	-0.214906	1	0.113529	0.864372	-1.30069	0.0956838	-1.71852	0.0147108	-0.417826	0.752942
Zm00001eb008090	0.0936497	0.785382	0.200926	1	-0.52272	0.0614106	0.426746	0.158506	0.0414995	0.900605	-0.385247	0.311104
Zm00001eb008100	0.64878	0.028969	0.219415	1	0.128255	0.690318	0.21044	0.536914	-0.0618792	0.851674	-0.272319	0.519333
Zm00001eb008110	0.0227071	0.973777	-0.0188599	1	0.501921	0.213317	-0.589918	0.126659	-0.349567	0.334638	0.240351	0.694835
Zm00001eb008120	-0.281333	0.0128854	-0.0368141	1	-0.099497	0.379014	-0.0221617	0.891576	0.113086	0.301749	0.135247	0.372649
Zm00001eb008130	0.0100395	0.882721	0.0971255	0.470247	-0.0520367	0.324097	-0.0166208	0.821652	-0.0528251	0.322582	-0.0362043	0.687387
Zm00001eb008140	-1.6283	1.27331e-07	-0.0821465	1	-0.963064	0.000420835	0.000674607	0.999822	-0.145885	0.75974	-0.14656	0.878142
Zm00001eb008150	0.138258	0.492944	-0.00674598	1	1.45053	5.47625e-10	0.286593	0.491449	0.373868	0.287042	0.0872743	0.924628
Zm00001eb008160	0.516169	0.070698	-0.298403	0.988427	0.55312	0.0442591	-0.152715	0.703576	0.1331	0.696371	0.285815	0.539356
Zm00001eb008170	0.21152	0.74651	0.628539	0.944299	0.0973455	0.887994	-0.740936	0.0879575	-1.40617	0.000607407	-0.665235	0.212915
Zm00001eb008180	-0.204794	0.599567	0.121672	1	-0.6298	0.0645081	0.0816487	0.860356	0.494963	0.114346	0.413315	0.353407
Zm00001eb008200	0.313872	0.416089	0.857717	0.176619	0.965489	0.00702588	-0.849026	0.0164431	-0.702119	0.0270554	0.146907	0.825201
Zm00001eb008230	-0.00441556	0.987371	0.233515	0.487468	-0.0583519	0.677146	-0.071757	0.636951	-0.187437	0.109233	-0.11568	0.522591
Zm00001eb008240	-0.0103704	0.960436	0.0283258	1	-0.141504	0.29882	0.0284867	0.852044	-0.249141	0.0157849	-0.277628	0.0439334
Zm00001eb008250	-0.011192	0.979264	-0.150753	1	0.0814344	0.762961	-0.504598	0.00606442	-0.572034	0.000770931	-0.0674364	0.851421
Zm00001eb008270	0.714189	0.082175	0.755673	0.463396	0.32833	0.429468	-0.2522	0.599068	0.13451	0.758674	0.38671	0.498283
Zm00001eb008290	1.18514	0.000496134	0.405808	0.886445	0.938568	0.00390097	-0.670421	0.0729634	-0.462857	0.176552	0.207564	0.739862
Zm00001eb008300	-0.197904	0.462442	-0.292809	0.924184	-0.107666	0.696142	-0.0583381	0.845375	0.316837	0.121183	0.375175	0.171537
Zm00001eb008310	0.559632	4.4987e-05	0.0568655	1	0.414263	0.00136914	0.00498909	0.986057	-0.181773	0.255278	-0.186762	0.410902
Zm00001eb008330	0.117932	0.000287054	0	1	0.00934047	0.792767	-0.00168404	0.978465	0.0189725	0.644412	0.0206565	0.768372
Zm00001eb008340	0.245667	0.198647	0.123335	1	0.514696	0.00525736	-0.346807	0.0520732	-0.402703	0.0128049	-0.0558959	0.88516
Zm00001eb008360	-0.497243	0.0902763	-0.192681	1	-1.19284	8.11795e-05	0.527061	0.137764	0.213798	0.53861	-0.313263	0.525697
Zm00001eb008370	-1.13504	2.66867e-07	-0.0775396	1	-1.34526	7.06943e-09	0.0857757	0.868088	-0.127572	0.75169	-0.213348	0.737424
Zm00001eb008380	-0.303105	0.108889	-0.0425987	1	-0.272323	0.135091	0.00592702	0.983152	-0.273554	0.0872241	-0.279481	0.196518
Zm00001eb008400	0.217	0.0846974	0.0313592	1	0.176416	0.147416	-0.0552488	0.688019	-0.236918	0.0210784	-0.181669	0.191861
Zm00001eb008410	0.257564	0.613699	-0.0144746	1	0.512086	0.25802	-0.0370782	0.955603	0.0185261	0.971737	0.0556043	0.966073
Zm00001eb008420	0.121918	0.51316	0.379639	0.242801	0.331281	0.0472179	0.166743	0.388093	0.164064	0.334269	-0.00267908	0.99964
Zm00001eb008430	0.304704	0.0474804	-0.0828324	1	0.0260248	0.890576	0.359414	0.0169888	0.336537	0.0130688	-0.0228768	0.95691
Zm00001eb008440	0.297255	0.511065	-0.162218	1	0.127544	0.78781	-0.968526	0.000427282	-1.29113	2.53917e-06	-0.322608	0.330741
Zm00001eb008450	0.189177	0.270826	0.0463478	1	-0.0375614	0.848971	0.0271729	0.900621	-0.181097	0.204537	-0.208269	0.286563
Zm00001eb008460	-0.0866506	0.798221	0.0386974	1	0.91163	0.0012601	-0.308978	0.361846	-0.613662	0.0323207	-0.304683	0.483999
Zm00001eb008470	-0.4914	0.0368876	0.049201	1	-0.493285	0.0298246	-0.41525	0.0481642	-0.678056	0.00064602	-0.262806	0.328872
Zm00001eb008480	-0.365381	0.00704527	0.0803408	1	-0.520045	0.000159411	-0.237867	0.157251	-0.372669	0.0131164	-0.134803	0.576231
Zm00001eb008490	0.379527	0.0324014	0.0677296	1	0.102618	0.580475	-0.28804	0.0250139	-0.570755	1.30492e-05	-0.282715	0.0668913
Zm00001eb008500	0.00748863	0.998564	-0.0177443	1	-0.842147	0.0464665	1.34193	8.22109e-05	1.17139	0.000135821	-0.170538	0.749648
Zm00001eb008520	0.22188	0.48984	-0.0409214	1	-1.01686	0.000745762	0.743058	0.0312473	0.204511	0.549996	-0.538548	0.202373
Zm00001eb008530	-0.304466	0.687935	-0.00921032	1	0.0187933	0.990871	1.41164	0.00851838	0.982602	0.0396727	-0.42904	0.577038
Zm00001eb008540	-0.0589354	0.367284	-0.0813391	0.844126	-0.0813391	0.181525	0.0212843	0.781007	-0.0282614	0.64487	-0.0495457	0.569994
Zm00001eb008550	-0.611833	0.0150123	0.0878007	1	-0.575017	0.0178633	0.635958	0.00767508	0.745117	0.00076085	0.109159	0.797274
Zm00001eb008560	0.248552	0.214902	0.128712	1	-0.0218921	0.933971	-0.229018	0.229789	-0.169317	0.333122	0.0597008	0.880083
Zm00001eb008570	0.375034	0.190073	-0.0436345	1	0.59435	0.0292412	-0.379634	0.141936	-0.699315	0.00299603	-0.31968	0.32854
Zm00001eb008580	-0.469675	0.0373164	-0.150929	1	0.430025	0.0476102	-0.16987	0.579862	-0.422814	0.0796114	-0.252944	0.489711
Zm00001eb008590	0.0962338	0.708319	0.175003	1	-0.111128	0.643489	-0.606344	2.42727e-05	-0.705842	6.36289e-07	-0.0994977	0.605284
Zm00001eb008610	0.0212182	0.922063	0.272377	0.555921	-0.0144513	0.948589	-0.182401	0.12316	-0.488267	3.32283e-05	-0.305866	0.0320403
Zm00001eb008620	0.262902	0.204407	0.0190092	1	0.145367	0.486948	-0.0612168	0.777869	-0.406922	0.00883914	-0.345705	0.091841
Zm00001eb008630	0.236609	0.371498	-0.0674189	1	-0.507504	0.0377207	-0.0680765	0.848689	-0.371095	0.126889	-0.303018	0.385495
Zm00001eb008640	0.256526	0.194085	0.0526557	1	0.576239	0.00270639	-0.202583	0.25247	-0.602993	0.000248701	-0.40041	0.0514975
Zm00001eb008650	0.703424	3.62967e-05	-0.104452	1	0.818693	2.70062e-06	-0.231654	0.406133	-0.398722	0.0884633	-0.167068	0.68302
Zm00001eb008660	1.10945	0.00188166	-0.0392368	1	1.48973	4.55044e-05	-0.638417	0.179686	-0.672864	0.112474	-0.0344466	0.98396
Zm00001eb008680	-0.337489	0.769119	0.15401	1	0.764406	0.442496	1.41983	0.107901	0.743609	0.375166	-0.676218	0.603843
Zm00001eb008690	0.207822	0.768121	0.118176	1	0.970202	0.093874	-1.38096	0.000303091	-2.06671	2.37612e-07	-0.685754	0.111591
Zm00001eb008700	-0.142289	0.177685	0.0866891	1	-0.193259	0.0544049	0.144307	0.182619	0.175405	0.0678956	0.0310984	0.896059
Zm00001eb008710	0.676893	0.38536	0.395805	1	1.1682	0.104161	-1.73896	0.00394217	-1.56963	0.00374499	0.169339	0.898774
Zm00001eb008720	-0.1957	0.302883	0.045617	1	-0.20587	0.256016	0.202232	0.24201	-0.107023	0.515538	-0.309256	0.125383
Zm00001eb008730	0.449806	0.068283	-0.0439039	1	0.635322	0.00823583	-0.419147	0.0566345	-0.802683	0.000167061	-0.383536	0.150083
Zm00001eb008740	-0.0803553	0.110377	-0.0758593	0.697602	-0.0829037	0.0862394	0.0362085	0.47589	-0.0577374	0.170624	-0.0939459	0.0888388
Zm00001eb008750	-0.324846	0.0317218	-0.11947	1	-0.326511	0.0252419	-0.054538	0.793618	-0.159587	0.296278	-0.105049	0.684008
Zm00001eb008760	-0.159396	0.226086	0.101402	1	-0.159396	0.206302	-0.0646042	0.688019	0.0445373	0.751141	0.109141	0.57177
Zm00001eb008780	0.301085	0.225876	-0.0656516	1	0.758967	0.00171268	-0.195687	0.450604	-0.711464	0.00129767	-0.515777	0.069982
Zm00001eb008790	-0.14083	0.733102	0.481189	0.814923	0.220945	0.552445	0.253103	0.515848	0.443631	0.163083	0.190528	0.74462
Zm00001eb008800	-0.264373	0.0160158	-0.126439	0.923957	-0.282009	0.00820375	0.0895541	0.45357	-0.13429	0.179628	-0.223844	0.0872898
Zm00001eb008810	2.0075	0.00208492	0.250237	1	1.66534	0.00785865	-0.59581	0.477314	-0.323217	0.679972	0.272593	0.859847
Zm00001eb008830	0.284957	0.632194	-0.251162	1	0.441328	0.413469	1.5092	0.000259547	0.844088	0.0156979	-0.665114	0.15592
Zm00001eb008840	-0.0775813	0.156245	0.00659722	1	-0.0901554	0.0843926	0.00702301	0.930922	0.0122234	0.842076	0.0052004	0.978447
Zm00001eb008850	0.160233	0.345796	0.141802	1	0.39446	0.0130489	-0.123648	0.492916	-0.232338	0.114938	-0.10869	0.667869
Zm00001eb008870	-0.0224038	0.837703	-0.0224038	1	0.195738	0.0225116	-0.075614	0.473713	-0.0395708	0.68948	0.0360431	0.849292
Zm00001eb008880	0.392208	0.135766	-0.356258	0.802424	0.722725	0.00477391	-0.464928	0.097865	-0.779561	0.00258455	-0.314633	0.390491
Zm00001eb008890	-0.055137	0.79183	-0.0868303	1	0.358298	0.034464	-0.296168	0.0729585	-0.416995	0.00565753	-0.120827	0.627043
Zm00001eb008900	0.641556	0.0035912	0.0272888	1	0.323347	0.124239	-0.41631	0.0580791	-0.488682	0.0139746	-0.0723719	0.875994
Zm00001eb008910	0.184993	0.633087	0.529663	0.690197	-0.487683	0.147553	0.849493	0.0100628	0.630857	0.0320431	-0.218637	0.666871
Zm00001eb008920	-0.307269	0.338144	0.129616	1	-0.393735	0.191168	0.0332954	0.942442	-0.0960686	0.774524	-0.129364	0.828721
Zm00001eb008930	-0.923823	0.0338171	-0.235514	1	-1.28688	0.00269237	0.512684	0.307262	-0.0267559	0.960759	-0.53944	0.386876
Zm00001eb008940	1.58603	2.42322e-05	-0.0114667	1	1.60722	1.6596e-05	-0.716352	0.177191	-0.802164	0.0893579	-0.085812	0.952319
Zm00001eb008950	0.523008	0.0281018	0.117599	1	0.403045	0.078381	0.254685	0.278256	-0.261372	0.208519	-0.516058	0.0573214
Zm00001eb008960	1.03184	4.47761e-06	0	1	0	1	0.386568	0.213638	0.214415	0.467428	-0.172152	0.732111
Zm00001eb008980	-1.80923	0.00577482	0.342506	1	-1.48884	0.0180495	1.93513	0.0012059	2.22784	7.82844e-05	0.292712	0.768804
Zm00001eb009010	2.27193	0.000395938	0.777482	0.86882	-1.44972	0.0163386	1.97576	0.018425	0.843338	0.278651	-1.13242	0.280626
Zm00001eb009020	0.154937	0.00101296	-0.00156391	1	-0.00473826	0.939723	0.0451797	0.464514	-0.00601398	0.924119	-0.0511937	0.511919
Zm00001eb009030	-0.366591	0.0234296	-0.117445	1	-0.366591	0.019	-0.183865	0.281041	-0.260872	0.0779404	-0.0770069	0.793244
Zm00001eb009040	-1.30368	5.6192e-05	0.114942	1	-1.30368	4.65264e-05	-0.36667	0.472053	-0.510483	0.233019	-0.143812	0.886771
Zm00001eb009050	-0.166381	0.033247	-0.0311282	1	-0.166381	0.0272709	-0.119524	0.132805	-0.106339	0.138604	0.0131844	0.951653
Zm00001eb009060	0.417017	0.107638	0.0213221	1	0.589756	0.0184064	-0.26961	0.282601	-0.661027	0.00287915	-0.391417	0.183575
Zm00001eb009070	0.100617	0.631083	0.156025	1	0.54662	0.00316918	0.191715	0.343299	-0.188101	0.291957	-0.379817	0.0968101
Zm00001eb009080	-0.088428	0.774814	-0.128819	1	0.453025	0.073727	-0.346014	0.203471	-0.177615	0.494775	0.168399	0.690671
Zm00001eb009090	-0.558865	0.551557	0.396992	1	-0.400207	0.667099	-1.28782	0.0889674	-1.31776	0.0536224	-0.0299406	0.994323
Zm00001eb009100	0.688258	0.000216661	0.132433	1	0.542342	0.00224347	-0.321808	0.1038	-0.514157	0.00442706	-0.192349	0.473586
Zm00001eb009110	0.125376	0.387404	-0.0110161	1	0.00849455	0.968822	0.0321795	0.852356	-0.0836253	0.509955	-0.115805	0.523076
Zm00001eb009120	-0.0414179	0.695165	-0.0693933	1	-0.0503715	0.607148	-0.0554874	0.583065	-0.104935	0.192812	-0.0494475	0.734155
Zm00001eb009130	-0.132303	0.518903	0.145864	1	-1.46747	5.22753e-10	0.417725	0.314139	0.234158	0.549009	-0.183567	0.796487
Zm00001eb009140	0.136759	0.275661	-0.0144794	1	0.115695	0.342974	-0.0145472	0.91928	-0.255616	0.00538657	-0.241069	0.0465031
Zm00001eb009150	0.0450688	0.891293	0.0137294	1	1.27095	3.7094e-06	0.470754	0.208953	0.440773	0.190044	-0.0299809	0.982044
Zm00001eb009160	-0.0482043	0.918494	-0.266372	1	0.516753	0.128288	-0.52246	0.0473297	-1.09641	3.2666e-05	-0.573946	0.069779
Zm00001eb009170	0.00740803	0.988738	0.0448038	1	0.4347	0.0537844	0.0830596	0.7743	-0.236565	0.266644	-0.319625	0.26376
Zm00001eb009180	-1.09925	3.85591e-06	-1.09925	5.18879e-05	-1.09925	3.31267e-06	-0.268054	0.456388	-0.261448	0.406565	0.00660634	0.998778
Zm00001eb009190	-1.22643	6.25676e-13	-1.23577	6.78629e-12	-1.23577	4.66478e-13	-0.00169297	0.99795	-0.0465622	0.895522	-0.0448692	0.962043
Zm00001eb009210	-0.199303	0.00657343	-0.199303	0.0664947	-0.199303	0.00517513	-0.0315426	0.746414	0.0863922	0.234314	0.117935	0.222758
Zm00001eb009220	-1.74075	2.90028e-11	-1.70955	6.41069e-10	-1.74392	2.56708e-11	-0.217675	0.69189	-0.320341	0.467906	-0.102666	0.92751
Zm00001eb009230	-0.823728	9.99908e-06	-0.823728	0.000134918	0.980695	4.06283e-07	-0.0752276	0.904314	-0.208584	0.645022	-0.133356	0.892036
Zm00001eb009240	0.0736572	0.63641	-0.0244066	1	-0.0885463	0.54164	0.0755532	0.612274	-0.103921	0.395856	-0.179475	0.261197
Zm00001eb009250	1.12072	0.0037223	-0.0965957	1	0.776477	0.0349389	-0.552976	0.225024	-0.293573	0.498759	0.259404	0.722117
Zm00001eb009260	-0.0875699	0.585227	0.0429544	1	0.122098	0.408065	-0.0863263	0.589951	-0.149976	0.24247	-0.0636492	0.799897
Zm00001eb009270	-0.0723031	0.440531	-0.00125266	1	0.239646	0.00572822	0.0114408	0.940412	-0.0490953	0.645926	-0.0605361	0.7264
Zm00001eb009280	1.27682	9.29907e-07	-0.0108456	1	-0.0108456	0.979401	0.30573	0.455341	0.21578	0.562239	-0.0899507	0.921273
Zm00001eb009290	0.129684	0.293048	-0.0637108	1	0.36359	0.00216645	0.040004	0.833599	-0.172948	0.194168	-0.212952	0.234924
Zm00001eb009300	0.0981349	0.0551842	0	1	0.0108456	0.858086	-0.0817354	0.0917277	-0.0817354	0.0614611	0	1
Zm00001eb009310	0.495071	0.00146442	0.213587	0.780919	0.397697	0.00762677	-0.202234	0.193113	-0.390679	0.00502374	-0.188445	0.33387
Zm00001eb009320	0.647015	0.0267119	-0.133359	1	0.788226	0.00570869	-0.690694	0.0238752	-0.703115	0.0110001	-0.0124214	0.994241
Zm00001eb009330	-0.169789	0.17265	-0.204834	0.582855	-0.134045	0.269321	-0.0476399	0.745907	-0.138644	0.202881	-0.0910036	0.603605
Zm00001eb009340	0.176866	0.546824	-0.0118913	1	0.0795165	0.795022	0.107294	0.734648	0.0887207	0.742045	-0.0185728	0.984248
Zm00001eb009360	-0.0570418	0.893645	-0.030985	1	0.319567	0.32902	-0.731238	0.000894755	-1.03459	3.03582e-06	-0.303351	0.245302
Zm00001eb009370	0.325138	0.0918582	-0.000383419	1	0.168788	0.382719	-0.123198	0.513215	-0.421709	0.00606958	-0.29851	0.143777
Zm00001eb009380	-0.259251	0.53051	-0.350165	1	-1.7323	1.73047e-05	-0.12229	0.857565	-0.49658	0.297504	-0.37429	0.62443
Zm00001eb009390	-0.0994478	0.549819	0.034443	1	-0.189666	0.204563	-0.198215	0.175243	-0.118569	0.387522	0.0796456	0.740692
Zm00001eb009400	-0.635391	0.0597792	0.210128	1	-0.890857	0.00684271	0.771112	0.0165301	1.03832	0.000596424	0.267212	0.561377
Zm00001eb009410	-0.0510118	0.643533	-0.0976491	1	-0.214711	0.0242113	-0.0634915	0.569215	-0.133757	0.13104	-0.0702655	0.633603
Zm00001eb009430	0.274365	0.114401	-0.124421	1	-0.444618	0.00841955	0.196647	0.375449	-0.0544939	0.806952	-0.251141	0.346632
Zm00001eb009440	0.0108456	0.955507	0	1	0.359595	0.00496264	0.128643	0.415328	0.038286	0.807537	-0.0903566	0.700707
Zm00001eb009460	0.260342	0.508208	-0.173874	1	-0.0185164	0.976135	-0.746322	0.000675277	-1.24199	1.37619e-07	-0.495672	0.0482409
Zm00001eb009470	-0.0380804	0.489281	-0.0202149	1	-0.0226568	0.68535	-0.0429981	0.401611	-0.044718	0.317795	-0.00171999	0.994762
Zm00001eb009480	0.393166	0.0485682	-0.078615	1	0.186933	0.347287	-0.164789	0.351063	-0.552862	0.00046926	-0.388074	0.0524903
Zm00001eb009490	-0.333791	0.0908127	0.286441	0.74034	0.59055	0.00241138	-0.0586025	0.872246	-0.183115	0.482819	-0.124512	0.796981
Zm00001eb009500	0.29339	0.0821126	0.160046	1	-0.323961	0.0460769	0.0826584	0.683802	-0.387038	0.0110981	-0.469697	0.0217467
Zm00001eb009510	-0.302493	0.748411	-0.125709	1	0.49616	0.557055	0.907397	0.230814	0.0482164	0.953599	-0.85918	0.367646
Zm00001eb009520	0.0160001	0.959559	-0.161608	1	0.123698	0.569263	0.0690172	0.745002	-0.390021	0.0117166	-0.459038	0.0272021
Zm00001eb009540	-0.407342	0.588765	0.0482966	1	-1.23606	0.0612472	1.11934	0.0189756	2.26188	4.98726e-06	1.14254	0.045987
Zm00001eb009550	-0.590055	0.266333	-0.0794724	1	-2.59757	3.40509e-06	-0.343389	0.691184	-1.1344	0.0791045	-0.791013	0.399485
Zm00001eb009570	0.0359721	0.963839	1.06212	0.302036	1.41605	0.00470634	0.124771	0.874541	-0.374034	0.510313	-0.498805	0.544651
Zm00001eb009580	0.0584239	0.810721	0.262018	0.845342	-0.582086	0.00342766	0.0899729	0.781007	-0.082874	0.758445	-0.172847	0.66102
Zm00001eb009590	-0.100093	0.318597	-0.00818816	1	0.373312	0.000170602	0.0601488	0.717453	0.0577192	0.67961	-0.00242963	0.999105
Zm00001eb009600	0.0422418	0.881023	0.220255	1	-0.0155608	0.962167	-0.0272845	0.923315	-0.309078	0.0827316	-0.281793	0.250118
Zm00001eb009610	0.18364	0.000161129	0.00473826	1	0	1	0.063724	0.317474	0.0253991	0.684087	-0.038325	0.690091
Zm00001eb009620	3.25033	5.18485e-18	0.00473826	1	3.92362	1.63341e-20	0.139297	0.925399	0.281945	0.79955	0.142648	0.962674
Zm00001eb009630	0.0345293	0.545042	-0.0786589	0.707743	-0.0786589	0.121559	0.0182497	0.799868	-0.00565611	0.928932	-0.0239058	0.820089
Zm00001eb009640	0.103206	0.923434	-0.466707	1	-0.0354182	0.980428	-0.58403	0.370679	-1.85028	0.00116861	-1.26625	0.0834223
Zm00001eb009660	-1.20685	4.66341e-07	-0.590932	0.062062	-0.491933	0.0176657	-0.0815822	0.844221	-0.19675	0.522465	-0.115168	0.854209
Zm00001eb009670	1.29344	1.48822e-18	0.031883	1	0.0250068	0.785602	0.0602487	0.891576	0.125576	0.703675	0.0653273	0.935979
Zm00001eb009680	0.412079	0.32279	0.12342	1	-1.75025	3.29812e-05	0.0533111	0.950825	-0.580986	0.287998	-0.634297	0.411225
Zm00001eb009690	0.951752	3.21743e-08	0.0304512	1	0.261734	0.0658483	-0.0288529	0.937815	-0.124497	0.628599	-0.0956445	0.849088
Zm00001eb009700	0.780597	4.39043e-05	0.0539363	1	0.0237916	0.919111	0.224875	0.389067	0.0465862	0.861954	-0.178288	0.625981
Zm00001eb009710	0.39648	0.000656255	0	1	0	1	-0.130575	0.382017	-0.029548	0.845923	0.101027	0.631648
Zm00001eb009720	0.0260517	0.758946	-0.0278846	1	0.0549912	0.45736	-0.102609	0.118036	-0.0816957	0.171979	0.0209135	0.880993
Zm00001eb009730	1.99729	5.16091e-05	0.181983	1	0.731345	0.105822	-0.879212	0.121554	-1.03154	0.0428255	-0.152327	0.906739
Zm00001eb009740	0.0496406	0.458218	0.0118795	1	0.0590184	0.348398	0.00771797	0.926835	-0.0507735	0.361527	-0.0584915	0.460741
Zm00001eb009770	0.224591	0.376342	0.00556144	1	0.370062	0.114394	-0.367306	0.05834	-0.646689	0.000453681	-0.279383	0.246337
Zm00001eb009780	2.204	1.48653e-08	0.296193	1	4.13693	1.21408e-15	-0.393531	0.74396	-0.630784	0.507225	-0.237253	0.919469
Zm00001eb009790	-0.202179	0.518357	-0.34032	0.916233	-0.787607	0.00563573	-0.164824	0.655792	-0.236469	0.430456	-0.0716453	0.925445
Zm00001eb009800	-4.83895	1.7283e-15	-0.10542	1	-0.79027	0.0352922	-0.494025	0.729561	-0.75741	0.504849	-0.263385	0.927133
Zm00001eb009810	0.566492	0.00758425	0.114561	1	0.73932	0.000499594	-0.233576	0.336771	-0.533297	0.0104508	-0.299721	0.304226
Zm00001eb009820	1.0787	4.63998e-07	-0.00934047	1	1.0873	3.57369e-07	-0.0982189	0.830805	-0.160938	0.654229	-0.0627191	0.94765
Zm00001eb009840	0	1	0.102896	0.338234	0.0138142	0.81322	0.0559897	0.304351	0.0315426	0.538273	-0.0244471	0.792709
Zm00001eb009850	-0.0308817	0.794362	0.193892	0.383756	-0.176458	0.0653651	0.0661952	0.620894	-0.0720908	0.522296	-0.138286	0.348226
Zm00001eb009870	0.532668	0.0412149	-0.000144387	1	-0.563513	0.0252817	0.347155	0.292293	0.315257	0.28428	-0.0318978	0.975414
Zm00001eb009880	0.34763	0.0745991	0.0392833	1	-0.136	0.49695	-0.228424	0.206201	-0.462924	0.0042559	-0.2345	0.293336
Zm00001eb009890	-0.350807	0.389598	-0.356399	1	-1.2007	0.0018561	-0.700923	0.0814093	-0.611308	0.0929941	0.0896142	0.928822
Zm00001eb009900	0.279865	0.366236	0.255085	1	0.966314	0.00110081	-0.584958	0.019384	-1.0156	4.23782e-05	-0.430639	0.154125
Zm00001eb009920	-0.0449444	0.817746	0.20073	0.86882	0.543966	0.000732554	-0.0546357	0.832924	-0.123619	0.524614	-0.0689834	0.865542
Zm00001eb009930	0.362061	0.0538448	-0.0409543	1	0.147898	0.437061	-0.341446	0.0544901	-0.266879	0.0970491	0.0745676	0.823921
Zm00001eb009940	0.925866	0.150632	-0.859569	0.815135	2.49959	0.000134603	-1.0001	0.274716	-0.921223	0.260161	0.0788819	0.978962
Zm00001eb009950	0.355803	0.318524	-0.00178423	1	0.654224	0.0492118	-0.571272	0.0679938	-0.717298	0.011473	-0.146026	0.796457
Zm00001eb009960	0.156405	0.628842	-0.0559171	1	0.43699	0.119713	-0.311797	0.114301	-0.922731	6.09077e-06	-0.610934	0.0115408
Zm00001eb009980	0.970018	0.00292945	-0.0603689	1	0.758995	0.0150218	-0.959399	0.00198916	-0.959865	0.000695254	-0.000465896	1
Zm00001eb009990	0.667703	0.124097	0.38356	1	0.44968	0.292889	-1.09438	7.05385e-05	-1.44326	3.07829e-07	-0.348883	0.273293
Zm00001eb010020	-0.0657991	0.768706	0.292476	0.682236	-0.11069	0.579602	-0.136421	0.434905	-0.529782	0.00050601	-0.393361	0.0427126
Zm00001eb010030	0.737249	0.040469	0.0189002	1	1.11204	0.00180578	-0.716907	0.0293616	-1.18576	0.000192099	-0.468857	0.252083
Zm00001eb010040	-0.326865	0.0539925	0.250959	0.720615	0.871678	2.20583e-06	0.147075	0.66968	-0.0941084	0.756692	-0.241184	0.558744
Zm00001eb010050	0.266279	0.14099	0.258578	0.746687	-0.139654	0.443596	-0.251876	0.171617	-0.270707	0.0990641	-0.0188312	0.974274
Zm00001eb010060	0.385258	0.411904	0.324246	1	0.606288	0.161388	0.920113	0.01423	0.186283	0.620865	-0.733831	0.100395
Zm00001eb010070	1.72514	0.0298309	0.242354	1	1.69692	0.026666	-2.07911	0.00103554	-2.51948	3.32567e-05	-0.440379	0.63146
Zm00001eb010100	0.955845	9.34785e-07	0.102447	1	-0.0509413	0.798014	0.150723	0.65326	-0.10331	0.726981	-0.254033	0.519919
Zm00001eb010110	-0.198349	0.240087	0.0652324	1	-0.158889	0.334612	0.197397	0.209095	-0.071185	0.64965	-0.268582	0.148697
Zm00001eb010120	-0.196255	0.377284	-0.299141	0.774752	-0.310353	0.131007	-0.223901	0.292018	-0.0802959	0.703895	0.143605	0.643126
Zm00001eb010130	-0.397807	0.46162	-0.276838	1	-3.5505	5.09017e-09	1.27917	0.15387	1.03917	0.202212	-0.239999	0.906173
Zm00001eb010140	-0.160321	0.707511	0.16558	1	-0.922213	0.011172	-0.920524	0.0081225	-0.891566	0.00451957	0.0289576	0.981201
Zm00001eb010150	0.0145258	0.980012	-0.171653	1	0.700339	0.024979	-0.148019	0.691062	-0.721884	0.00974266	-0.573865	0.121607
Zm00001eb010160	0.387503	0.011718	-0.129218	1	0.213225	0.150563	-0.242707	0.106968	-0.43857	0.00165555	-0.195863	0.303898
Zm00001eb010170	-0.505526	0.0456221	-0.0986527	1	-0.810669	0.00127953	0.382623	0.179424	0.429381	0.0901928	0.0467582	0.951707
Zm00001eb010180	-0.00849837	0.859022	-0.0554348	0.742355	-0.0635547	0.0842678	-0.0284277	0.49688	0.0180568	0.636971	0.0464845	0.335085
Zm00001eb010190	-0.211884	0.434371	0.0816468	1	0.0989202	0.72639	-0.393977	0.020413	-0.795825	5.98742e-06	-0.401847	0.0484317
Zm00001eb010200	0.727075	2.78233e-08	0.091028	1	0.758605	1.02886e-08	0.149113	0.538821	-0.0884139	0.691195	-0.237526	0.40093
Zm00001eb010210	-0.245683	0.0118505	-0.128501	0.829989	-0.570046	1.97744e-07	0.115518	0.477541	0.0700686	0.639954	-0.0454498	0.887983
Zm00001eb010230	0.219319	0.46754	0.339859	0.900654	0.572464	0.0363734	-0.0109115	0.976892	-0.574249	0.00994453	-0.563338	0.0567716
Zm00001eb010240	-0.196429	0.53051	0.178848	1	-0.370605	0.18837	0.94201	1.27389e-06	0.872429	1.24933e-06	-0.0695816	0.82643
Zm00001eb010260	0.207616	0.00110409	0.00473826	1	0.077499	0.202424	0.0188426	0.84924	-0.019853	0.80401	-0.0386955	0.761964
Zm00001eb010280	0.425161	0.0680832	-0.0187518	1	0.558641	0.0134415	-0.546326	0.00838728	-0.653654	0.000695242	-0.107328	0.759724
Zm00001eb010300	-0.00352072	1	0.0662186	1	-0.253766	0.273357	-0.344764	0.0163944	-0.778147	6.0964e-07	-0.433383	0.0135498
Zm00001eb010310	0.0922218	0.620844	-0.15247	1	0.700856	5.79909e-05	-0.145594	0.562168	-0.41029	0.0390428	-0.264696	0.350923
Zm00001eb010320	0.573681	0.324124	-0.167126	1	1.40045	0.0105574	-1.58633	0.000358877	-1.91416	8.72905e-06	-0.327829	0.592639
Zm00001eb010330	0.404045	0.0873805	-0.125528	1	0.366731	0.107405	-0.531133	0.00423064	-0.800626	1.48611e-05	-0.269493	0.229694
Zm00001eb010340	-0.27154	0.272552	-0.405452	0.568156	-0.325404	0.16446	-0.478713	0.0258831	-0.234596	0.237768	0.244117	0.383051
Zm00001eb010360	-0.944936	0.0340095	-0.13166	1	-0.192638	0.69017	0.292147	0.562495	-0.296282	0.493138	-0.588429	0.292078
Zm00001eb010370	0.24736	0.655132	0.186773	1	0.692714	0.147182	-0.729497	0.0289901	-1.50758	1.06586e-05	-0.778081	0.0525063
Zm00001eb010380	0.0791638	0.515653	0.0810494	1	-0.0476548	0.698874	-0.00841949	0.958707	-0.0747977	0.477709	-0.0663782	0.703423
Zm00001eb010390	0.825665	0.00682963	-0.106402	1	1.11637	0.000284733	-0.117469	0.818345	-0.506627	0.158302	-0.389158	0.465299
Zm00001eb010400	0.488421	0.00662844	0.317551	0.504595	0.251592	0.14562	-0.365552	0.00943353	-0.574909	3.53031e-05	-0.209358	0.221935
Zm00001eb010410	0.0154735	0.928003	-0.150542	0.900511	-0.202206	0.0948137	0.138088	0.222171	0.282851	0.00499179	0.144763	0.299279
Zm00001eb010420	-1.84329	0.148604	-0.222065	1	-0.855562	0.512462	2.4631	0.0256694	0.838962	0.430523	-1.62414	0.233443
Zm00001eb010430	0.128311	0.897337	-0.423136	1	0.780709	0.301162	-2.2209	1.04757e-05	-2.32169	1.41535e-06	-0.100793	0.928131
Zm00001eb010440	-0.027241	0.845312	-0.0799315	1	0.126525	0.253064	-0.257058	0.00844791	-0.167908	0.0532692	0.08915	0.503767
Zm00001eb010450	-1.30067	0.029855	-0.272015	1	-0.539932	0.367051	-0.137567	0.866504	-0.543443	0.342965	-0.405876	0.66702
Zm00001eb010460	1.19855	0.0147463	-0.00028083	1	0.267431	0.604219	-0.761856	0.127982	-0.743712	0.0985135	0.0181442	0.994762
Zm00001eb010480	1.12386	0.00328413	0.567724	0.703502	0.625549	0.0856307	0.739823	0.0508414	0.170955	0.660054	-0.568868	0.223418
Zm00001eb010500	0.363828	0.384267	0.183496	1	1.38538	0.000569237	-0.990228	0.00947149	-1.21826	0.000629424	-0.228034	0.709947
Zm00001eb010510	-0.00231483	0.997356	-0.0481066	1	0.166708	0.160121	0.109075	0.399545	0.0563885	0.645053	-0.0526862	0.81252
Zm00001eb010520	0.161798	3.03131e-05	-0.00773294	1	-0.01402	0.728132	0.0310477	0.616308	0.00654399	0.911835	-0.0245037	0.798842
Zm00001eb010530	1.81689	0.0483289	1.10566	0.899616	0.784103	0.397309	2.64388	0.000370906	1.76504	0.00564835	-0.878835	0.324789
Zm00001eb010540	-0.243499	0.626657	-0.270494	1	0.237562	0.618172	0.779541	0.0075549	1.42972	2.60956e-06	0.650174	0.0598272
Zm00001eb010550	-0.00711245	1	-0.053378	1	-1.43094	0.0101639	0.084668	0.923315	-0.607974	0.287425	-0.692642	0.385448
Zm00001eb010560	0.441246	0.053447	0.139191	1	0.952368	5.8106e-05	-0.260312	0.391144	-0.350819	0.175395	-0.0905067	0.880927
Zm00001eb010570	-0.108938	0.914001	-0.135459	1	-0.284962	0.733965	-0.0778625	0.935133	-1.00688	0.0917733	-0.929014	0.259011
Zm00001eb010580	-0.163961	0.685413	-0.154512	1	-0.565108	0.0999949	-0.41542	0.170669	-0.818912	0.00289464	-0.403492	0.282402
Zm00001eb010590	0.241446	0.380548	-0.00886022	1	0.673272	0.00870102	0.389863	0.162904	0.349749	0.164871	-0.0401142	0.959972
Zm00001eb010600	-0.337449	0.0787363	-0.144803	1	-0.369252	0.0456358	-0.00924907	0.975673	-0.177361	0.347097	-0.168112	0.555887
Zm00001eb010610	-0.60343	0.0311859	-0.334735	0.900654	-1.0871	0.00014677	-0.0392009	0.938065	0.0161817	0.967859	0.0553826	0.954226
Zm00001eb010620	0.328765	0.0873953	-0.0641559	1	0.3167	0.0870837	-0.303849	0.0857129	-0.440271	0.00628593	-0.136422	0.601396
Zm00001eb010640	0.0317408	0.758032	-0.0280971	1	0.110125	0.200065	-0.0669787	0.462837	0.0492673	0.549471	0.116246	0.261882
Zm00001eb010650	0.545878	0.000227788	0.106375	1	0.442292	0.0017985	-0.0836767	0.697226	-0.292886	0.0668582	-0.20921	0.360567
Zm00001eb010660	0.151258	0.699911	-0.208867	1	0.720565	0.030137	-0.563273	0.0892779	-0.77737	0.00969446	-0.214097	0.682743
Zm00001eb010670	0.0554623	0.525061	-0.0100623	1	0.20039	0.0108524	-0.0548988	0.572517	-0.118058	0.125538	-0.0631592	0.618779
Zm00001eb010680	-0.515734	0.0128239	0.159571	1	0.446593	0.0251426	-0.0598805	0.859676	-0.43506	0.0560719	-0.375179	0.22801
Zm00001eb010690	-0.380679	0.015952	0.170403	0.967522	-0.402755	0.00865659	0.370914	0.0404696	0.127343	0.469887	-0.243571	0.285829
Zm00001eb010700	0.330652	0.0761885	0.185398	1	0.449486	0.0129729	0.273297	0.105068	-0.168587	0.282696	-0.441885	0.0303929
Zm00001eb010710	-0.191738	0.384436	-0.165405	1	-0.0241035	0.931453	-0.0527429	0.808323	-0.456502	0.00325155	-0.403759	0.0467385
Zm00001eb010720	0.939063	2.93666e-11	-0.0227906	1	-0.00914846	0.952356	0.0561637	0.868905	0.0420223	0.88034	-0.0141414	0.989706
Zm00001eb010730	0.16158	0.734447	-0.309933	1	-0.492711	0.221111	-0.627135	0.0856988	0.132436	0.729112	0.759571	0.0823144
Zm00001eb010740	-0.746072	0.157874	-0.118162	1	-0.195207	0.735901	-0.320992	0.483127	-1.27345	0.00101912	-0.952455	0.0559692
Zm00001eb010750	1.77244	5.08014e-15	0	1	0.00317435	0.995688	0.164441	0.772141	0.177794	0.703675	0.0133529	0.995809
Zm00001eb010770	-0.147759	0.221344	0.0247196	1	0.0814324	0.505351	0.0263488	0.871378	0.0500557	0.685679	0.0237069	0.939281
Zm00001eb010780	1.34	5.61913e-09	0	1	3.03011	1.44526e-18	0.160542	0.869441	0.139424	0.860775	-0.021118	0.995809
Zm00001eb010790	0.819597	0.0106199	0.153809	1	1.07929	0.000746094	-0.509459	0.103877	-1.01352	0.00059736	-0.504061	0.186853
Zm00001eb010800	0.0391896	0.51375	0.0667418	0.900654	0.0269496	0.65132	-0.0260909	0.647977	-0.10143	0.0198501	-0.0753388	0.202373
Zm00001eb010810	0.502197	0.100574	-0.154606	1	0.806332	0.00677865	-0.60372	0.0349811	-0.909249	0.000742472	-0.305529	0.421146
Zm00001eb010820	0.297078	0.101843	-0.165193	1	0.455849	0.00968455	-0.13508	0.534695	-0.449261	0.0103267	-0.314181	0.183645
Zm00001eb010830	0.0519974	0.268863	0.0250279	1	0.040747	0.375802	-0.0717799	0.072698	-0.0717337	0.0467289	4.62313e-05	1
Zm00001eb010840	0.361509	0.0373909	0.146529	1	0.195995	0.250219	0.102451	0.617191	0.012926	0.948527	-0.0895254	0.769628
Zm00001eb010860	0.748814	0.00679798	0.00183005	1	1.16044	4.85543e-05	-0.457899	0.174229	-0.808203	0.00736401	-0.350304	0.427646
Zm00001eb010870	0.238801	0.087386	0.600863	0.000554466	1.18605	4.63651e-11	-0.00354485	0.994874	-0.102379	0.728929	-0.0988344	0.864709
Zm00001eb010900	0.155105	0.59078	0.059629	1	0.189106	0.481824	-0.219199	0.305656	-0.605931	0.00139601	-0.386731	0.114347
Zm00001eb010910	0.304301	0.116891	-0.00512816	1	0.0818976	0.696894	-0.31745	0.065053	-0.342963	0.0272219	-0.0255128	0.958856
Zm00001eb010940	-0.141233	0.833295	-0.459929	1	-0.412594	0.458214	0.437106	0.427005	0.423985	0.380743	-0.0131204	0.996767
Zm00001eb010950	-0.19614	0.232821	0.26242	0.607958	-0.629273	0.000138984	0.300911	0.177917	-0.0468508	0.844775	-0.347761	0.195659
Zm00001eb010960	0.330721	0.51761	0.196254	1	1.14861	0.0127477	-1.36303	0.000716383	-1.11924	0.00168165	0.243795	0.688911
Zm00001eb010970	0.140068	0.2098	0.0542259	1	0.213889	0.0432701	-0.248107	0.00664086	-0.259515	0.00188512	-0.0114081	0.965379
Zm00001eb010980	0.117389	0.623345	0.150935	1	-0.181391	0.403577	-0.0819308	0.692457	-0.51561	0.00124073	-0.43368	0.0365965
Zm00001eb010990	0.015624	0.98742	-0.228564	1	0.835545	0.0598549	-0.9911	0.00136516	-1.68633	3.22445e-07	-0.695226	0.0519384
Zm00001eb011000	0.395038	0.31471	-0.184263	1	0.626766	0.087475	-0.624379	0.0337457	-1.18415	4.96511e-05	-0.559772	0.113783
Zm00001eb011010	0.371273	0.0404566	0.0143371	1	0.429853	0.0143729	-0.314854	0.0568185	-0.493576	0.00135813	-0.178722	0.413388
Zm00001eb011020	0.88431	2.25213e-05	0.283716	0.744947	1.58118	1.74628e-10	-0.239422	0.583048	-0.31495	0.382676	-0.0755284	0.938456
Zm00001eb011030	0.240068	0.0318272	0.0062577	1	1.32499	5.86586e-15	-0.0315505	0.947245	0.0419229	0.907419	0.0734734	0.927133
Zm00001eb011040	-0.900724	2.39537e-06	-0.262076	0.704213	0.840255	6.72436e-06	-0.163082	0.723553	-0.395041	0.256424	-0.231959	0.70055
Zm00001eb011050	-1.6914	0.00118931	-0.840648	0.59647	-0.930731	0.0586864	-1.18907	0.0215559	-0.588974	0.215668	0.600097	0.370062
Zm00001eb011060	-0.736328	0.0916309	0.117005	1	0.0526105	0.926786	-0.643636	0.0882632	-1.09137	0.00182881	-0.447736	0.357945
Zm00001eb011070	0.162459	0.782656	-0.203482	1	-0.000613399	1	-0.711456	0.0988076	0.0512567	0.914888	0.762712	0.14318
Zm00001eb011080	-1.26925	0.00473952	-0.60048	0.814699	-1.35847	0.00204526	0.900132	0.0411566	1.13809	0.00480639	0.237953	0.750632
Zm00001eb011110	0.0325857	0.857322	0.219688	0.696214	0.0210322	0.908831	-0.22293	0.0865424	-0.238489	0.0420345	-0.0155594	0.968417
Zm00001eb011120	0.027226	0.810195	0.153265	0.606911	-0.0703011	0.463096	-0.0308732	0.797896	0.0940252	0.284254	0.124898	0.292618
Zm00001eb011140	1.10185	0.000989695	-0.0280734	1	-0.0774289	0.839563	-0.564049	0.151209	-0.482637	0.174897	0.0814117	0.934686
Zm00001eb011150	-0.231535	0.157237	-0.110629	1	-0.812283	3.45532e-06	0.30039	0.17946	0.0842579	0.71295	-0.216132	0.469479
Zm00001eb011160	-0.727071	0.108317	-0.113399	1	-1.5625	0.000575258	0.183407	0.776974	-0.639966	0.171161	-0.823373	0.187421
Zm00001eb011170	0.356341	0.157794	0.00459395	1	0.891378	0.000414385	-0.488341	0.0418353	-0.850708	0.000235172	-0.362366	0.220642
Zm00001eb011180	0.0202149	0.838511	0.00305342	1	4.80587	1.03303e-35	-0.00437668	0.99889	0.00202672	0.999234	0.0064034	1
Zm00001eb011190	1.54886	8.69219e-16	-0.0274322	1	-0.207061	0.0772433	0.145039	0.78146	0.183839	0.662912	0.0388009	0.978108
Zm00001eb011200	0.227372	0.545642	0.166315	1	-0.802348	0.017002	-0.636151	0.0333605	-1.13708	0.000101308	-0.500929	0.168413
Zm00001eb011210	0.00698502	0.91569	0.0694235	0.778669	0.0250911	0.633222	-0.0877162	0.046316	-0.0627651	0.116402	0.0249511	0.732776
Zm00001eb011220	-0.791689	0.0503914	0.107922	1	0.517223	0.188677	-0.0435283	0.941809	-0.842917	0.0223036	-0.799389	0.103048
Zm00001eb011230	-0.24156	0.143219	0.141745	1	-0.00262866	0.999006	-0.0476037	0.8212	-0.226967	0.122747	-0.179363	0.399485
Zm00001eb011250	0.357904	0.00781648	-0.0440226	1	-0.0452974	0.760896	0.212364	0.155267	0.0366902	0.817856	-0.175674	0.355908
Zm00001eb011260	-0.082482	0.516281	0.000259159	1	-0.258664	0.0233983	0.237024	0.0278208	0.251041	0.0101218	0.0140173	0.965134
Zm00001eb011270	-0.179547	0.880686	-0.396326	1	-0.883574	0.343468	1.54671	0.000261609	3.4787	4.68912e-11	1.93198	0.000246834
Zm00001eb011280	-0.588926	0.30753	-0.360031	1	-1.38961	0.0107195	0.820585	0.129718	-0.225469	0.684675	-1.04605	0.104865
Zm00001eb011290	0.0834617	0.0226661	0.0411616	0.940407	0	1	0.0369504	0.362471	0.0389198	0.27225	0.00196942	0.991093
Zm00001eb011300	0.0792906	0.685549	0.211822	0.884548	0.328173	0.0481228	-0.030925	0.886444	-0.30536	0.0306287	-0.274435	0.148224
Zm00001eb011310	0.217474	0.270687	-0.211677	0.955304	0.51221	0.00648589	-0.375119	0.054051	-0.597171	0.00105705	-0.222052	0.381617
Zm00001eb011340	0.0927457	0.414547	0.160454	0.717666	0	1	0.0433024	0.744701	0.012584	0.915848	-0.0307184	0.898853
Zm00001eb011360	-0.129928	0.15773	-0.108924	0.901328	-0.0515789	0.589957	0.130133	0.11074	-0.0209135	0.811096	-0.151046	0.122825
Zm00001eb011380	1.84709	1.21425e-05	0.427399	0.966385	2.26258	2.94299e-07	-0.84318	0.178615	-0.536149	0.359141	0.307032	0.776872
Zm00001eb011390	0.223944	0.208524	0.0054344	1	0.222349	0.192518	-0.00759755	0.976358	-0.182119	0.241316	-0.174521	0.437648
Zm00001eb011400	-0.240737	0.164602	0.134037	1	0.0731928	0.69475	0.152042	0.42115	0.136197	0.417153	-0.0158448	0.978484
Zm00001eb011420	0.36942	0.00207192	0.11493	1	0.292807	0.0108108	0.135637	0.316095	-0.0615177	0.637265	-0.197155	0.212106
Zm00001eb011430	-0.267492	0.269212	-0.0236391	1	0.0989908	0.700315	-0.126967	0.616047	-0.367391	0.0606349	-0.240424	0.399109
Zm00001eb011440	-0.0236996	0.657272	-0.0337527	1	-0.0155383	0.770531	0.0427942	0.310676	-0.0473861	0.198773	-0.0901803	0.0614032
Zm00001eb011450	0.395013	0.00692657	0.0562721	1	0.207897	0.139001	-0.0510045	0.802976	-0.0525528	0.754907	-0.0015483	1
Zm00001eb011460	0.593834	0.00152223	-0.0938372	1	0.225497	0.209347	-0.0927762	0.742996	-0.24168	0.253206	-0.148904	0.677862
Zm00001eb011470	-0.00930201	0.969395	0.116522	1	0.203681	0.164308	-0.0452419	0.785871	-0.283932	0.0163837	-0.23869	0.130678
Zm00001eb011480	0.376693	0.0768722	-0.0315038	1	0.448986	0.0287985	-0.231606	0.234136	-0.603316	0.000706581	-0.37171	0.101086
Zm00001eb011490	0.014061	0.938805	0.180988	0.784804	0.284604	0.0237627	0.00220082	0.991594	-0.286623	0.00628417	-0.288824	0.0384327
Zm00001eb011520	0.46852	1.00578e-08	0	1	0.122225	0.0655553	-0.0089643	0.962783	0.0178753	0.897892	0.0268396	0.932594
Zm00001eb011530	-1.3041	0.000732876	-0.468483	0.872948	-0.71602	0.0485205	-0.726206	0.0388269	-1.1472	0.000565556	-0.420994	0.352843
Zm00001eb011540	-0.190746	0.0258436	-0.11094	0.844357	-0.0635061	0.466271	-0.139022	0.0798763	-0.161194	0.0243859	-0.0221725	0.902635
Zm00001eb011550	0.23388	0.487637	0.85984	0.0690071	0.216195	0.506184	0.429616	0.20427	0.196512	0.549471	-0.233105	0.644508
Zm00001eb011560	-0.0280507	0.737538	-0.0273394	1	-0.088529	0.209889	0.0203271	0.821074	0.0447305	0.509235	0.0244035	0.863342
Zm00001eb011570	-0.303808	0.00617882	-0.0575306	1	-0.416419	0.000206855	0.22	0.0832617	0.238211	0.0376495	0.0182105	0.961023
Zm00001eb011580	0.36235	0.0572713	0.234533	0.883336	-0.11746	0.55371	0.578567	0.000428046	0.141167	0.334269	-0.437399	0.0204181
Zm00001eb011590	0.39697	0.0166606	-0.0416908	1	0.474251	0.0035201	-0.0917361	0.633672	-0.47503	0.0017816	-0.383294	0.0514109
Zm00001eb011600	-3.53624	3.7752e-18	0.141461	1	-3.53624	3.34522e-18	-0.303602	0.820627	-0.487804	0.641308	-0.184202	0.947517
Zm00001eb011610	0.258012	0.363905	0.33388	0.886445	0.599342	0.0228772	-0.280803	0.209342	-0.755157	0.000308472	-0.474354	0.0703765
Zm00001eb011620	0.623504	0.0447713	0.150987	1	0.886215	0.00370185	-0.662987	0.00907278	-1.06049	2.61559e-05	-0.3975	0.195549
Zm00001eb011630	0.596761	0.00317572	-0.160999	1	0.524821	0.00714189	-0.282398	0.23984	-0.523696	0.0130441	-0.241298	0.440194
Zm00001eb011640	1.0086	1.64737e-05	0.0693424	1	-0.424834	0.0443849	-0.308466	0.401088	-0.48213	0.119306	-0.173664	0.769628
Zm00001eb011650	0.672584	0.00448089	-0.0916461	1	0.830565	0.000441628	-0.511221	0.066512	-0.576793	0.0218912	-0.0655726	0.923138
Zm00001eb011670	-0.312749	0.168432	-0.13261	1	0.283668	0.19508	-0.0319972	0.903768	-0.591132	0.000816848	-0.559134	0.0153203
Zm00001eb011680	0.61969	0.278935	-0.244082	1	0.636775	0.244649	-1.38608	0.00153384	-1.44012	0.000346397	-0.0540448	0.965163
Zm00001eb011690	0.15507	0.281829	-0.0293868	1	0.198684	0.143497	-0.297043	0.0126849	-0.295169	0.00612047	0.00187413	0.999395
Zm00001eb011700	0.22538	0.441887	0.101723	1	-0.378751	0.158725	-0.161735	0.593875	-0.549402	0.0201835	-0.387667	0.230707
Zm00001eb011720	0.848857	0.0521838	0.141997	1	0.157793	0.744304	-0.65472	0.060856	-1.22981	0.000250939	-0.575093	0.177575
Zm00001eb011730	0.20913	0.382953	0.0708319	1	0.0731407	0.776016	-0.202018	0.310854	-0.462749	0.00726552	-0.260731	0.271979
Zm00001eb011740	-0.114278	0.31514	-0.0035419	1	-0.235305	0.027042	0.291089	0.000781585	0.325631	6.58825e-05	0.034542	0.824902
Zm00001eb011750	-0.144754	0.688943	0.232852	1	0.524963	0.0868074	-0.708157	0.00414206	-0.924727	9.40861e-05	-0.21657	0.522395
Zm00001eb011760	0.327093	0.265439	0.362237	0.860437	0.0271116	0.945339	0.13633	0.618961	-0.524029	0.0136762	-0.660359	0.0208566
Zm00001eb011780	0.39474	0.0503937	0.192859	1	-0.646803	0.00127532	0.635258	0.0114802	0.297348	0.193372	-0.33791	0.280221
Zm00001eb011790	-0.0575771	0.696677	-0.0859725	1	-0.238546	0.0562369	0.165916	0.16148	0.251581	0.0171628	0.0856655	0.625921
Zm00001eb011800	0.107621	0.657207	0.110848	1	0.166384	0.448526	-0.263555	0.0955799	-0.559148	0.000234556	-0.295594	0.119599
Zm00001eb011810	1.13917	0.00503076	0.22089	1	1.94875	6.04697e-06	-0.415669	0.465871	-1.06693	0.0224785	-0.651259	0.324823
Zm00001eb011820	-0.197072	0.621915	-0.0508419	1	1.53736	4.1665e-05	-0.551327	0.252222	-0.99624	0.0178108	-0.444913	0.48555
Zm00001eb011830	0.260129	0.214956	0.0640891	1	1.15258	4.92681e-07	-0.285519	0.352498	-0.622385	0.0172356	-0.336867	0.369098
Zm00001eb011840	0.460055	0.273152	0.134967	1	1.06497	0.0076675	-1.05336	0.00103487	-1.32881	1.92797e-05	-0.275443	0.522591
Zm00001eb011850	1.16661	2.17111e-09	-0.189494	0.908335	-0.871248	8.34803e-07	-0.190531	0.718943	-0.351255	0.394787	-0.160724	0.851813
Zm00001eb011860	-0.779871	4.04065e-06	0.0674484	1	-1.41844	7.99004e-12	-0.0931313	0.851493	-0.176115	0.641716	-0.0829835	0.928768
Zm00001eb011870	0.267699	0.214546	-0.0775737	1	-0.590537	0.00451462	-0.161187	0.567163	-0.408841	0.0660305	-0.247653	0.456251
Zm00001eb011880	-0.550898	0.39126	0.748853	0.889193	-0.594131	0.330301	1.80825	0.000472666	1.27541	0.00438158	-0.532842	0.408066
Zm00001eb011890	-1.40273	4.13777e-05	0.191477	1	-1.64787	2.69023e-06	0.73464	0.165825	0.599732	0.212697	-0.134909	0.912232
Zm00001eb011900	-1.25356	0.0699415	0.671173	1	-1.75039	0.00930763	2.08117	0.00243626	1.75441	0.00408084	-0.326753	0.781525
Zm00001eb011910	0.463478	0.00106306	0.127897	1	1.32218	2.42004e-12	-0.0467248	0.914576	-0.29588	0.306123	-0.249155	0.578268
Zm00001eb011920	0.194625	0.481984	-0.240954	1	0.528653	0.0345932	-0.667877	0.00112242	-0.881369	1.17157e-05	-0.213491	0.410557
Zm00001eb011930	0.21282	0.889336	2.73306	0.188556	-0.512857	0.690151	3.02182	0.00724384	1.55092	0.123524	-1.4709	0.293519
Zm00001eb011940	0.236542	0.583991	-0.0904894	1	0.290969	0.468959	-0.604221	0.0814503	-0.508207	0.105661	0.0960131	0.903799
Zm00001eb011950	-0.216848	0.567703	-0.466523	0.816492	0.58266	0.0822066	-0.679475	0.0575387	-0.424254	0.197241	0.255221	0.638773
Zm00001eb011960	-0.000374707	1	0.051184	1	-0.0553764	0.830619	0.459647	0.0103093	0.352566	0.0274417	-0.107082	0.709967
Zm00001eb011970	0.449434	0.392519	-0.00341291	1	0.901886	0.0617333	-1.25898	0.00160737	-1.2999	0.000391895	-0.0409213	0.972556
Zm00001eb011980	0.140983	0.506963	0.141451	1	0.0752768	0.729873	0.384229	0.0113619	-0.0619375	0.690286	-0.446167	0.0154677
Zm00001eb011990	0.110939	0.740923	0.128721	1	0.778254	0.00596474	-0.23493	0.394183	-0.805411	0.000832337	-0.57048	0.0643614
Zm00001eb012000	0.541345	0.00546228	0.275384	0.760563	0.589471	0.00204893	-0.446213	0.0226858	-0.357854	0.0422903	0.0883587	0.803986
Zm00001eb012010	0.835858	5.23247e-06	-0.100662	1	0.853909	3.11001e-06	-0.287283	0.325386	-0.464473	0.0628971	-0.17719	0.685771
Zm00001eb012020	-0.286069	0.44604	-0.0620729	1	-0.483197	0.160161	1.11606	7.4254e-07	1.06308	4.8182e-07	-0.052982	0.904368
Zm00001eb012030	-0.127374	0.734959	0.301297	1	-0.125411	0.725994	0.673685	0.0149504	0.52538	0.0340214	-0.148304	0.750442
Zm00001eb012040	-1.70906	6.91556e-08	-0.41964	0.690197	-2.03185	1.42852e-09	0.389468	0.499654	0.69907	0.138884	0.309603	0.715494
Zm00001eb012060	0.551269	0.00276194	0.0643805	1	0.493421	0.00553018	-0.396161	0.0224319	-0.564174	0.000572071	-0.168013	0.476516
Zm00001eb012070	-0.947735	0.0177826	-0.026754	1	-0.505679	0.192652	-0.179677	0.705072	-0.796811	0.0231923	-0.617134	0.194543
Zm00001eb012080	0.362565	0.345184	0.333184	1	1.25112	0.000740339	0.309893	0.485287	0.72219	0.0461487	0.412297	0.445297
Zm00001eb012100	0.34161	0.06357	0.000519306	1	0.359585	0.0424748	-0.219369	0.222541	-0.390917	0.0136462	-0.171547	0.471289
Zm00001eb012110	0.0270864	0.878371	-0.0780534	1	0.0186407	0.916846	0.0859015	0.561151	0.012683	0.931163	-0.0732185	0.733883
Zm00001eb012120	0.0265991	0.872937	-0.000830062	1	0.202943	0.108796	0.136035	0.309437	0.0838949	0.500264	-0.0521401	0.829238
Zm00001eb012130	0.613396	0.213157	-0.0335008	1	0.898696	0.0540462	-1.19325	0.00362417	-1.10836	0.00270307	0.08489	0.933866
Zm00001eb012140	0.146278	0.670489	0.200114	1	-0.268423	0.380411	0.996666	6.73715e-06	0.541863	0.00270806	-0.454802	0.0535287
Zm00001eb012150	0.181826	0.054516	0.03698	1	-0.0988809	0.289746	-0.00136317	0.994324	-0.142112	0.11288	-0.140749	0.253068
Zm00001eb012160	-0.176443	0.822155	0.687722	0.977614	0.114558	0.884604	1.46038	0.000796233	1.99029	4.53659e-06	0.529902	0.31743
Zm00001eb012180	0.32716	0.141258	-0.0481403	1	-0.132794	0.564476	-0.210127	0.230082	-0.653269	9.01695e-05	-0.443141	0.0316911
Zm00001eb012190	-0.123695	0.568039	-0.0232542	1	0.656075	0.000953173	-0.0969944	0.735514	-0.441604	0.0347569	-0.34461	0.228196
Zm00001eb012200	0.215926	0.255304	0.00829597	1	0.329119	0.0653411	-0.00848415	0.970919	-0.427727	0.00261943	-0.419243	0.0250209
Zm00001eb012210	-3.77666	8.84742e-14	-0.277838	1	-1.01899	0.00308058	-0.432688	0.687976	-0.520047	0.557346	-0.0873591	0.976734
Zm00001eb012220	0.120611	0.487088	0.0549374	1	-0.246952	0.115554	0.0203464	0.932698	0.112679	0.490158	0.0923329	0.741756
Zm00001eb012230	-1.37001	0.000146256	0.0868778	1	-0.942755	0.00546481	-0.317953	0.544191	-0.429445	0.325677	-0.111492	0.921292
Zm00001eb012240	-0.118612	0.705904	-0.0718139	1	-0.174847	0.540447	0.0560255	0.871597	0.212229	0.382547	0.156203	0.704072
Zm00001eb012250	1.20321	0.25544	0.0169079	1	2.15715	0.0306925	-2.43106	0.00641245	-2.41553	0.00283944	0.0155324	0.999105
Zm00001eb012270	1.38318	0.015315	0.20166	1	1.59146	0.00433002	-1.03553	0.065157	-1.45805	0.00457525	-0.422518	0.613821
Zm00001eb012280	0.00807004	0.991311	0.135194	1	0.0318909	0.934676	0.433028	0.0695542	-0.0937342	0.705556	-0.526762	0.066348
Zm00001eb012300	0.531379	0.000420126	0.0612791	1	0.702223	7.04958e-06	-0.197942	0.35167	-0.354912	0.0494022	-0.15697	0.592668
Zm00001eb012310	0.223612	0.24118	-0.183954	1	0.278914	0.122157	-0.301731	0.110085	-0.242678	0.15798	0.059053	0.884452
Zm00001eb012320	-1.6196	1.43901e-09	-0.144397	1	-0.921642	5.06019e-05	-0.281529	0.544659	-0.333975	0.395607	-0.0524454	0.965191
Zm00001eb012330	0.999034	9.56533e-07	0.0777973	1	1.63563	1.51155e-11	0.389203	0.36966	0.0720514	0.872362	-0.317152	0.594601
Zm00001eb012340	-0.2888	0.529498	-0.0284126	1	0.00476886	1	-0.616211	0.0481377	-1.09363	0.000265667	-0.477417	0.214311
Zm00001eb012350	0.973167	0.0370551	0.00775923	1	0.483519	0.294619	-0.968256	0.00962931	-1.37603	0.000131519	-0.407772	0.40168
Zm00001eb012360	-0.200462	0.832047	-0.344301	1	-0.141157	0.88007	-1.27137	0.0123277	-2.24908	1.22593e-05	-0.977713	0.105571
Zm00001eb012380	0.625721	0.00279204	0.110688	1	-0.617226	0.00247292	0.156104	0.644398	-0.390575	0.133336	-0.546679	0.112157
Zm00001eb012390	0.734091	0.0980981	-0.265	1	0.999301	0.0196939	-1.08276	0.00388123	-1.44918	6.29394e-05	-0.366426	0.459764
Zm00001eb012410	0.0228021	0.901037	0.143212	0.997823	0.164756	0.228647	0.33764	0.00290289	0.0670967	0.538272	-0.270543	0.0425256
Zm00001eb012420	-0.33231	0.0682264	-0.101417	1	-0.0500165	0.809741	0.0432217	0.867948	0.0016772	0.994302	-0.0415445	0.931974
Zm00001eb012430	-0.0969943	0.633087	-0.102524	1	0.178389	0.325166	0.0831256	0.703417	-0.0262223	0.894773	-0.109348	0.705011
Zm00001eb012440	0.158582	0.254791	0.136802	1	0.208072	0.113272	-0.325536	0.0030903	-0.276489	0.00480553	0.0490471	0.8009
Zm00001eb012470	0.576654	0.610123	1.15521	0.939678	-0.839956	0.416169	3.64442	5.69002e-08	2.92626	6.98614e-07	-0.718159	0.293985
Zm00001eb012480	0.741776	0.000141945	-0.0658386	1	0.465516	0.0106305	-0.209284	0.371942	-0.564574	0.00487933	-0.35529	0.185135
Zm00001eb012510	0.0511921	0.739908	-0.0498153	1	3.41138	6.55172e-25	0.243523	0.822694	0.0187453	0.985183	-0.224778	0.907167
Zm00001eb012520	-0.10791	0.557801	0.223841	0.82887	0.433829	0.00855395	0.189238	0.221425	-0.347573	0.0109841	-0.536812	0.00477104
Zm00001eb012530	-1.1888	3.97012e-09	-0.128174	1	-0.682041	8.29903e-05	-0.0633111	0.881648	-0.222879	0.457759	-0.159568	0.765542
Zm00001eb012540	0.134578	0.567505	-0.183164	1	0.516857	0.0136174	-0.204029	0.433319	-0.242259	0.278164	-0.0382296	0.954226
Zm00001eb012550	-3.24529	0.0352213	-0.73839	1	-3.77365	0.0116676	2.486	0.0262219	5.52989	2.778e-06	3.0439	0.0250209
Zm00001eb012560	-0.0259594	0.957038	-0.029948	1	-0.523009	0.0923683	-0.572616	0.0395746	-0.729886	0.00421219	-0.15727	0.733467
Zm00001eb012570	0.266819	0.0447203	0.124631	1	0.00464669	0.986526	-0.20346	0.103401	-0.240796	0.0320651	-0.0373355	0.892039
Zm00001eb012580	1.02542	0.0129374	0.0571395	1	1.90026	1.27483e-05	-0.813602	0.129164	-0.952881	0.0472768	-0.139279	0.910715
Zm00001eb012590	-0.779954	0.0263296	0.116861	1	-0.706942	0.0363767	0.00812245	0.989458	-0.637145	0.0488916	-0.645268	0.137038
Zm00001eb012600	-0.0392284	0.864247	-0.14258	1	0.363048	0.0390016	-0.329119	0.0273842	-0.581902	7.36824e-05	-0.252783	0.162767
Zm00001eb012610	0.0940996	0.708227	0.0932684	1	0.691732	0.00154581	-0.342566	0.139495	-0.483729	0.0196544	-0.141162	0.703069
Zm00001eb012620	-0.0995122	0.0706098	-0.0512973	1	-0.110358	0.03733	0.00503405	0.947176	0.0942833	0.0424204	0.0892493	0.152861
Zm00001eb012630	-0.108409	0.0562348	-0.0254852	1	-0.0543357	0.336618	0.0739186	0.182026	0.069262	0.164056	-0.00465665	0.980781
Zm00001eb012650	0.468956	0.00415279	0.143734	1	0.435347	0.00595183	-0.102435	0.617244	-0.274557	0.0842213	-0.172122	0.471429
Zm00001eb012660	0.507245	0.0192993	0.207723	1	0.690696	0.0013312	-0.107726	0.68393	-0.500085	0.0117977	-0.392359	0.139433
Zm00001eb012670	0.107886	0.574106	-0.0142862	1	0.237091	0.163951	-0.224176	0.130158	-0.390837	0.00378406	-0.166661	0.384892
Zm00001eb012680	-0.293195	0.0339573	0.0469285	1	-0.275747	0.0381553	-0.120573	0.473445	-0.0240231	0.887555	0.0965503	0.690695
Zm00001eb012690	0.577948	0.0493659	0.103618	1	0.604645	0.0329409	-0.630015	0.00360034	-0.998964	5.52239e-06	-0.368949	0.149579
Zm00001eb012700	0.231502	0.166542	0.0394337	1	0.236452	0.140336	-0.0959364	0.615924	-0.0127899	0.945335	0.0831465	0.770699
Zm00001eb012710	0.282823	0.0268124	0.128227	1	0.527426	6.52486e-05	-0.121656	0.462906	-0.250585	0.0656775	-0.128929	0.548692
Zm00001eb012720	-0.166357	0.579668	0.0163568	1	-0.539963	0.040976	0.717937	0.00335237	0.31315	0.150485	-0.404786	0.162821
Zm00001eb012740	0.0427699	0.68701	0.119034	0.855841	0.0209793	0.848715	0.117154	0.184838	0.0526103	0.539441	-0.0645436	0.618816
Zm00001eb012750	1.59004	0.0753948	0.331659	1	1.86144	0.0308489	-2.49047	0.000621719	-2.38226	0.000310959	0.108214	0.955116
Zm00001eb012760	0.135726	0.497781	0.0643286	1	0.170728	0.361525	-0.389168	0.00180696	-0.566826	5.84327e-06	-0.177658	0.232569
Zm00001eb012770	0.585801	0.0139187	0.0883028	1	0.686319	0.00328403	-0.506656	0.0139125	-0.81048	6.033e-05	-0.303824	0.227915
Zm00001eb012780	0.77407	0.053594	-0.142775	1	0.855834	0.0270099	-0.647912	0.0601295	-1.25722	0.000168361	-0.609306	0.144586
Zm00001eb012790	0.650026	0.192956	-0.177105	1	1.6004	0.00111679	-0.684518	0.176003	-1.47552	0.00144447	-0.790998	0.193755
Zm00001eb012800	0.918517	0.0124504	0.022912	1	1.02172	0.00444552	-0.240745	0.605405	-0.75418	0.0370981	-0.513435	0.315632
Zm00001eb012810	-1.29559	2.52847e-08	-0.196184	1	-1.30941	1.8372e-08	0.0285682	0.961083	0.173558	0.660177	0.14499	0.84932
Zm00001eb012830	0.0617934	0.896875	0.00553728	1	-0.12654	0.755758	-0.35296	0.16591	-1.03533	3.58891e-05	-0.682368	0.0251757
Zm00001eb012840	0.0897704	0.329176	-0.0450398	1	0.0453887	0.630625	0.0909971	0.310689	-0.00378406	0.969676	-0.0947811	0.397216
Zm00001eb012850	2.01487	6.38148e-08	0.288204	1	0.335016	0.295253	-0.677232	0.193244	-0.651299	0.162664	0.0259324	0.991109
Zm00001eb012860	0.973597	0.00887834	0.189997	1	1.38543	0.000233179	-0.38936	0.378622	-0.951292	0.0110379	-0.561932	0.279063
Zm00001eb012870	0.182865	0.525861	0.0347343	1	0.493376	0.0549741	-0.307902	0.119214	-0.822886	2.99534e-05	-0.514985	0.0308677
Zm00001eb012880	0.720373	0.168754	0.559705	0.969656	0.907406	0.0688746	-1.14289	0.00419871	-1.39659	0.000212529	-0.253701	0.680397
Zm00001eb012890	0.477578	0.0538634	-0.0444236	1	0.420967	0.0774232	0.0532269	0.870001	-0.406213	0.0604613	-0.459439	0.111242
Zm00001eb012900	0.135181	0.737124	0.0709605	1	0.858073	0.011195	-0.85308	0.00175943	-1.1291	2.1406e-05	-0.276021	0.432708
Zm00001eb012910	0.133203	0.00581277	-0.0210853	1	-0.018589	0.724131	-0.018335	0.802922	-0.0229592	0.698911	-0.00462424	0.982475
Zm00001eb012920	0.774976	0.109231	0.487687	1	0.336763	0.496833	-1.04928	0.000675277	-1.60618	5.60836e-07	-0.556896	0.114685
Zm00001eb012930	2.09413	8.90481e-05	0.14099	1	0.351449	0.504179	0.213885	0.78765	-0.809381	0.155343	-1.02327	0.179252
Zm00001eb012950	-0.222794	0.139829	-0.00528979	1	-0.900101	1.2256e-07	0.188268	0.471523	-0.133427	0.573694	-0.321696	0.280947
Zm00001eb012960	-1.45603	4.8738e-08	-0.155356	1	-1.66575	2.34931e-09	-0.264874	0.622528	-0.505563	0.235216	-0.240689	0.760467
Zm00001eb012970	0.127413	0.714245	-0.471958	0.664434	-0.505896	0.0835488	-0.37725	0.195322	-0.678778	0.00883234	-0.301528	0.427981
Zm00001eb012980	-0.0475706	0.927064	0.0177818	1	0.0381949	0.941628	-0.693584	0.0014618	-1.25093	1.34053e-07	-0.557342	0.0290764
Zm00001eb012990	0.502634	6.8175e-05	0	1	0	1	-0.184461	0.262057	-0.176866	0.227674	0.00759566	0.992194
Zm00001eb013000	0.943494	9.99071e-05	0.0959271	1	0.476457	0.0333445	-0.556645	0.0365059	-0.535872	0.0256524	0.0207734	0.982936
Zm00001eb013010	-0.103063	0.842596	0.624793	0.714008	-0.57054	0.161097	1.38529	5.63335e-05	1.09799	0.000287158	-0.287294	0.513098
Zm00001eb013020	0.143359	0.657801	0.117189	1	0.138139	0.654641	-0.122457	0.71547	-0.0918438	0.750857	0.0306135	0.97137
Zm00001eb013030	-1.59422	3.99554e-05	-0.0338479	1	0.554473	0.118177	-0.640254	0.216769	-1.09176	0.0169002	-0.451503	0.524436
Zm00001eb013040	-0.0906529	0.714966	-0.0992132	1	0.277293	0.187741	-0.227829	0.185894	-0.630614	0.000128532	-0.402785	0.0475151
Zm00001eb013050	-0.0423156	0.428198	-0.0308391	1	-0.0267104	0.6184	-0.0523434	0.238821	-0.0944081	0.0154059	-0.0420648	0.473253
Zm00001eb013060	0.584485	0.0998593	0.279705	1	0.0865064	0.833233	-0.38043	0.292563	-0.21758	0.522424	0.16285	0.792868
Zm00001eb013070	0.0404111	0.96012	0.419256	1	-0.463809	0.386157	-0.467571	0.400021	-0.359882	0.473803	0.107688	0.934987
Zm00001eb013080	-0.684094	0.0366848	-0.0735694	1	-0.0523124	0.897922	-0.0433853	0.912588	-0.777438	0.00258466	-0.734052	0.0304331
Zm00001eb013100	1.77441	8.30062e-07	0.0228628	1	1.89646	2.08709e-07	0.221534	0.767063	0.107673	0.869423	-0.113861	0.941817
Zm00001eb013110	0.260434	0.166756	-0.189168	1	0.129983	0.497754	-0.292345	0.0501585	-0.557853	0.000127734	-0.265507	0.14282
Zm00001eb013120	0.193443	0.584137	-0.842721	0.0924193	0.555094	0.0734297	-0.869624	0.00930766	-1.01451	0.00103888	-0.144884	0.812252
Zm00001eb013130	-0.303019	0.694669	0.530363	1	-0.791882	0.233621	1.90581	0.000634639	0.98859	0.0384694	-0.917222	0.152936
Zm00001eb013140	0.355509	0.0800435	-0.171269	1	0.215025	0.283167	-0.398057	0.021261	-0.595334	0.000307851	-0.197278	0.378423
Zm00001eb013150	-0.564145	0.427444	-1.06127	0.649204	-0.226971	0.762723	1.66285	0.000905194	1.82737	9.71319e-05	0.164519	0.869247
Zm00001eb013160	-0.410571	0.256547	0.419793	0.907137	-1.27445	0.000368929	0.812	0.0678465	0.265082	0.547888	-0.546918	0.338173
Zm00001eb013180	1.12178	0.0038381	-1.19411	0.0233971	2.10885	6.73772e-07	-0.123898	0.910349	0.0281571	0.975534	0.152055	0.94039
Zm00001eb013190	-0.0924753	0.667013	-0.986322	3.0837e-05	0.0500261	0.819518	-0.0216061	0.958996	-0.397756	0.115294	-0.37615	0.283144
Zm00001eb013210	0.0509205	0.683242	-0.0611017	1	0.0376421	0.758163	0.167288	0.0853764	0.0366131	0.718166	-0.130675	0.286129
Zm00001eb013220	0.86983	0.0179479	-0.449794	0.88568	1.37696	0.000224236	-0.314953	0.571239	-0.873878	0.0459459	-0.558925	0.375775
Zm00001eb013230	-0.0456177	0.790045	0.982827	1.32412e-07	0.0402759	0.806334	-0.165792	0.580015	-0.375342	0.11183	-0.20955	0.580291
Zm00001eb013240	0.55224	0.000826438	0.349861	0.252042	0.527081	0.00106353	-0.183309	0.260933	-0.491239	0.00087612	-0.30793	0.102491
Zm00001eb013250	0.578854	0.0487499	-0.190671	1	0.866364	0.00277004	-0.481601	0.0872251	-1.00189	0.0002226	-0.520288	0.124893
Zm00001eb013270	0.814655	0.00947099	-0.197866	1	1.10234	0.000465175	-0.865925	0.0124103	-0.963244	0.0024015	-0.0973196	0.901002
Zm00001eb013280	0.0368272	0.749072	-0.0282306	1	0.108316	0.266772	-0.1462	0.0951379	-0.165571	0.0358138	-0.0193705	0.92956
Zm00001eb013290	-0.00397147	0.963892	-0.00397147	1	0.055446	0.323957	-0.0176777	0.798326	-0.0365474	0.487995	-0.0188696	0.865542
Zm00001eb013300	-0.845995	0.00623107	-0.672898	0.242103	-0.406757	0.172181	-0.50782	0.0549021	-0.916959	0.000299079	-0.409139	0.208635
Zm00001eb013330	-0.210877	0.00174272	-0.210877	0.0189606	-0.210877	0.00136963	-0.0692347	0.413778	-0.0582454	0.442492	0.0109893	0.962043
Zm00001eb013340	0.155866	0.521745	-0.480282	0.273748	0.196603	0.385942	-0.416391	0.0786391	-0.435137	0.0415237	-0.0187467	0.982663
Zm00001eb013360	0.010948	0.842536	0.0265319	1	0.0190534	0.694086	-0.0423232	0.324773	-0.00615581	0.89207	0.0361674	0.526901
Zm00001eb013370	-0.0973983	0.808757	-0.0715552	1	-0.0380333	0.932	-0.785388	0.0024649	-0.556787	0.0145016	0.228601	0.514839
Zm00001eb013380	-0.249996	0.0687653	-0.112238	1	-0.048114	0.752126	-0.194457	0.13355	-0.193998	0.095323	0.000459708	1
Zm00001eb013400	-2.93742	3.87829e-21	-2.94371	4.94904e-20	-2.94371	3.20585e-21	-0.189352	0.844397	-0.203834	0.793428	-0.0144824	0.99884
Zm00001eb013410	-3.04659	1.55356e-25	-3.04659	1.62014e-24	-3.04659	1.24626e-25	-0.0763534	0.944697	-0.162596	0.841801	-0.0862427	0.969763
Zm00001eb013420	-0.699145	0.0499167	-0.141587	1	-0.281348	0.436365	0.0675371	0.89181	-0.281326	0.411503	-0.348863	0.471671
Zm00001eb013430	3.02614	0.000308133	0.487006	1	4.86358	1.29177e-07	-2.19643	0.0620351	-2.55333	0.0164561	-0.356903	0.890071
Zm00001eb013440	0.653096	0.288594	0.0166365	1	1.15272	0.0455543	-1.45009	0.00314185	-1.51384	0.000772589	-0.0637515	0.963981
Zm00001eb013450	0.732628	0.0429189	0.122057	1	0.689674	0.0478285	-0.749432	0.018425	-0.910571	0.0019207	-0.161139	0.769711
Zm00001eb013460	0.320272	0.0520908	0.108701	1	0.0696784	0.697666	-0.0785505	0.665894	-0.294521	0.0316195	-0.215971	0.253672
Zm00001eb013480	-0.0186121	0.936237	-0.174053	0.987847	-0.286337	0.0734961	-0.161996	0.352493	-0.0657881	0.69941	0.0962074	0.721282
Zm00001eb013490	0.26621	0.107659	0.267945	0.610496	0.399757	0.0125851	-0.119146	0.441058	-0.425317	0.00130522	-0.306171	0.0719881
Zm00001eb013500	0.746703	0.219784	0.0707704	1	1.37281	0.0177163	-1.5266	0.00242027	-1.57964	0.000618378	-0.0530472	0.971859
Zm00001eb013510	0.119466	0.359254	0.0361948	1	0.0129945	0.939109	0.0118291	0.946809	-0.101129	0.377358	-0.112958	0.494891
Zm00001eb013520	0.615338	0.131366	0.479129	0.908335	0.919421	0.0192097	0.0627802	0.904314	-0.7167	0.0321421	-0.779481	0.0796669
Zm00001eb013530	-0.832524	8.05247e-08	-0.832524	1.12791e-06	-0.0613673	0.674092	-0.000970143	0.998832	-0.218182	0.361109	-0.217212	0.543003
Zm00001eb013540	0.182049	0.690635	-0.48615	0.896259	-0.013749	0.986978	-1.00972	0.00200899	-0.825466	0.00438266	0.184252	0.723483
Zm00001eb013550	0.347579	0.0647586	-0.00374928	1	0.498254	0.00668382	-0.254108	0.178417	-0.457227	0.00683873	-0.203119	0.406323
Zm00001eb013560	0.03224	0.615272	0.151297	0.0932275	0.058594	0.30711	-0.0329032	0.643721	0.042247	0.470867	0.0751502	0.328911
Zm00001eb013570	1.43093	1.36114e-08	1.03254	9.7557e-05	0.691038	0.0011668	0.249648	0.50338	0.532935	0.0785409	0.283288	0.55485
Zm00001eb013580	0.126415	0.170902	0.168861	0.458598	0.0761408	0.408937	0.0640126	0.527197	-0.0157509	0.874294	-0.0797634	0.529082
Zm00001eb013590	-0.540547	0.00103438	-0.475679	0.0373292	-0.222767	0.154095	0.0226632	0.938387	0.0508611	0.8147	0.0281979	0.962255
Zm00001eb013600	-0.02699	0.977524	0.535491	1	1.54569	0.00435058	0.663502	0.298478	0.427375	0.470695	-0.236127	0.842903
Zm00001eb013610	0.638341	0.166756	-0.0981592	1	1.30631	0.00365113	-1.21736	0.00297121	-1.4304	0.000204568	-0.213043	0.754483
Zm00001eb013620	0.160759	0.638873	1.86275	1.49506e-06	0.694329	0.0194895	0.0435333	0.950652	-0.584225	0.178853	-0.627758	0.29464
Zm00001eb013640	0.030083	0.875459	0.278311	0.462756	0.146146	0.331197	0.0193498	0.918524	-0.274529	0.0221456	-0.293879	0.065861
Zm00001eb013650	0.720416	0.0850798	0.674885	0.618111	1.73482	6.22433e-05	-0.512304	0.298543	-0.99998	0.0185244	-0.487676	0.439169
Zm00001eb013660	-2.07903	5.62301e-11	-1.13008	0.000218361	-3.13644	7.14931e-16	0.292343	0.728844	0.294786	0.675839	0.00244359	1
Zm00001eb013670	-0.0638234	0.322001	-0.101201	0.611567	-0.0873867	0.147988	0.087461	0.138156	0.0196912	0.749682	-0.0677698	0.371896
Zm00001eb013680	-0.513534	0.380407	-2.58721	0.000204804	-0.212567	0.73055	1.19881	0.101494	0.590029	0.398715	-0.608786	0.562673
Zm00001eb013690	-0.138863	0.336348	-0.110392	1	-0.008854	0.967442	0.0234217	0.887324	-0.211031	0.0502307	-0.234452	0.10195
Zm00001eb013700	-0.616588	0.038477	-2.96568	1.06281e-11	-1.17873	0.000116235	-0.644558	0.347727	-0.876632	0.136361	-0.232074	0.85983
Zm00001eb013710	-0.227715	0.0395897	-0.0701268	1	-0.100193	0.365209	0.0945207	0.362761	-0.144292	0.101994	-0.238813	0.0425256
Zm00001eb013720	1.19776	4.79225e-09	0.286456	0.568156	0.816653	7.2517e-06	0.0789967	0.841727	-0.25763	0.363519	-0.336627	0.388288
Zm00001eb013730	0.360749	0.1789	-0.431629	0.608327	0.599015	0.0196545	-0.406016	0.159851	-0.729988	0.00505915	-0.323972	0.383049
Zm00001eb013740	1.2411	0.00115898	0.442613	0.908335	1.40573	0.0002259	0.365315	0.463119	-0.250788	0.579696	-0.616103	0.279063
Zm00001eb013750	-0.836995	1.83459e-06	-0.417138	0.094222	-0.627088	0.000130701	0.152809	0.531067	-0.215048	0.289059	-0.367857	0.162792
Zm00001eb013760	0.0369854	0.900845	-0.0132153	1	-0.394863	0.0699159	0.405715	0.0233535	-0.233116	0.152542	-0.638831	0.00459713
Zm00001eb013780	-1.30302	2.90575e-05	-0.893736	0.0288203	-1.23338	5.39212e-05	-0.098278	0.854778	0.0131578	0.977809	0.111436	0.903592
Zm00001eb013800	-0.158723	0.040608	0.016702	1	-0.190515	0.0114239	0.0850126	0.357439	0.0219956	0.814155	-0.063017	0.63118
Zm00001eb013810	2.22887	0.000166306	2.11599	0.00366212	3.04533	1.102e-06	-0.926335	0.256235	-0.928537	0.19989	-0.0022021	1
Zm00001eb013830	1.34021	1.52635e-05	0.534019	0.463396	1.56851	9.05175e-07	-0.510599	0.224045	-0.786403	0.0329239	-0.275804	0.663876
Zm00001eb013840	0.254953	0.0701264	-0.524664	0.00353213	0.273099	0.0438708	0.326249	0.120756	0.228532	0.237846	-0.0977165	0.795775
Zm00001eb013850	0.136078	0.609152	-0.727224	0.0302882	0.344269	0.139396	-0.34339	0.226656	-0.692949	0.00596732	-0.34956	0.321378
Zm00001eb013860	-0.0852262	0.757216	-0.484424	0.316589	0.204966	0.387514	-0.410549	0.0721067	-0.52445	0.0112271	-0.113901	0.776355
Zm00001eb013870	0.45968	0.110491	-1.24668	0.000494852	0.905356	0.00150185	-0.463418	0.373252	-0.837169	0.056673	-0.37375	0.604089
Zm00001eb013890	-0.044882	0.911494	-0.083223	1	0.757498	0.0104833	0.0653238	0.885702	0.417179	0.164677	0.351855	0.418671
Zm00001eb013900	0.424235	0.00435892	0.659921	0.000323162	0.38681	0.00713484	-0.0835187	0.721711	-0.0899224	0.64341	-0.00640373	0.995149
Zm00001eb013910	-3.53846	3.69513e-10	-3.06463	1.39722e-07	-3.5624	2.88473e-10	0.0244762	0.986977	0.976176	0.238551	0.9517	0.423483
Zm00001eb013920	0.268579	0.133752	-0.247391	0.784804	-0.466979	0.00721947	0.0836676	0.765416	0.202228	0.336832	0.11856	0.755819
Zm00001eb013930	-0.107614	0.0443841	-0.06127	0.932091	-0.153767	0.00348097	-0.00663274	0.938652	0.00690467	0.916702	0.0135374	0.926637
Zm00001eb013940	0.179407	0.521707	0.255735	1	-0.291535	0.253357	0.711965	0.00100589	0.546526	0.00403677	-0.165439	0.583709
Zm00001eb013950	-0.424357	0.122426	-1.50543	9.95325e-06	-0.75775	0.00472409	-0.145193	0.748543	-0.698796	0.0335524	-0.553603	0.217584
Zm00001eb013970	0.39218	0.017846	-0.0830094	1	-0.191116	0.237789	-0.244233	0.21466	-0.17342	0.339577	0.0708125	0.853973
Zm00001eb013980	0.49626	0.00117767	0.0982027	1	0.301473	0.0368628	0.0875903	0.676469	-0.00421685	0.983899	-0.0918071	0.759435
Zm00001eb013990	0.73333	0.403132	-0.819107	1	0.560018	0.516123	0.209424	0.849707	0.749704	0.33836	0.54028	0.67832
Zm00001eb014000	1.26886	0.103559	-0.704199	1	1.5419	0.0393982	-0.350997	0.740042	0.712503	0.380754	1.0635	0.329496
Zm00001eb014010	0.880366	0.162902	1.18532	0.423456	1.87343	0.00240796	0.48913	0.524655	0.0924169	0.903351	-0.396713	0.72497
Zm00001eb014020	-0.290881	0.000546124	-0.295691	0.00517428	-0.310585	0.000201118	-0.111212	0.292012	-0.120932	0.19223	-0.00971974	0.977242
Zm00001eb014030	0.471874	0.00403819	-0.0313555	1	0.308608	0.0484288	0.00746779	0.979674	-0.151543	0.39925	-0.159011	0.553866
Zm00001eb014050	-2.3719	0.000102698	-1.54937	0.0849667	-0.792888	0.162102	-0.0498813	0.958002	-1.44774	0.0112511	-1.39786	0.0650141
Zm00001eb014070	0.10727	0.118346	0.0139318	1	0.156894	0.0178393	-0.0977335	0.13712	-0.146079	0.0132332	-0.0483459	0.620048
Zm00001eb014080	-0.0723028	0.603359	-0.182604	0.74409	0.0388674	0.78375	-0.231822	0.0426258	-0.18332	0.0764926	0.0485022	0.821256
Zm00001eb014090	0.180734	0.361935	-0.554207	0.0409147	0.883022	1.18642e-05	-0.0713412	0.877754	-0.205385	0.540581	-0.134044	0.839275
Zm00001eb014100	-0.0780768	0.443217	-0.107303	0.944775	0.0380856	0.718631	0.0120863	0.929435	0.0366605	0.711073	0.0245742	0.912185
Zm00001eb014110	-0.0179999	0.955228	-0.196735	1	0.547544	0.00917755	-0.351996	0.114699	-0.53955	0.00760125	-0.187554	0.555863
Zm00001eb014120	0.526687	0.0279394	-0.132582	1	0.703639	0.00284482	0.00118716	0.998621	-0.358205	0.168099	-0.359392	0.321279
Zm00001eb014130	0.387253	0.041755	-0.00959492	1	0.508702	0.00620104	-0.160954	0.445705	-0.450378	0.0101902	-0.289424	0.224233
Zm00001eb014160	-0.174569	0.658525	-0.0676061	1	0.167082	0.657916	-0.719778	0.00305637	-1.0279	1.79721e-05	-0.308119	0.305759
Zm00001eb014180	-0.0589466	0.912478	-0.607253	0.701821	-0.0804001	0.867652	-0.702361	0.0114613	-1.27072	7.6622e-06	-0.568356	0.0847266
Zm00001eb014190	-0.295601	0.176299	-0.0504191	1	0.011329	0.974782	-0.22841	0.273541	-0.325612	0.0723863	-0.0972022	0.78451
Zm00001eb014200	-0.402456	0.0531262	-0.168325	1	-0.480743	0.0170763	0.491169	0.00907338	0.0898993	0.633814	-0.401269	0.0719268
Zm00001eb014210	-0.230901	0.464892	-0.445358	0.706103	0.378518	0.190678	-0.24007	0.432009	-0.744924	0.00388684	-0.504853	0.137617
Zm00001eb014240	-0.768463	0.00823266	-0.386474	0.818262	-1.0169	0.000484087	0.82766	0.00578673	0.388156	0.148546	-0.439504	0.226321
Zm00001eb014250	-1.05598	0.0210861	-2.0239	0.000377873	-0.096591	0.858644	-0.92485	0.0840543	-1.40898	0.00409673	-0.484125	0.517372
Zm00001eb014290	3.41082	1.45876e-14	2.30082	5.81073e-09	4.55654	2.94916e-18	0.01137	0.995095	-0.110674	0.919747	-0.122044	0.966293
Zm00001eb014310	0.153612	0.0718961	0	1	0.103697	0.213431	0.0647867	0.500111	0.0120275	0.900506	-0.0527592	0.705436
Zm00001eb014450	1.86855	4.86025e-05	0.924272	0.279545	1.94985	2.15179e-05	-0.0706554	0.935649	0.129435	0.843786	0.200091	0.875009
Zm00001eb014460	0.333978	0.0726511	-0.109202	1	0.215576	0.237017	-0.105463	0.651821	-0.242033	0.180162	-0.136569	0.651539
Zm00001eb014470	1.38281	0.000287432	-0.275891	1	0.501651	0.160874	-0.204789	0.721739	-0.703475	0.0968728	-0.498686	0.422468
Zm00001eb014490	-0.243087	0.542172	-0.791376	0.262155	-0.672506	0.0578076	-0.646946	0.0698051	-0.365048	0.272205	0.281898	0.58895
Zm00001eb014500	0.0767368	0.842359	-1.03485	0.0128369	-0.417059	0.16802	-0.636666	0.0481886	-0.891451	0.00274909	-0.254784	0.589197
Zm00001eb014510	0.0789703	0.769094	0.0527591	1	0.00884096	0.984024	0.00600684	0.985196	-0.324325	0.0689577	-0.330332	0.1691
Zm00001eb014520	-0.260103	0.0895168	-0.287675	0.434451	-0.459678	0.00235007	-0.318476	0.0212572	-0.414232	0.00127381	-0.095756	0.650563
Zm00001eb014540	-0.000242787	1	-0.0343913	1	0.257697	6.01388e-05	0.0688595	0.46863	0.0242181	0.793415	-0.0446414	0.764744
Zm00001eb014550	-1.6986	0.0317965	0.932725	0.908335	-2.2865	0.0032721	1.98689	0.0184396	2.47821	0.00151225	0.491315	0.721864
Zm00001eb014570	0.0488126	0.648928	-0.0488493	1	0.192857	0.036645	0.104078	0.326428	0.0477928	0.639445	-0.0562856	0.736181
Zm00001eb014580	3.7514	1.13706e-14	-0.0251676	1	3.31273	3.27388e-13	-0.726116	0.529718	-0.588056	0.566199	0.138061	0.96367
Zm00001eb014590	-0.0250296	0.611285	0.0327282	1	0.0291991	0.526242	-0.0280881	0.569742	-0.00597512	0.901086	0.022113	0.767858
Zm00001eb014600	-0.322559	0.688842	-1.15561	0.606671	1.34805	0.0482864	-1.80713	0.00383502	-2.34528	8.99963e-05	-0.538141	0.531998
Zm00001eb014630	0.186345	0.268657	0.137616	1	0.605827	0.000281884	-0.137592	0.493792	-0.346726	0.0338496	-0.209134	0.374601
Zm00001eb014640	0.795616	0.005358	-0.271888	1	0.675818	0.0139277	-0.52841	0.0849074	-0.846109	0.0027745	-0.317699	0.439906
Zm00001eb014650	0.0374825	0.795043	-0.129636	0.974129	-0.0416495	0.757146	-0.0934231	0.464577	-0.0596284	0.610694	0.0337947	0.896588
Zm00001eb014660	-0.122432	0.304091	-0.256421	0.229974	-0.20849	0.0610328	-0.105953	0.400613	-0.118817	0.276106	-0.0128645	0.971751
Zm00001eb014670	-0.782363	5.41375e-05	0.0123901	1	0.284191	0.109915	-0.242393	0.415787	-0.227748	0.386221	0.0146447	0.99093
Zm00001eb014720	-0.302795	0.636327	-0.484651	1	-0.0223993	0.983839	0.0225131	0.976378	-0.850673	0.0586478	-0.873186	0.148224
Zm00001eb014730	0.154575	0.674539	0.0729587	1	0.229535	0.492565	-0.302239	0.272248	-0.681077	0.00491614	-0.378839	0.250118
Zm00001eb014740	0.613205	0.00133064	0.145823	1	0.615883	0.00100093	-0.358451	0.0674893	-0.535494	0.00303367	-0.177043	0.518592
Zm00001eb014750	0.362246	0.137413	0.475387	0.373086	0.657209	0.00557298	-0.424568	0.020235	-0.825104	1.02289e-05	-0.400537	0.0671945
Zm00001eb014760	0.264772	0.165226	-0.0727522	1	-0.0341084	0.882407	0.197999	0.298023	-0.032945	0.869423	-0.230944	0.318555
Zm00001eb014780	0.476154	0.0131109	-0.129771	1	0.237853	0.202185	-0.143984	0.498048	-0.479875	0.00592925	-0.335891	0.147125
Zm00001eb014790	0.18104	0.0846075	0.0635858	1	0.444668	4.60548e-05	0.0269022	0.886557	-0.0185298	0.902731	-0.045432	0.874543
Zm00001eb014810	0.269455	0.36778	-0.0639846	1	0.555697	0.0441991	-0.683481	0.00626058	-0.673676	0.00294438	0.00980489	0.994291
Zm00001eb014820	0.462263	0.0605928	0.0759555	1	0.637396	0.00794057	-0.286533	0.2292	-0.665793	0.00193248	-0.37926	0.179887
Zm00001eb014830	0.763537	0.0522344	0.319269	1	1.1776	0.00241657	-0.931814	0.00631579	-1.19839	0.000216218	-0.266571	0.586203
Zm00001eb014840	-1.48261	7.31703e-05	0.291536	1	-1.47634	6.45686e-05	0.780568	0.141366	0.837107	0.0780247	0.0565394	0.972028
Zm00001eb014850	0.799405	0.0123802	-0.147144	1	1.74815	6.85379e-07	-0.728727	0.119905	-0.918402	0.0289442	-0.189675	0.831456
Zm00001eb014860	1.94368	0.0139095	0.233515	1	2.27794	0.00327153	1.85222	0.0184592	1.86489	0.00871836	0.0126677	0.999266
Zm00001eb014870	1.00365	0.0002457	0.150416	1	1.15874	2.8618e-05	-0.330743	0.361556	-0.716345	0.019688	-0.385602	0.384865
Zm00001eb014880	0.222821	0.434203	-0.0763328	1	1.30463	6.25188e-06	-0.494413	0.196581	-0.623465	0.0657242	-0.129052	0.869063
Zm00001eb014890	0.959031	0.040469	0.271587	1	0.961216	0.0330687	-1.0031	0.00209847	-1.65375	1.15389e-06	-0.650657	0.0858997
Zm00001eb014900	0.127978	0.553816	-0.00329241	1	0.172191	0.389308	-0.192448	0.169275	-0.559343	4.47722e-05	-0.366895	0.0288919
Zm00001eb014910	0.0198087	0.909098	-0.0284254	1	-0.0218626	0.892486	-0.072921	0.602158	0.0164709	0.902097	0.0893918	0.620057
Zm00001eb014930	0.23384	0.0139645	-0.0107096	1	0.0412183	0.688748	-0.017097	0.905511	-0.0827006	0.398205	-0.0656036	0.685454
Zm00001eb014950	-2.59233	2.74759e-17	-2.91361	1.16818e-17	-3.20078	4.58183e-20	-0.0587513	0.957584	-0.217254	0.781477	-0.158503	0.932063
Zm00001eb014960	0.0394932	0.887839	-0.47382	0.248039	0.0522931	0.836509	-0.254952	0.229782	-0.562758	0.00305512	-0.307806	0.226215
Zm00001eb014970	-0.320576	0.137026	-0.316615	0.722036	0.327586	0.113082	0.370609	0.111232	0.0514247	0.839163	-0.319184	0.271852
Zm00001eb014980	-2.16183	1.0186e-05	-1.46359	0.0177575	-1.08548	0.0142027	0.118931	0.884618	-0.526458	0.348047	-0.645389	0.408655
Zm00001eb014990	-0.053031	0.273656	0.0301682	1	-0.059318	0.197251	0.0464247	0.349337	-0.0124284	0.804962	-0.0588531	0.323964
Zm00001eb015000	-0.132744	0.0715096	-0.132744	0.485827	0.108039	0.128852	-0.0885933	0.333517	-0.0395658	0.655086	0.0490275	0.732934
Zm00001eb015010	-0.492716	0.00206725	0.160949	0.998906	-0.251574	0.0974212	0.025916	0.922191	-0.327606	0.0494722	-0.353522	0.111907
Zm00001eb015020	-1.98922	1.3678e-05	-0.175262	1	-2.36496	5.9951e-07	1.51492	0.0153266	1.05565	0.0594322	-0.459265	0.621258
Zm00001eb015030	0.4321	0.119737	0.0614802	1	0.90147	0.00108593	-0.505807	0.0616361	-0.800521	0.00148906	-0.294714	0.409099
Zm00001eb015040	0.239523	0.257735	0.0426984	1	0.174978	0.401377	-0.285935	0.0422261	-0.620516	1.48611e-05	-0.334582	0.0482409
Zm00001eb015050	-0.127487	0.716406	0.174796	1	-0.802103	0.0072498	-0.258381	0.462597	-0.657477	0.0228128	-0.399096	0.329445
Zm00001eb015060	0.45671	0.0290239	0.00924646	1	0.512452	0.011606	-0.414439	0.0249338	-0.634075	0.000328016	-0.219636	0.35648
Zm00001eb015070	-0.123806	0.617352	0.00627693	1	-0.0713084	0.776161	-0.43903	0.00160142	-0.700265	1.20733e-06	-0.261235	0.104637
Zm00001eb015080	-0.745103	0.192218	0.648359	0.928765	-1.22818	0.0240901	-1.38395	0.00672883	-1.7916	0.000221309	-0.407645	0.577038
Zm00001eb015090	-0.208143	0.22191	0.143774	1	-0.117236	0.495531	-0.0931473	0.575884	-0.402403	0.0026305	-0.309256	0.0752391
Zm00001eb015100	-1.80861	1.92092e-07	0.249206	1	1.02461	0.000841301	-0.164942	0.847352	-0.418305	0.507398	-0.253363	0.83986
Zm00001eb015110	-1.51098	5.66603e-10	0.00606015	1	-0.287757	0.129164	-0.178971	0.706199	-0.365309	0.317484	-0.186338	0.787882
Zm00001eb015120	0.129084	0.277075	0.00483251	1	0.145668	0.196266	0.127875	0.25285	0.155235	0.113064	0.0273607	0.915089
Zm00001eb015130	2.26339	3.87317e-08	-0.185357	1	1.5681	2.51246e-05	0.336631	0.673855	0.173246	0.808919	-0.163385	0.918996
Zm00001eb015140	0.252256	0.0150061	-0.0528336	1	0.13093	0.193166	-0.0806554	0.519167	-0.187811	0.0623758	-0.107155	0.483243
Zm00001eb015150	0.688132	0.000826257	0.0655453	1	0.53821	0.00617888	0.278334	0.25836	0.304161	0.161415	0.0258278	0.971859
Zm00001eb015160	-0.0011908	1	0.416669	3.17218e-05	-0.00266632	0.987922	-0.0119676	0.947833	0.0824829	0.49718	0.0944505	0.608767
Zm00001eb015170	0.383623	0.0195139	-0.0583184	1	0.538016	0.00100903	0.0740729	0.767107	-0.180972	0.334127	-0.255045	0.313577
Zm00001eb015180	-0.146546	0.00219307	-0.0834927	0.508247	-0.146165	0.00176146	0.0200356	0.764273	-0.0486257	0.332392	-0.0686614	0.310477
Zm00001eb015190	-1.52061	1.7979e-06	-0.398803	0.797709	-1.48382	2.42218e-06	-0.27986	0.572422	-0.727219	0.0624364	-0.447359	0.440771
Zm00001eb015200	1.02772	1.06086e-06	0.302427	0.639574	0.876042	1.37874e-05	0.143106	0.682995	-0.0377451	0.907131	-0.180851	0.697469
Zm00001eb015210	0.164791	0.865599	0.166748	1	0.660057	0.396582	-1.21089	0.00182984	-2.73979	3.05781e-09	-1.5289	0.00162135
Zm00001eb015220	0.416484	0.158501	0.0233112	1	0.602863	0.0327154	-0.699641	0.00559995	-0.685539	0.00272517	0.0141024	0.989317
Zm00001eb015230	0.624921	0.00731206	0.247054	0.976876	0.708485	0.00198602	-0.084877	0.750905	-0.644101	0.00132006	-0.559224	0.0320824
Zm00001eb015240	1.3358	0.0031797	0.36939	1	1.15262	0.00824567	-0.895844	0.0447738	-1.0566	0.00919931	-0.16076	0.859412
Zm00001eb015250	0.351165	0.156811	0.220895	1	0.452491	0.0558954	-0.272884	0.258189	-0.35526	0.0918687	-0.0823761	0.863018
Zm00001eb015260	0.279401	0.247347	-0.0398361	1	0.763368	0.00118944	-0.506251	0.0306358	-0.680319	0.00175503	-0.174068	0.619352
Zm00001eb015270	0.0544763	0.8565	0.125953	1	0.397264	0.0871392	-0.556406	0.00125385	-0.73734	1.27166e-05	-0.180935	0.406745
Zm00001eb015280	-0.980969	0.014474	-0.258592	1	-0.51062	0.189042	-0.956281	0.00253296	-1.21997	6.04512e-05	-0.263691	0.547401
Zm00001eb015290	0.694808	0.00611619	0.0521801	1	1.35787	9.25294e-07	-0.496901	0.16419	-0.689972	0.0296885	-0.193071	0.74402
Zm00001eb015310	0.065717	0.827302	0.172141	1	-0.238164	0.332402	0.592018	0.00421646	0.351812	0.0542493	-0.240206	0.358503
Zm00001eb015320	1.93546	1.70229e-05	-0.0400364	1	-0.16023	0.730436	-0.927959	0.076269	-1.4907	0.00210141	-0.562739	0.416813
Zm00001eb015330	0.0266133	0.910582	0.126676	1	-0.281309	0.102224	0.334243	0.0534049	0.0835675	0.634516	-0.250676	0.242752
Zm00001eb015340	0.705737	0.00588423	-0.0832877	1	0.631697	0.0106301	-0.269864	0.357269	-0.667483	0.00772047	-0.397619	0.244689
Zm00001eb015350	-0.67095	0.0229006	0.248703	1	-0.549744	0.0523288	0.415313	0.219634	0.399569	0.187162	-0.0157435	0.992247
Zm00001eb015360	-0.159834	0.458795	0.0516147	1	-0.159834	0.438238	0.278462	0.128594	0	1	-0.278462	0.213847
Zm00001eb015370	-0.0383143	0.628319	0.0144614	1	0.0517944	0.476654	-0.0306143	0.693546	0.0746704	0.205782	0.105285	0.178946
Zm00001eb015380	-0.379443	0.00701446	0.13473	1	0.716654	2.30973e-06	-0.0969762	0.75893	-0.183101	0.453973	-0.0861246	0.870258
Zm00001eb015390	0.426094	0.0891329	-0.0595134	1	0.541533	0.0251063	-0.0151062	0.966861	-0.514774	0.0194327	-0.499668	0.0875783
Zm00001eb015400	-0.167394	0.760472	0.639489	0.803006	0.309979	0.523206	0.924022	0.0253971	0.731839	0.0494193	-0.192183	0.796882
Zm00001eb015410	-1.79334	1.40354e-10	0.246277	0.943219	-4.94918	3.3056e-23	-0.388004	0.795786	-0.621752	0.597351	-0.233749	0.938456
Zm00001eb015420	0.546976	0.0170952	0.229988	1	0.353525	0.109116	-0.298634	0.0562265	-0.785991	2.20945e-06	-0.487357	0.0113605
Zm00001eb015430	-1.17806	0.0032202	-0.234676	1	-0.968644	0.0116676	-0.77633	0.036964	-1.17847	0.000764676	-0.402141	0.413343
Zm00001eb015440	-0.404792	0.230312	-0.299464	1	-0.719701	0.0243938	-0.775443	0.00681418	-0.627412	0.014059	0.148031	0.760145
Zm00001eb015450	0.212936	0.251384	-0.26205	0.745562	0.989015	7.94143e-07	-0.295215	0.355118	-0.383716	0.162281	-0.0885012	0.894577
Zm00001eb015460	0.25887	0.40691	-0.202516	1	0.917757	0.00183403	-0.484738	0.135511	-0.776318	0.00797169	-0.29158	0.516221
Zm00001eb015470	0.175278	0.450971	0.219476	1	0.221579	0.308684	-0.463775	4.8564e-05	-0.791886	1.3847e-09	-0.328111	0.0108861
Zm00001eb015490	0.224956	0.060932	0.0957695	1	0.289836	0.0128308	-0.217546	0.0516067	-0.254312	0.012072	-0.0367658	0.876109
Zm00001eb015500	-0.057142	0.855396	-0.130828	1	-0.210301	0.40654	0.476051	0.0122316	0.603519	0.000680137	0.127468	0.662579
Zm00001eb015510	-0.395639	0.334989	0.13874	1	0.20827	0.619536	0.324882	0.439807	0.282676	0.44948	-0.0422059	0.971815
Zm00001eb015520	-0.0134488	0.976531	-0.042897	1	0.253424	0.34012	0.102385	0.748768	0.07137	0.796047	-0.0310151	0.96799
Zm00001eb015530	0.0958625	0.265253	0.0781255	1	0.194144	0.0171285	-0.0880341	0.325874	-0.0664357	0.415536	0.0215984	0.914125
Zm00001eb015540	-0.243308	0.0949212	0.0348504	1	0.045421	0.780643	-0.0433988	0.798913	-0.285395	0.0174968	-0.241996	0.13163
Zm00001eb015550	0.45883	0.323832	0.216203	1	0.846868	0.0506341	0.601614	0.114739	1.0825	0.0020917	0.480885	0.320956
Zm00001eb015560	0.274679	0.0735282	0.231025	0.700687	-0.724354	9.08526e-06	0.400804	0.108414	0.280205	0.222607	-0.120599	0.784477
Zm00001eb015570	-0.220229	0.630184	-0.215873	1	-0.355109	0.389951	-0.437089	0.170208	-1.00009	0.000713456	-0.562997	0.137701
Zm00001eb015580	0.129243	0.231256	0	1	1.84923	6.76953e-20	0.0919896	0.881863	-0.00455512	0.993435	-0.0965447	0.932513
Zm00001eb015610	-0.0644293	0.0833874	-0.0416946	0.943176	-0.0676193	0.0588336	-0.00472708	0.924568	0.0559541	0.0744274	0.0606812	0.148697
Zm00001eb015620	-3.05994	7.86878e-10	-0.274623	1	-1.75192	3.19982e-05	0.15951	0.878444	-0.595532	0.416919	-0.755042	0.465136
Zm00001eb015630	-0.0185527	0.984261	0.509332	0.983728	0.850096	0.0670493	0.614078	0.164746	1.03614	0.00879585	0.422065	0.477014
Zm00001eb015640	0.50499	1.80867e-06	0.00934047	1	0.157018	0.0908963	0.08881	0.594474	0.0213822	0.89376	-0.0674277	0.795047
Zm00001eb015660	0.514555	0.0148473	0.0556511	1	0.598869	0.00378017	0.12549	0.661001	-0.119772	0.621535	-0.245262	0.447144
Zm00001eb015680	-0.174072	0.576144	0.0854009	1	-0.976924	0.000632767	-0.65711	0.0226273	-0.90721	0.00079684	-0.2501	0.539022
Zm00001eb015690	0.722234	0.00289428	0.0278423	1	0.299004	0.199911	-0.076432	0.818441	-0.436784	0.0587444	-0.360352	0.259202
Zm00001eb015700	-0.491416	0.116705	-0.320647	0.996903	-0.508979	0.0903823	-0.379822	0.157624	-0.731262	0.00279115	-0.351441	0.294192
Zm00001eb015710	-0.581177	0.156978	0.159245	1	0.451729	0.258914	1.0044	0.00615242	0.177569	0.626856	-0.826828	0.0567019
Zm00001eb015720	1.7958	5.15331e-05	0.253196	1	0.400989	0.339827	-0.940254	0.0599789	-0.864083	0.0555418	0.0761713	0.956937
Zm00001eb015730	0.637016	0.000850271	0.115311	1	0.502385	0.00590743	-0.225768	0.250519	-0.560468	0.00152285	-0.334701	0.145965
Zm00001eb015740	0.987867	1.17188e-06	-0.00782104	1	0.387741	0.029136	-0.0263876	0.949884	-0.126844	0.662308	-0.100457	0.862563
Zm00001eb015750	-0.669272	1.30229e-07	-0.0931893	1	0.0906336	0.420328	0.0269026	0.921636	-0.145082	0.430523	-0.171985	0.518834
Zm00001eb015760	-0.0197589	0.949798	0.206493	1	0.283068	0.176067	0.0417893	0.866396	-0.395647	0.0172937	-0.437436	0.0479003
Zm00001eb015770	0.935581	0.0029178	0.873063	0.0541624	2.95121	2.58675e-12	-0.841114	0.202773	-0.488967	0.433286	0.352147	0.746571
Zm00001eb015780	0	1	0	1	2.09484	2.54846e-17	-0.103471	0.886877	-0.0296158	0.960619	0.0738549	0.962043
Zm00001eb015790	-0.719526	0.0245469	0.167373	1	-0.396896	0.202471	0.0056427	0.992021	-0.626942	0.0267561	-0.632585	0.0925833
Zm00001eb015800	0.175318	0.753424	0.256783	1	2.16048	1.84629e-05	-1.21257	0.0292578	-1.48556	0.00362502	-0.272987	0.781123
Zm00001eb015810	-0.0594088	0.853525	0.173454	1	0.244087	0.343181	-0.415128	0.0207765	-0.759256	2.48926e-05	-0.344128	0.109947
Zm00001eb015820	0.993005	0.238492	0.0836672	1	1.40251	0.0776407	-2.17007	0.000416443	-2.39767	3.45595e-05	-0.227595	0.840394
Zm00001eb015830	-2.67272	7.85541e-12	-0.0762271	1	-1.97439	1.06091e-08	-0.323458	0.706107	-0.510432	0.453147	-0.186974	0.908652
Zm00001eb015840	0.533322	0.000367439	-0.0839235	1	0.309066	0.0275403	-0.235729	0.189359	-0.334785	0.0351452	-0.099056	0.735033
Zm00001eb015850	-0.541967	1.89965e-05	0.0490496	1	-0.506974	4.28274e-05	0.0685715	0.776815	0.0152206	0.943976	-0.0533508	0.902544
Zm00001eb015860	0.15993	0.616599	0.104206	1	0.843532	0.0029771	-0.702504	0.00679385	-0.817352	0.000697101	-0.114848	0.805968
Zm00001eb015870	0.294606	0.0723598	0.164304	1	0.165077	0.309574	-0.0766186	0.681235	-0.224991	0.108501	-0.148372	0.483609
Zm00001eb015880	0.794548	0.0101017	0.2901	1	0.680447	0.0220985	-0.0198975	0.968351	-0.157346	0.643235	-0.137448	0.82839
Zm00001eb015890	0.540645	0.4239	-0.160803	1	1.0357	0.0939113	-1.14325	0.0562286	-0.733507	0.181831	0.409747	0.65725
Zm00001eb015900	0.727224	0.0233966	0.153928	1	0.865452	0.00570312	-0.697288	0.0086436	-1.07389	3.94302e-05	-0.376601	0.247144
Zm00001eb015910	0.340131	0.00179359	0.225078	0.288182	0.206884	0.0450041	-0.0209806	0.899936	-0.0750907	0.521611	-0.0541101	0.802882
Zm00001eb015920	0.127991	0.415451	-0.0921463	1	-0.000563709	1	0.375324	0.00127044	0.317828	0.00213794	-0.0574958	0.766725
Zm00001eb015930	-0.403822	0.358274	-0.122968	1	0.0591026	0.91259	-0.223574	0.573382	-0.880788	0.00533932	-0.657213	0.114552
Zm00001eb015940	0.500704	0.00309111	0.221684	0.825938	0.628393	0.000222377	-0.164118	0.398071	-0.437541	0.00767358	-0.273423	0.218283
Zm00001eb015950	0.768897	0.153653	0.167536	1	0.863579	0.0934906	-1.30266	0.00314185	-1.15429	0.00347407	0.148373	0.868355
Zm00001eb015960	0.519477	0.091799	-0.147779	1	1.18177	0.00017023	-0.41413	0.28615	-0.734868	0.0285346	-0.320738	0.543612
Zm00001eb015970	0.70494	0.00393887	-0.0967733	1	0.199839	0.413321	-0.504877	0.0526054	-0.282491	0.241815	0.222386	0.549951
Zm00001eb015980	-2.10563	0.000327629	0.0863574	1	-2.62647	1.26839e-05	1.39822	0.0626826	1.78471	0.00890669	0.386484	0.766701
Zm00001eb015990	0.277555	0.180542	0.0978991	1	0.693032	0.000736182	0.265259	0.253737	-0.111553	0.62382	-0.376812	0.167568
Zm00001eb016000	0.215473	0.0565757	-0.0471891	1	0.0899485	0.431783	0.059665	0.671747	-0.0158829	0.903112	-0.0755478	0.68398
Zm00001eb016010	0.198255	0.0121906	-0.114094	0.743834	-0.126715	0.0951886	0.178871	0.0579248	0.138276	0.105691	-0.0405953	0.817402
Zm00001eb016020	0.846294	0.00174416	0.19626	1	1.18017	2.35049e-05	-0.405171	0.223094	-0.724836	0.0134011	-0.319666	0.467085
Zm00001eb016040	-0.201196	0.594851	-0.387474	0.940212	0.277371	0.425031	-0.802694	0.000955256	-1.12948	3.63552e-06	-0.326789	0.259631
Zm00001eb016050	-4.31236	6.44673e-18	0.108975	1	-0.624521	0.0240135	0.013625	0.994701	-0.130475	0.911278	-0.1441	0.962748
Zm00001eb016060	-0.305453	0.000660352	-0.0334423	1	-0.100161	0.24307	0.0229237	0.869699	-0.0689335	0.493877	-0.0918571	0.525431
Zm00001eb016070	-3.31788	3.52515e-21	-0.125857	1	-0.553505	0.00118045	0.00681647	0.996221	0.0823223	0.925	0.0755059	0.976925
Zm00001eb016080	0.336461	0.41322	-0.339644	1	0.233058	0.56815	-0.810867	0.0187329	-0.563167	0.0695669	0.2477	0.633607
Zm00001eb016090	-4.38376	0.000423389	-0.722489	1	-4.17406	0.000591624	2.46065	0.0705586	3.38015	0.00643708	0.919501	0.6635
Zm00001eb016100	-0.373546	0.0151241	0.0397437	1	-0.0357202	0.842145	0.221149	0.182094	0.0601185	0.724385	-0.161031	0.46605
Zm00001eb016110	-1.60055	4.69245e-10	0.0630974	1	-0.184485	0.372108	0.466365	0.279086	0.222707	0.591183	-0.243658	0.719753
Zm00001eb016120	0.328851	0.308509	0.185149	1	0.27443	0.38286	-0.204916	0.523582	-0.382534	0.142068	-0.177618	0.698977
Zm00001eb016130	-0.218061	0.0228099	0.0167025	1	-0.319251	0.000841884	0.17387	0.110682	0.210468	0.0316489	0.0365976	0.872395
Zm00001eb016140	-0.437189	0.130651	-0.0609528	1	-0.868119	0.00226285	0.349939	0.179951	0.914794	0.000217748	0.564855	0.0668913
Zm00001eb016160	-0.0263045	0.969907	-0.1912	1	0.130672	0.789878	-1.0997	2.85331e-05	-1.37777	2.30619e-07	-0.278068	0.368415
Zm00001eb016170	-0.0238914	0.942628	0.226237	1	0.0692171	0.794029	-0.379526	0.0204179	-0.679087	3.20771e-05	-0.299561	0.12761
Zm00001eb016180	0.485163	0.177356	0.034239	1	1.43521	9.06913e-05	-0.836964	0.0259738	-1.14323	0.00112341	-0.306266	0.57452
Zm00001eb016190	0.29759	0.162416	-0.031455	1	0.19179	0.363701	0.219784	0.234941	-0.287739	0.0764688	-0.507523	0.0204181
Zm00001eb016200	-0.0510893	0.948057	0.121768	1	-0.388437	0.485396	0.0904581	0.896425	-0.491015	0.292094	-0.581473	0.367646
Zm00001eb016230	-0.38082	0.707646	0.427622	1	2.03777	0.0178403	1.9129	0.0260898	0.409038	0.639266	-1.50387	0.14824
Zm00001eb016240	0.594723	0.064383	0.114926	1	0.556227	0.0721574	-0.545849	0.0323309	-0.928826	0.000169905	-0.382977	0.222806
Zm00001eb016250	-2.18595	0.00804486	-0.0695025	1	-0.750328	0.360121	2.20664	0.00116133	2.53536	7.70769e-05	0.328722	0.77244
Zm00001eb016270	0.387142	0.287132	0.0135392	1	-0.00751753	0.995743	0.30375	0.395305	-0.00142683	0.997369	-0.305177	0.508107
Zm00001eb016280	0.162004	0.0499601	-0.00934047	1	-0.0171615	0.861535	0.100619	0.248558	0.0524925	0.52788	-0.0481263	0.730614
Zm00001eb016290	-2.36644	0.00305654	-0.16556	1	-4.31312	7.43326e-07	2.20007	0.0396255	2.4262	0.0122495	0.226125	0.934004
Zm00001eb016320	0.408317	0.100957	-0.031893	1	1.26671	2.50623e-06	-0.378332	0.29847	-0.591951	0.0587822	-0.21362	0.702498
Zm00001eb016330	-0.069691	0.734735	-0.031323	1	0.24499	0.154928	-0.170064	0.354976	-0.273547	0.0803075	-0.103483	0.714488
Zm00001eb016340	0.176517	0.00866995	0.0216773	1	0.0475714	0.487731	-0.0617608	0.403067	-0.112534	0.0691905	-0.0507735	0.62089
Zm00001eb016350	0.108543	0.54667	0.0176197	1	-0.500459	0.00229664	-0.00608182	0.984027	-0.344204	0.0432061	-0.338122	0.138931
Zm00001eb016370	0.118553	0.862065	-0.103692	1	-0.301226	0.598467	-1.01979	0.00090479	-1.83416	5.75812e-08	-0.814365	0.0227386
Zm00001eb016380	0.629839	0.0689751	0.06149	1	0.226205	0.527911	-0.503974	0.10385	-0.712667	0.0109146	-0.208693	0.6635
Zm00001eb016390	0.0119906	0.790883	0.0548906	0.746254	0.00628706	0.893981	0.03117	0.438669	0.0169049	0.654618	-0.0142652	0.843981
Zm00001eb016400	-1.99358	7.78245e-12	0.00198142	1	-1.88722	2.9148e-11	-0.167495	0.818551	-0.623783	0.229992	-0.456288	0.576289
Zm00001eb016420	0.0841594	0.8237	0.26122	1	2.01401	2.44561e-08	-0.60528	0.253194	-0.795268	0.0859401	-0.189988	0.852587
Zm00001eb016440	0.556381	0.000503082	0.184629	0.907281	0.271893	0.0694452	0.267189	0.120468	0.0468477	0.799025	-0.220341	0.312531
Zm00001eb016450	0.749335	0.0117779	0.152435	1	1.44614	5.32957e-06	-0.688658	0.0477647	-1.01466	0.0017205	-0.326	0.497704
Zm00001eb016460	0.335376	0.0405015	0.189624	0.92223	0.211827	0.182773	0.159837	0.319069	-0.127777	0.378206	-0.287615	0.11587
Zm00001eb016470	-0.493244	0.127319	-0.179702	1	-0.261899	0.420749	0.857702	7.98091e-05	0.971394	3.98061e-06	0.113692	0.733462
Zm00001eb016480	0.072603	0.225978	0.032007	1	0	1	-0.0507304	0.399247	-0.047406	0.372769	0.00332439	0.9886
Zm00001eb016490	0.238604	9.01514e-05	0	1	0.0108456	0.87791	-0.0144875	0.894395	-0.0400809	0.612153	-0.0255934	0.877082
Zm00001eb016500	-2.05209	5.93735e-05	0.144935	1	-1.13398	0.0161863	0.95828	0.112221	1.32251	0.0149251	0.364229	0.708689
Zm00001eb016540	0.498615	0.00210463	0.0203405	1	0.230847	0.134856	-0.225473	0.126492	-0.502676	0.00033472	-0.277203	0.11587
Zm00001eb016560	0.507172	0.000132478	0.0752102	1	0.457454	0.000384488	0.0367069	0.874373	-0.0785627	0.651235	-0.11527	0.66241
Zm00001eb016570	-0.381075	0.00069224	0.0489527	1	0.0636823	0.579037	0.0439706	0.811151	-0.0820044	0.562595	-0.125975	0.528611
Zm00001eb016580	-0.0911152	0.492048	-0.119579	1	0.159407	0.186704	-0.120446	0.374527	-0.124267	0.295079	-0.00382032	0.995781
Zm00001eb016590	0.306281	0.066932	-0.118189	1	0.605251	0.000345466	-0.0421839	0.892616	-0.157454	0.470668	-0.11527	0.76679
Zm00001eb016600	0.22821	0.340751	0.332154	0.748424	0.382706	0.0855117	-0.240311	0.20118	-0.59935	0.000575909	-0.359038	0.10402
Zm00001eb016610	1.63661	0.117716	0.890212	1	2.15068	0.0323225	1.45377	0.144759	1.65763	0.0625006	0.203856	0.935651
Zm00001eb016620	2.3583	0.00866995	-0.0619786	1	2.99698	0.000805688	-2.809	0.00166931	-2.74059	0.000741286	0.068419	0.982663
Zm00001eb016640	-0.203946	0.137703	0.00712234	1	0.564354	6.56742e-05	-0.0561755	0.821187	-0.299846	0.0827529	-0.243671	0.31743
Zm00001eb016650	-0.00532789	0.986624	0.0556881	1	0.0356447	0.841352	0.0577352	0.742471	0.0723695	0.612391	0.0146342	0.974301
Zm00001eb016660	0.185506	0.166127	0.0316914	1	0.0995866	0.461308	-0.144459	0.269564	-0.231968	0.0412064	-0.0875087	0.650563
Zm00001eb016670	0.688524	5.06621e-07	0.122379	1	0.500952	7.7456e-05	0.127271	0.545716	-0.0883974	0.640575	-0.215669	0.372503
Zm00001eb016680	0.603567	0.00526075	0.0612371	1	0.697212	0.00110895	0.239064	0.389559	-0.00879275	0.976984	-0.247857	0.484481
Zm00001eb016690	0.0423968	0.33554	0.0589229	0.78592	-0.00164037	0.984024	-0.0289156	0.538625	-0.0311247	0.440134	-0.00220909	0.991015
Zm00001eb016700	0	1	0	1	1.08785	7.11797e-12	0.169978	0.60599	0.0375796	0.90507	-0.132398	0.795912
Zm00001eb016710	0.237183	0.0565878	-0.00314323	1	0.124187	0.314205	0.0246213	0.884688	0.154618	0.168524	0.129997	0.426263
Zm00001eb016720	-0.265223	0.0753438	-0.0100987	1	-0.382999	0.0083878	0.280096	0.0712632	0.180551	0.206792	-0.0995443	0.685756
Zm00001eb016730	1.56322	3.03799e-12	0.0400719	1	0.0906334	0.601765	-0.234911	0.606766	-0.327082	0.382221	-0.0921708	0.92336
Zm00001eb016740	0.31818	0.502381	0.133653	1	0.0364111	0.953947	-0.587032	0.0669535	-1.16865	0.000168518	-0.581615	0.132894
Zm00001eb016750	0.300051	0.258404	-0.289184	0.944775	-0.207398	0.429872	-0.773492	0.000316877	-0.628775	0.000888246	0.144717	0.63559
Zm00001eb016760	0.268442	0.0220662	0.0741952	1	0.291802	0.0103648	0.141791	0.247991	-0.0726938	0.535633	-0.214484	0.135325
Zm00001eb016770	-0.459657	0.0275267	0.0192956	1	-0.259087	0.20184	0.168501	0.48695	0.270217	0.178511	0.101716	0.797347
Zm00001eb016780	0.122596	0.397152	0.166307	0.898026	0.0868412	0.544917	0.0306468	0.836591	-0.243658	0.0168411	-0.274304	0.0439334
Zm00001eb016800	0.93106	0.00292945	0.0974174	1	1.42594	1.30488e-05	-0.702853	0.0589272	-0.98984	0.00376867	-0.286988	0.601874
Zm00001eb016810	-0.394503	0.202229	-0.207656	1	-0.17415	0.586032	-0.16771	0.608096	-0.377345	0.140437	-0.209635	0.617885
Zm00001eb016820	-0.18968	0.397971	-0.126396	1	-0.0958387	0.678374	0.0923724	0.708762	0.0281423	0.900506	-0.0642301	0.882434
Zm00001eb016830	0.216073	0.221356	-0.00193366	1	0.202859	0.232946	-0.339724	0.0133716	-0.451005	0.000480963	-0.111282	0.573677
Zm00001eb016850	0.636136	0.0815136	0.275006	1	0.69634	0.0475288	-0.185288	0.666114	-0.459594	0.160985	-0.274307	0.605969
Zm00001eb016860	0.331034	1.67259e-05	0.0199859	1	0.321331	2.20785e-05	-0.0317551	0.825798	-0.06086	0.582513	-0.0291049	0.910032
Zm00001eb016870	0.612479	0.0185652	0.0324004	1	0.431323	0.0844035	-0.195096	0.533299	-0.151604	0.586614	0.0434919	0.955242
Zm00001eb016880	0.762572	0.00744884	0.0336996	1	0.621161	0.0231745	-0.0684685	0.877596	-0.0575285	0.872813	0.01094	0.995149
Zm00001eb016910	0.00980302	0.91342	0.0660323	1	0.0266053	0.721231	0.0230486	0.776062	0.0473412	0.444176	0.0242926	0.84713
Zm00001eb016920	0.276487	0.245111	0.0643112	1	0.152454	0.527023	-0.134919	0.596349	0.0647066	0.782643	0.199626	0.514338
Zm00001eb016930	-0.0165964	0.964203	0.0770575	1	0.517512	0.0244555	-0.425777	0.0302375	-0.687368	0.000267996	-0.261591	0.29147
Zm00001eb016940	0.52413	0.206735	0.401635	1	1.18303	0.00325801	-0.271132	0.566464	-0.761048	0.041418	-0.489916	0.359328
Zm00001eb016950	0.0139249	0.97116	-0.0127012	1	0.212672	0.370278	-0.640775	8.22109e-05	-0.639905	2.44393e-05	0.000870717	1
Zm00001eb016960	-0.0811523	0.607422	0.251966	0.512425	0.139844	0.32528	0.0660281	0.664956	-0.27929	0.0153149	-0.345318	0.0256911
Zm00001eb016970	-0.128037	0.542151	0.131039	1	0.196649	0.306137	-0.0931975	0.591097	-0.498715	0.000464784	-0.405517	0.0261738
Zm00001eb016990	-0.491894	0.00287982	-0.0656109	1	-0.433992	0.00641991	0.321337	0.0728024	0.108312	0.540722	-0.213025	0.356623
Zm00001eb017000	-0.115674	0.549833	-0.115657	1	-0.208826	0.23189	-0.187324	0.2263	-0.352507	0.00986783	-0.165184	0.405197
Zm00001eb017020	0.40015	0.0131109	0	1	1.85016	1.37957e-14	-0.225694	0.675591	-0.227824	0.614949	-0.00213052	1
Zm00001eb017030	1.40636	0.0514691	-0.0374581	1	0.506801	0.494315	-1.73349	0.00185736	-2.13804	5.91045e-05	-0.404545	0.614066
Zm00001eb017040	0.0135856	0.829096	0.0483415	1	0.0733058	0.141255	-0.0334034	0.550294	0.0169855	0.744088	0.0503889	0.448568
Zm00001eb017050	0.252576	0.226843	-0.0193063	1	0.247986	0.216114	-0.0990186	0.552313	-0.580627	6.29394e-05	-0.481608	0.00814123
Zm00001eb017060	0.250799	0.381873	-0.0886548	1	0.291171	0.282176	-0.704124	0.000125275	-0.902644	9.80681e-07	-0.19852	0.369681
Zm00001eb017070	-1.00546	0.0547321	-0.219061	1	-0.289269	0.599307	-0.947971	0.00976378	-1.70815	5.78045e-06	-0.760182	0.0804041
Zm00001eb017080	-0.153998	0.603053	0.189819	1	0.12151	0.675072	-0.418387	0.0190281	-0.848576	4.74889e-06	-0.43019	0.0446296
Zm00001eb017100	-1.10652	3.0255e-09	-0.0415291	1	-0.088092	0.586643	0.292302	0.348433	0.192894	0.502372	-0.0994085	0.87155
Zm00001eb017120	-0.387535	0.12312	0.832807	0.0126326	0.41628	0.0842493	0.200772	0.611067	-0.111791	0.755082	-0.312563	0.505843
Zm00001eb017130	0.514866	0.118072	-0.0233471	1	0.47655	0.132871	-0.313458	0.316948	-0.686492	0.0108202	-0.373034	0.32586
Zm00001eb017140	-1.08369	3.99838e-05	0.0375627	1	-0.503725	0.0364146	0.822638	0.00419872	0.666708	0.00905218	-0.15593	0.740611
Zm00001eb017150	-0.660147	1.87437e-06	0.315824	0.122929	-0.00806972	0.967095	0.098692	0.720439	-0.145923	0.507447	-0.244615	0.408655
Zm00001eb017170	1.69682	2.14835e-08	-0.0758629	1	-0.0966008	0.735452	-0.345025	0.519957	-0.462379	0.30237	-0.117354	0.918996
Zm00001eb017180	-1.20786	0.00757561	-0.218151	1	0.0510438	0.932101	-0.253449	0.671158	-0.460639	0.325648	-0.20719	0.825811
Zm00001eb017200	-0.258991	0.349818	0.136109	1	0.406204	0.114206	-0.456852	0.0672908	-0.534032	0.0179607	-0.07718	0.887635
Zm00001eb017210	-0.689281	0.083839	0.182433	1	-0.667922	0.0816896	0.858303	0.0169321	-0.0842725	0.827985	-0.942575	0.0300098
Zm00001eb017220	0.089014	0.631445	-0.158125	1	0.108754	0.528547	-0.263038	0.0904593	-0.2046	0.148296	0.0584377	0.849292
Zm00001eb017230	0.104042	0.598367	0.00119069	1	0.090563	0.634707	-0.162823	0.141755	-0.550131	2.26469e-06	-0.387308	0.00495121
Zm00001eb017240	0.151617	0.0345786	-0.000663075	1	0.0884727	0.205801	0.0307459	0.740176	-0.0314263	0.683802	-0.0621723	0.563817
Zm00001eb017260	-0.106026	0.74682	0.269792	1	-0.131226	0.666111	0.225814	0.375136	-0.390528	0.0692516	-0.616342	0.032737
Zm00001eb017270	-0.245906	0.259368	0.326584	0.682647	0.399921	0.0512232	0.235048	0.358273	0.149317	0.528491	-0.085731	0.860979
Zm00001eb017280	-0.24475	0.527283	-0.324531	1	0.156992	0.686611	-0.58815	0.0358026	-0.94241	0.000409463	-0.35426	0.321579
Zm00001eb017290	-0.190118	0.174182	-0.0313351	1	-0.0131628	0.944919	0.0677901	0.656804	-0.140239	0.23723	-0.208029	0.184319
Zm00001eb017310	0.158497	0.57307	-0.119584	1	0.262243	0.303637	-0.31351	0.105464	-0.710064	0.000152539	-0.396554	0.0869157
Zm00001eb017320	-0.51323	0.0204035	-0.0766149	1	-0.781153	0.000454392	-0.403199	0.0889305	-0.572634	0.00785097	-0.169435	0.637465
Zm00001eb017330	1.79696	9.05026e-06	0.051853	1	1.50639	0.00010162	-0.439621	0.46663	-0.822713	0.0978073	-0.383092	0.648414
Zm00001eb017340	0.66064	0.00217682	0.096197	1	0.552471	0.0076531	-0.0189933	0.958661	-0.298373	0.180999	-0.279379	0.376857
Zm00001eb017350	0.336148	0.340274	0.220882	1	1.13939	0.00081399	0.349366	0.36553	0.729898	0.0253907	0.380532	0.430631
Zm00001eb017360	0.0541064	0.466882	0	1	0.0933109	0.169317	-0.0282995	0.728443	0.0539641	0.393282	0.0822635	0.330752
Zm00001eb017380	-0.185641	0.0102043	0.089066	0.877005	-0.185641	0.00813177	0.050728	0.637537	-0.0579309	0.519497	-0.108659	0.35719
Zm00001eb017400	2.40457	0.000979256	0.985159	0.792913	1.61105	0.0197628	-0.941532	0.252581	-0.812335	0.272893	0.129197	0.953375
Zm00001eb017430	0.559799	0.0256162	-0.0916038	1	0.597877	0.0138753	-0.0469885	0.897931	-0.512811	0.0302738	-0.465822	0.143096
Zm00001eb017450	-0.120726	0.459257	-0.0646772	1	-0.847411	6.32608e-07	-0.161122	0.517734	-0.406772	0.0425595	-0.24565	0.400967
Zm00001eb017460	0.630166	0.00708711	0.133868	1	0.885084	0.000190491	-0.277824	0.331273	-0.518469	0.0335836	-0.240645	0.526223
Zm00001eb017470	3.61257	6.72027e-25	0.0443452	1	-0.0384689	0.80976	0.0927994	0.942993	-0.141009	0.886129	-0.233808	0.909721
Zm00001eb017480	-0.124424	0.141139	0.0286044	1	-0.144015	0.0748467	0.066041	0.483688	-0.0429351	0.618273	-0.108976	0.316465
Zm00001eb017490	-0.0195914	0.808617	0.114115	0.554992	-0.0195914	0.796441	0.0227184	0.799479	0.011773	0.879264	-0.0109454	0.955088
Zm00001eb017520	0.525173	0.0188801	0.110049	1	0.0619206	0.807471	0.27897	0.20389	-0.154848	0.457447	-0.433818	0.0918237
Zm00001eb017530	0.320232	0.143087	0.118199	1	0.413039	0.0482505	-0.460092	0.0116979	-0.50852	0.00233553	-0.0484281	0.90768
Zm00001eb017550	0.622932	0.50516	1.58026	0.481314	0.52647	0.562371	0.0202383	0.986798	-1.77321	0.00788994	-1.79345	0.0430484
Zm00001eb017560	-0.0602324	0.904489	-0.0350327	1	0.773722	0.0355476	-1.17299	3.11428e-05	-1.20522	5.8234e-06	-0.0322226	0.965671
Zm00001eb017570	-0.00406941	0.954022	0.0246773	1	0.0255604	0.61177	-0.0431103	0.353849	6.73358e-05	0.999337	0.0431776	0.467395
Zm00001eb017580	-0.107565	0.205562	0.0349726	1	-0.0837732	0.312735	0.177159	0.0152418	0.0282614	0.707681	-0.148898	0.0869157
Zm00001eb017590	-2.68332	1.74724e-05	0.287229	1	-0.856222	0.130545	1.25997	0.100342	1.50285	0.0293569	0.242883	0.882457
Zm00001eb017600	-0.155999	0.772836	0.158038	1	1.05288	0.0182618	-1.34545	0.00032315	-1.37491	7.11651e-05	-0.0294596	0.981383
Zm00001eb017610	2.53841	7.50617e-16	0	1	0	1	0.0970286	0.914777	-0.130144	0.853031	-0.227173	0.862702
Zm00001eb017620	0.273759	0.695625	0.295295	1	-1.52441	0.0108496	-0.383169	0.636388	-0.799508	0.207292	-0.416339	0.709775
Zm00001eb017630	0.925693	0.000109441	0.0379841	1	0.813319	0.000441144	-0.432678	0.155373	-0.42692	0.117518	0.00575856	0.998952
Zm00001eb017650	-0.894441	0.000842041	0.00599459	1	-0.894441	0.000666052	-0.140557	0.734538	-0.441437	0.148187	-0.30088	0.52052
Zm00001eb017660	0.420658	0.0346826	-0.0293959	1	0.629745	0.00145128	0.301515	0.183614	0.443852	0.0271871	0.142337	0.686674
Zm00001eb017670	0.0108452	0.955978	-0.0864833	1	-0.0870732	0.521726	-0.0431503	0.772834	0.130467	0.23321	0.173618	0.235352
Zm00001eb017680	-0.369004	0.0591265	-0.0142685	1	-0.358294	0.0568052	0.00134359	0.997411	-0.279937	0.12825	-0.28128	0.266873
Zm00001eb017690	-0.768286	1.67901e-05	0.0840702	1	-0.419036	0.0100713	0.14875	0.584277	-0.202567	0.365895	-0.351316	0.2269
Zm00001eb017700	-0.944784	2.7345e-06	0.173521	1	-0.672767	0.000321618	0.540232	0.0570453	0.357411	0.169039	-0.182821	0.684126
Zm00001eb017710	1.03405	5.64505e-08	0	1	1.88021	1.83241e-14	0.173032	0.768382	0.1765	0.716422	0.00346857	1
Zm00001eb017720	0.214929	0.236407	0	1	0.418614	0.0151986	0.121653	0.560819	0.247408	0.138736	0.125754	0.656433
Zm00001eb017730	-0.0914302	0.546007	-0.00322223	1	0.616208	2.56953e-05	0.215307	0.314139	0.0175654	0.939268	-0.197742	0.474348
Zm00001eb017760	-0.0555516	0.911073	0.233724	1	-0.741464	0.0400938	0.803667	0.0257476	0.614437	0.0586096	-0.18923	0.759465
Zm00001eb017770	-0.275073	0.121667	-0.128563	1	-0.556879	0.00153447	0.196867	0.305348	-0.257904	0.119952	-0.454772	0.0398576
Zm00001eb017780	-0.123344	0.301595	-0.146853	0.858684	-0.0120304	0.939109	-0.0207302	0.896426	-0.0511752	0.662135	-0.0304451	0.908596
Zm00001eb017790	0.149855	0.536997	-0.168719	1	-0.0811915	0.743829	0.236297	0.287359	0.0655696	0.771995	-0.170727	0.581257
Zm00001eb017800	0.104524	0.818316	0.262528	1	0.514564	0.156502	-0.905763	0.00224322	-0.801376	0.0025236	0.104387	0.857462
Zm00001eb017810	1.04045	0.000473333	-0.382008	0.831545	1.1306	0.00013801	0.147757	0.799091	0.284113	0.52398	0.136356	0.891467
Zm00001eb017830	-0.60106	0.10001	-0.0469808	1	-0.751884	0.0324286	-1.02929	9.52011e-05	-1.21308	2.67243e-06	-0.183794	0.614058
Zm00001eb017840	0.142006	0.191013	0.0513605	1	-0.131516	0.20864	0.0880857	0.46466	0.141128	0.15837	0.0530423	0.784745
Zm00001eb017850	0.332625	0.28582	0.116243	1	0.741544	0.0118638	-0.616806	0.0042999	-1.06386	2.20162e-06	-0.447058	0.0779748
Zm00001eb017860	0.218342	0.420818	0.163515	1	0.502113	0.0429026	-0.154028	0.578265	-0.419749	0.0536411	-0.265721	0.402295
Zm00001eb017880	-0.0315393	0.46381	-0.0300754	1	-0.0212493	0.620615	0.0509919	0.16961	0.00942393	0.810658	-0.041568	0.382994
Zm00001eb017900	-0.032007	0.583894	0.0219293	1	-0.032007	0.56471	-0.00108801	0.990181	0.0279056	0.582938	0.0289936	0.730158
Zm00001eb017910	0.0937986	0.754986	0.31548	0.887037	0.0297518	0.930735	0.100349	0.74517	0.000677051	0.998526	-0.0996715	0.835097
Zm00001eb017920	1.70527	0.000115468	0.0477175	1	1.65262	0.000142236	0.166368	0.824802	0.814153	0.119591	0.647785	0.38987
Zm00001eb017930	0.0153796	0.957884	-0.0287013	1	2.46411	8.1235e-16	-0.132311	0.876176	0.196309	0.765933	0.32862	0.758208
Zm00001eb017970	0.611683	0.201745	0.0223646	1	1.17428	0.010543	-1.23696	0.000583146	-1.61654	5.20921e-06	-0.379574	0.395351
Zm00001eb017980	-1.11681	1.60765e-08	-0.304116	0.482803	-1.13219	1.09736e-08	-0.176209	0.632799	-0.282433	0.341071	-0.106224	0.871547
Zm00001eb017990	-0.848088	0.00906807	-0.262461	1	-0.848088	0.00717695	0.282692	0.406119	0.792594	0.00591242	0.509901	0.186526
Zm00001eb018000	0.652771	0.033241	0.00300361	1	-0.907084	0.00267358	-0.728391	0.0340924	-1.0421	0.00117385	-0.313706	0.511506
Zm00001eb018010	-0.242829	0.221658	-0.103303	1	-0.247199	0.193256	-0.252182	0.0933196	-0.527381	0.000256144	-0.275199	0.128242
Zm00001eb018020	-0.216592	0.58503	-0.197551	1	-0.13159	0.742269	-0.568022	0.0124103	-1.10979	2.95753e-06	-0.541771	0.0457864
Zm00001eb018030	0.896629	0.0449809	0.230907	1	1.83234	7.41435e-05	-0.770659	0.0970874	-1.4931	0.00064681	-0.722441	0.203572
Zm00001eb018040	0.696168	0.284796	-0.408102	1	0.426748	0.513796	-1.30285	0.00229764	-2.07444	2.33899e-06	-0.771589	0.121845
Zm00001eb018050	0.0553036	0.60116	0.224221	0.177024	-0.0418294	0.688052	0.0531165	0.673162	0.0630631	0.543287	0.00994662	0.977874
Zm00001eb018070	0.507911	0.295097	-0.00560426	1	0.57996	0.207808	-0.849843	0.0368315	-0.849186	0.020786	0.000656981	1
Zm00001eb018080	-0.0792142	0.698081	0.216874	0.896259	-0.436144	0.0123179	0.541222	0.00224148	0.364867	0.0185833	-0.176355	0.444721
Zm00001eb018090	0.288888	0.0653875	-0.00947331	1	0.161532	0.297637	0.228229	0.14705	0.0561809	0.730703	-0.172048	0.400375
Zm00001eb018110	0.426093	0.448389	-0.602641	0.937886	-0.224208	0.697943	1.36127	0.00105109	1.38532	0.000284119	0.0240484	0.988358
Zm00001eb018120	0.671321	0.00358743	0.107044	1	0.225732	0.318436	-0.255955	0.256337	-0.587156	0.00335767	-0.3312	0.216784
Zm00001eb018130	3.66879	1.51654e-09	0	1	4.64832	3.9912e-12	1.23927	0.344733	0.82119	0.49718	-0.418077	0.871827
Zm00001eb018160	0.0237916	0.693595	0.0181665	1	0.0492896	0.352271	-0.00549859	0.939336	-0.0369672	0.441485	-0.0314686	0.69007
Zm00001eb018170	0.092358	0.0030965	-0.00782104	1	-0.00782104	0.826238	-0.0282712	0.48918	-0.016417	0.664765	0.0118542	0.880473
Zm00001eb018180	1.29958	0.000888424	-0.213578	1	2.06799	8.97536e-07	-0.530588	0.402913	-1.07095	0.0437417	-0.540366	0.508183
Zm00001eb018200	2.63156	0.000316705	0.0314485	1	0.615498	0.386717	-2.04844	0.00366128	-2.2532	0.000546979	-0.204759	0.893473
Zm00001eb018210	0.438802	0.222247	0.0939519	1	0.318497	0.36767	-0.651586	0.0128286	-0.963207	0.000136123	-0.311622	0.350958
Zm00001eb018220	0.0929236	0.0501986	0	1	0.140944	0.00260231	0.0564677	0.317236	0.06624	0.176999	0.00977234	0.94617
Zm00001eb018250	0.195562	0.576624	0.179288	1	1.14229	0.00041008	0.523121	0.147586	0.658337	0.0410142	0.135216	0.848041
Zm00001eb018260	0.0461586	0.743596	-0.0348608	1	0.226069	0.0535247	0.0841371	0.533436	0.175152	0.107509	0.091015	0.610519
Zm00001eb018270	0.336599	0.0473673	-0.0122794	1	0.498705	0.00286492	-0.112318	0.602925	0.213323	0.213287	0.325641	0.14824
Zm00001eb018280	-0.0167289	0.921119	-0.0167289	1	0.244082	0.0429887	-0.0103607	0.954748	0.187434	0.0888974	0.197794	0.184182
Zm00001eb018300	0.219481	0.64459	0.106665	1	2.11275	4.00993e-06	-0.785432	0.200579	-0.541857	0.340087	0.243574	0.83227
Zm00001eb018310	-0.167081	0.490587	-0.189981	1	0.529718	0.0160419	-0.146304	0.627799	-0.307321	0.193767	-0.161016	0.69544
Zm00001eb018320	0.193636	0.388977	0.40146	0.442949	0.300445	0.14832	0.308234	0.111667	-0.0946171	0.62886	-0.402852	0.0815464
Zm00001eb018350	0.122997	0.524379	-0.0420387	1	0.0354201	0.868859	-0.0982216	0.495502	-0.452353	0.000279076	-0.354131	0.0248436
Zm00001eb018360	0.529432	1.31681e-05	-0.189795	0.575564	0.261171	0.0175691	-0.128323	0.533304	-0.0520213	0.790581	0.0763014	0.825729
Zm00001eb018370	-0.0336181	0.75638	-0.0920702	1	-0.0219423	0.83959	-0.112892	0.191005	-0.0602958	0.46354	0.0525959	0.698767
Zm00001eb018380	0.857727	0.0084415	0.0912707	1	0.72314	0.0209458	-0.731985	0.0080228	-1.05151	8.40025e-05	-0.31953	0.364802
Zm00001eb018390	-0.00762424	0.980012	0.0129289	1	-0.01801	0.937614	-0.134728	0.401296	-0.228868	0.089599	-0.0941392	0.691217
Zm00001eb018410	-0.61862	0.000432071	-0.143567	1	0.13262	0.444387	-0.119689	0.649253	0.161286	0.453615	0.280975	0.321213
Zm00001eb018420	0.103024	0.361704	0.168686	0.662012	0.122373	0.25021	-0.114873	0.247315	-0.204504	0.018524	-0.0896309	0.499533
Zm00001eb018430	1.53861	3.14133e-06	0.113157	1	0.695523	0.0177714	-0.433103	0.305974	-0.804906	0.0266894	-0.371803	0.505038
Zm00001eb018450	0.0210038	0.694513	0.0404458	1	0.0357698	0.454475	0.0460872	0.314536	0.0268273	0.531778	-0.0192598	0.810429
Zm00001eb018460	0.623334	0.0842633	0.304269	1	0.704475	0.0425902	-0.382483	0.305675	-0.458267	0.157959	-0.0757845	0.932887
Zm00001eb018470	-1.08334	0.0249367	0.233467	1	-0.89413	0.0540847	1.05603	0.0317469	0.295014	0.544496	-0.761013	0.207713
Zm00001eb018480	-0.0486833	0.882605	0.188612	1	-0.150642	0.575604	-0.319124	0.158784	-0.475137	0.0185325	-0.156013	0.648155
Zm00001eb018490	0.681231	0.000384806	0.149692	1	0.513587	0.00489253	-0.266053	0.247312	-0.157368	0.467302	0.108684	0.78282
Zm00001eb018500	0.151681	0.35409	0.0973264	1	0.192759	0.209329	0.0658155	0.722541	0.00275336	0.987781	-0.0630622	0.824779
Zm00001eb018510	-0.34068	0.251977	-0.157663	1	0.0771785	0.817137	-0.256077	0.305512	-0.67685	0.00211109	-0.420773	0.143986
Zm00001eb018520	-0.231022	0.382806	-0.0333251	1	0.122065	0.652007	-0.226709	0.233546	-0.691967	0.000122725	-0.465258	0.0378182
Zm00001eb018560	-0.084492	0.0922037	-0.0632444	0.860451	-0.0345021	0.503443	-0.0299975	0.578372	-0.0762442	0.0723911	-0.0462467	0.468501
Zm00001eb018570	-0.241141	0.281782	-0.268491	0.883396	-0.499831	0.0179962	0.181346	0.41564	0.405253	0.0292047	0.223907	0.410135
Zm00001eb018590	-3.72515	5.06227e-18	-0.195475	1	-1.95889	2.17176e-10	0.210252	0.857656	0.0890489	0.928284	-0.121203	0.962674
Zm00001eb018600	1.06122	2.27442e-05	-0.0618164	1	0.439431	0.0528446	-0.188732	0.620027	0.130195	0.700479	0.318927	0.471617
Zm00001eb018610	0.240437	0.119242	-0.0770423	1	0.486756	0.00144108	-0.119605	0.542883	-0.323531	0.0392434	-0.203926	0.365505
Zm00001eb018640	0.133818	0.589963	0.251816	0.944939	0.152164	0.514407	-0.0639322	0.81632	0.12158	0.56499	0.185512	0.535537
Zm00001eb018650	-0.536833	0.0113009	-0.0497811	1	-0.521133	0.0111071	0.480756	0.0241524	0.374289	0.0512533	-0.106467	0.775542
Zm00001eb018660	0.0539943	0.929373	0.280992	1	-0.0503501	0.932328	-0.20535	0.654542	0.499308	0.156775	0.704658	0.130352
Zm00001eb018670	-0.0279959	0.922355	-0.102644	1	-0.0174079	0.954089	-0.236682	0.127776	-0.543678	0.000250358	-0.306996	0.0974927
Zm00001eb018690	-0.603023	0.0782886	-0.21235	1	0.257391	0.460117	-0.00150536	0.998527	-0.482524	0.119108	-0.481019	0.258175
Zm00001eb018700	-0.161933	0.50516	-0.0543378	1	-0.497603	0.0230278	-0.0497559	0.860386	0.384171	0.0433029	0.433927	0.0861589
Zm00001eb018710	0	1	0.226898	0.743834	0.303169	0.0445725	0.145402	0.401455	0.0650146	0.69695	-0.0803878	0.776012
Zm00001eb018720	-1.31416	5.62283e-06	-0.0851792	1	-0.0918329	0.75763	-0.202233	0.662834	-0.393723	0.276643	-0.19149	0.779575
Zm00001eb018740	0.109153	0.635498	0.150499	1	0.148145	0.483757	-0.117516	0.581293	-0.274443	0.101524	-0.156927	0.553019
Zm00001eb018750	0.0744727	0.892927	-0.151115	1	0.0446031	0.938912	-0.155072	0.742955	-0.534854	0.121879	-0.379782	0.461262
Zm00001eb018760	-0.470736	0.00331545	0.236845	0.707743	-0.470736	0.00259569	0.0773131	0.785154	-0.0969736	0.672531	-0.174287	0.594206
Zm00001eb018770	-0.188335	0.154808	0.0664764	1	-0.188335	0.137817	0.122019	0.400424	0.0516919	0.712584	-0.0703272	0.761215
Zm00001eb018780	-0.176273	0.176633	0.0475996	1	-0.176273	0.158707	-0.022317	0.903947	0.0627999	0.637766	0.085117	0.681117
Zm00001eb018790	-0.236305	0.00346393	-0.000196786	1	-0.236305	0.00271392	-0.00534473	0.971239	0.0661414	0.48962	0.0714861	0.628764
Zm00001eb018800	-0.0210038	0.644046	0.0503235	0.877893	-0.0210038	0.626374	0.0136619	0.795786	0.00205517	0.96558	-0.0116067	0.901897
Zm00001eb018810	0.49281	0.0384008	-0.130411	1	0.354398	0.122751	-0.348856	0.0759304	-0.762746	7.89445e-05	-0.413891	0.0788364
Zm00001eb018820	-2.21607	3.50308e-11	0.0408227	1	-2.60603	4.67283e-13	-0.215415	0.818551	-0.396203	0.584017	-0.180788	0.916545
Zm00001eb018830	0.015328	0.944788	0.0803634	1	0.00744256	0.978049	0.344338	0.00378068	0.311837	0.0034968	-0.0325011	0.902544
Zm00001eb018840	1.34859	0.00160176	-0.282823	1	0.975044	0.0166045	-0.569541	0.275772	-0.919056	0.0425062	-0.349515	0.649829
Zm00001eb018850	0.150579	0.587042	0.256517	1	0.293511	0.235799	-0.0595022	0.785493	-0.677438	6.53104e-05	-0.617935	0.00443799
Zm00001eb018860	0.0649008	0.767116	0.137528	1	0.304349	0.0909816	-0.0904684	0.595923	-0.45912	0.000891851	-0.368652	0.038921
Zm00001eb018870	0.965094	0.00247009	0.0344429	1	1.33607	4.43812e-05	0.339875	0.466655	0.534092	0.16903	0.194217	0.8009
Zm00001eb018880	4.5992	6.76634e-29	0.00332008	1	3.98052	3.77996e-27	0.101549	0.955537	0.061581	0.964883	-0.0399676	0.995171
Zm00001eb018890	0.0770124	0.197899	-0.0047999	1	0.0762143	0.183501	0.0766108	0.184387	0.0347782	0.534051	-0.0418326	0.622457
Zm00001eb018910	1.04313	0.0434165	0.0304652	1	0.627209	0.213919	-1.15219	0.0100707	-1.17219	0.003897	-0.0199933	0.993074
Zm00001eb018930	0.0706372	0.216427	0.00147742	1	0.0660578	0.229766	-0.0999896	0.0390892	-0.108113	0.0136983	-0.00812373	0.95154
Zm00001eb018950	-2.05654	1.43603e-10	0.834535	0.0133212	-2.02509	1.94373e-10	0.416904	0.63196	0.37548	0.615512	-0.0414236	0.989843
Zm00001eb018960	1.0802	0.00188166	0.0207502	1	0.677307	0.0397489	0.798325	0.0261848	0.665922	0.0396021	-0.132403	0.853665
Zm00001eb018970	0.542425	0.0320523	0.257957	0.999152	0.202972	0.427374	-0.2333	0.326862	-0.551856	0.00712844	-0.318556	0.256706
Zm00001eb018980	0.34408	0.195422	0.137852	1	1.02221	0.000139934	-0.384963	0.146989	-0.85939	0.000544391	-0.474427	0.134537
Zm00001eb018990	0.0470052	0.77296	0.0931039	1	0.00834194	0.969795	0.233573	0.0239108	-0.132781	0.159124	-0.366353	0.00477104
Zm00001eb019020	0	1	0	1	0.460134	0.00155048	0.0662427	0.7638	0.0136381	0.945457	-0.0526047	0.892034
Zm00001eb019030	1.25171	0.00875927	0.0592224	1	0.76004	0.0967955	-0.986489	0.0272997	-1.16285	0.00445581	-0.176366	0.839232
Zm00001eb019050	1.12123	0.00573268	0.816958	0.32997	0.647956	0.094836	-0.233219	0.637039	0.366114	0.358418	0.599333	0.251567
Zm00001eb019060	0.872938	0.00124018	0.854932	0.0169399	1.80157	9.14582e-09	-0.309589	0.514415	-0.40533	0.308699	-0.095742	0.927596
Zm00001eb019070	-0.0359986	0.5765	-0.0198588	1	0.142597	0.0126655	-0.00842351	0.929228	-0.0656688	0.287026	-0.0572452	0.540385
Zm00001eb019080	-0.0138142	0.955682	-0.0138142	1	0.641094	0.000169658	0.0411627	0.893467	-0.0218791	0.930178	-0.0630419	0.899708
Zm00001eb019090	0.338657	0.423261	-0.328998	1	0.361061	0.369	-0.676148	0.0274641	-1.15815	0.000108796	-0.482	0.198738
Zm00001eb019120	0.0988351	0.416698	0.0896034	1	-0.0367995	0.776625	-0.0541542	0.670655	-0.16059	0.0944063	-0.106436	0.457709
Zm00001eb019130	0.637893	0.0175217	0.0379712	1	-0.00070743	1	-0.610386	0.0109519	-0.665268	0.00242878	-0.054882	0.925161
Zm00001eb019140	0.259561	0.154071	-0.0336196	1	0.0021871	1	0.178713	0.219377	-0.302499	0.0182568	-0.481211	0.00651274
Zm00001eb019150	0.172699	0.113847	0.0145677	1	0.0988559	0.363713	0.127626	0.18476	-0.114758	0.185779	-0.242384	0.0344354
Zm00001eb019160	4.1821	2.59997e-09	0.0723957	1	3.78309	2.18324e-08	0.627013	0.66968	0.123886	0.9286	-0.503127	0.828721
Zm00001eb019170	0.13503	0.00382741	0	1	0	1	-0.0105179	0.886442	-0.0420164	0.411521	-0.0314984	0.71844
Zm00001eb019200	-0.557899	0.000971276	-0.136828	1	-0.522102	0.00150311	0.133363	0.550318	0.247659	0.169617	0.114296	0.724792
Zm00001eb019210	-0.095762	0.608036	0.16722	1	0.0604059	0.746823	0.261813	0.0672908	-0.0856718	0.545874	-0.347485	0.0442476
Zm00001eb019220	-0.399195	0.090432	-0.226564	1	0.337279	0.138602	0.0122012	0.976238	-0.200246	0.438913	-0.212447	0.585973
Zm00001eb019230	-0.607541	0.000172124	0.0855112	1	-0.201419	0.183043	0.198622	0.338611	-0.10224	0.604444	-0.300862	0.212171
Zm00001eb019240	-0.210223	0.149044	-0.268061	0.453737	0.184711	0.1888	-0.148113	0.403123	-0.170207	0.265795	-0.0220937	0.96367
Zm00001eb019250	0.647457	0.00144809	0.152659	1	0.776632	0.000144347	-0.338975	0.179916	-0.159204	0.513858	0.179771	0.632054
Zm00001eb019260	0.24379	0.240446	-0.255089	0.865606	0.368415	0.0598807	-0.157061	0.487869	-0.464274	0.0122297	-0.307214	0.22304
Zm00001eb019280	0.225522	0.359334	0.00506036	1	-0.829387	0.000493302	0.51692	0.0730857	0.444501	0.0885169	-0.0724194	0.916102
Zm00001eb019290	0.506125	0.00535492	0.101225	1	0.226874	0.195916	-0.193406	0.245108	-0.499391	0.000953671	-0.305985	0.114685
Zm00001eb019300	0.00473732	0.954275	-0.0723565	0.844631	-0.114241	0.033647	-0.0487254	0.44252	-0.0188783	0.759152	0.0298471	0.767348
Zm00001eb019320	0.0398574	0.712018	-0.0737955	1	-0.0839169	0.374804	-0.103213	0.269405	-0.167314	0.0392688	-0.0641017	0.639386
Zm00001eb019330	-0.0379646	0.885758	0.0565679	1	-0.331178	0.0942452	0.427778	0.0153073	0.449534	0.00500639	0.0217567	0.966293
Zm00001eb019340	0.730689	0.0649984	0.0836629	1	0.0178125	0.980166	-0.745925	0.00397676	-1.40237	4.64082e-07	-0.656445	0.0326554
Zm00001eb019350	0.118289	0.559178	-0.212342	0.934007	0.27472	0.126729	-0.222074	0.18691	-0.503535	0.00110896	-0.281461	0.160923
Zm00001eb019360	-0.746504	0.346102	0.41359	1	-1.25161	0.0885903	0.0623948	0.952848	-1.35692	0.0338306	-1.41932	0.0951039
Zm00001eb019370	-1.49918	5.67844e-05	-0.11771	1	-1.12456	0.00141096	0.110908	0.86707	0.0603584	0.91201	-0.0505497	0.974411
Zm00001eb019390	-0.151979	0.625125	-0.271361	1	-0.437217	0.105475	-0.878236	2.87369e-07	-0.908226	4.54617e-08	-0.0299902	0.934987
Zm00001eb019400	0.0933288	0.298138	0	1	0.0516763	0.570704	-0.108754	0.17593	-0.108754	0.129963	0	1
Zm00001eb019420	0.358121	0.0821881	-0.0736218	1	0.353759	0.0742711	-0.259616	0.186109	-0.482598	0.00603611	-0.222982	0.373035
Zm00001eb019440	0.427446	0.0504839	-0.00934047	1	0.115003	0.619097	-0.420847	0.0329798	-0.413842	0.0201651	0.00700536	0.9949
Zm00001eb019450	0.0277411	0.886783	-0.00612505	1	0.0237843	0.899769	0.267002	0.0335952	0.214949	0.0580626	-0.0520532	0.827254
Zm00001eb019460	-0.51997	0.377087	-0.270337	1	1.25788	0.0209416	-1.26918	0.00492605	-2.05308	7.25918e-06	-0.783895	0.14381
Zm00001eb019470	0.598287	0.023416	0.00301316	1	0.898221	0.000678308	-0.0959464	0.81842	-0.266564	0.384537	-0.170618	0.756328
Zm00001eb019480	0.108693	0.0321147	0.00934047	1	0.0109954	0.854293	0.0594336	0.261216	-0.00148119	0.980418	-0.0609148	0.354274
Zm00001eb019510	1.20605	1.15446e-07	0.163268	1	0.988266	4.09689e-06	-0.0429386	0.924099	-0.549094	0.0525123	-0.506155	0.187204
Zm00001eb019520	0.124226	0.63357	0.00444721	1	0.181209	0.445247	-0.449898	0.00371492	-0.698893	7.82216e-06	-0.248995	0.178265
Zm00001eb019530	2.0169	5.75172e-12	-0.155134	1	0.656962	0.00229352	-0.660641	0.187555	-0.648565	0.148291	0.0120769	0.997027
Zm00001eb019550	0.431049	0.00320966	-0.155167	0.972347	-0.403909	0.00439009	-0.00313662	0.993895	-0.0594746	0.798787	-0.0563379	0.911583
Zm00001eb019560	-1.45601	0.000289483	-0.759071	0.380045	-2.5951	1.3432e-08	0.411364	0.575884	0.0789222	0.911803	-0.332442	0.763126
Zm00001eb019570	-0.1099	0.261894	0.0160566	1	-0.14795	0.109079	-0.0975	0.266833	-0.213728	0.00561746	-0.116228	0.272946
Zm00001eb019580	-0.587972	0.0121304	-0.160734	1	-0.813189	0.000540912	-0.104327	0.763728	-0.375482	0.134991	-0.271154	0.469853
Zm00001eb019590	-0.471234	0.195217	0.0733297	1	0.937587	0.00739389	-0.378852	0.412843	-0.0319286	0.947797	0.346923	0.576961
Zm00001eb019600	-0.696574	0.0624881	-0.32658	1	1.19325	0.0013312	-0.00367885	0.99715	-0.52895	0.26536	-0.525271	0.444154
Zm00001eb019620	0.672685	0.0245101	0.278194	1	0.039445	0.918504	-0.210412	0.551842	0.0126192	0.972495	0.223031	0.637442
Zm00001eb019630	-0.407722	0.206249	0.12345	1	-0.230633	0.477694	-0.357678	0.140806	-0.900934	0.000121788	-0.543256	0.0600301
Zm00001eb019650	-1.27897	0.00168762	-0.056071	1	-0.186585	0.66469	-0.44368	0.373822	-0.149346	0.762734	0.294333	0.691623
Zm00001eb019660	0.00256156	0.98767	-0.0773326	1	-0.0851537	0.260931	-0.0217883	0.821777	-0.0518873	0.474179	-0.030099	0.832899
Zm00001eb019670	0	1	0.0319808	1	0.04181	0.2428	0.0136249	0.749875	0.0417182	0.186813	0.0280933	0.57405
Zm00001eb019680	0.564825	0.215273	0.603052	0.815102	-0.645186	0.136477	1.19762	0.00525354	0.803461	0.0343631	-0.394156	0.497426
Zm00001eb019700	0.600935	0.0732753	0.101831	1	0.863908	0.00823688	-0.7596	0.00684324	-1.03361	0.000126776	-0.274012	0.465299
Zm00001eb019710	-0.0562327	0.745897	-0.0555797	1	0.21537	0.136029	-0.171443	0.251988	-0.212682	0.104675	-0.0412396	0.899761
Zm00001eb019720	-0.997982	0.00130031	-0.16034	1	-1.15341	0.000202348	-0.847457	0.014912	-0.719902	0.0210065	0.127554	0.853665
Zm00001eb019730	-0.6937	0.00519637	0.179418	1	-0.83902	0.000677595	0.62381	0.0287123	0.705082	0.00661264	0.0812721	0.899708
Zm00001eb019740	1.83158	1.65148e-16	0.00934047	1	0	1	0.199202	0.724607	0.0972726	0.846044	-0.10193	0.929456
Zm00001eb019770	0.512732	0.0140078	-0.0642745	1	0.427933	0.0328222	0.101263	0.725924	0.230889	0.292485	0.129626	0.741189
Zm00001eb019780	0.116992	0.747261	-0.507616	0.610646	1.20987	0.00015536	-0.0621746	0.923778	0.249575	0.582204	0.31175	0.654785
Zm00001eb019790	-0.254354	0.383342	-0.363862	0.840488	-0.618401	0.0219178	0.234461	0.438519	-0.107834	0.70926	-0.342295	0.33677
Zm00001eb019800	1.32746	1.78573e-13	0.0415749	1	1.22544	1.40878e-12	-0.0667277	0.896426	-0.217998	0.550128	-0.15127	0.828543
Zm00001eb019830	0.815544	0.207173	-0.264808	1	0.0970277	0.903163	-1.7305	6.21147e-05	-1.9769	2.62592e-06	-0.246403	0.699901
Zm00001eb019840	1.45989	0.0408145	0.0233956	1	0.660168	0.354281	-1.46156	0.0128323	-1.94599	0.000437688	-0.484426	0.56367
Zm00001eb019850	0.36501	0.0406153	-0.0344444	1	0.177821	0.314432	-0.24417	0.126437	-0.435837	0.00288957	-0.191666	0.348414
Zm00001eb019860	0.283763	0.767664	-0.445455	1	0.274733	0.763618	-2.05899	0.000234025	-2.29668	1.54872e-05	-0.237686	0.802812
Zm00001eb019870	-0.16427	0.293349	-0.0951944	1	0.0645118	0.696318	-0.33084	0.0045838	-0.394696	0.000312168	-0.0638556	0.737606
Zm00001eb019880	0.0956007	0.631304	-0.162721	1	-0.00980372	0.97343	-0.286519	0.0723842	-0.241329	0.0945496	0.0451903	0.901109
Zm00001eb019890	0.491418	0.0739298	-0.00476938	1	0.461224	0.0814	-0.646403	0.00576867	-0.673438	0.00163155	-0.0270346	0.968852
Zm00001eb019900	-0.154968	0.675932	0.00691509	1	-0.647816	0.0402841	-0.455193	0.128323	-0.7106	0.00851	-0.255407	0.545962
Zm00001eb019910	-0.182418	0.0309264	-0.137623	0.606671	-0.0702244	0.409763	0.103427	0.23422	0.0471896	0.575952	-0.0562369	0.669862
Zm00001eb019920	0.149686	0.312656	-0.0304472	1	0.348681	0.012474	-0.255295	0.0760829	-0.239612	0.0652158	0.0156835	0.971859
Zm00001eb019930	-0.942497	0.0934662	0.0846062	1	-0.381111	0.509802	1.68307	0.000145147	1.10546	0.00351897	-0.577606	0.261688
Zm00001eb019940	-0.470493	0.0958538	0.121665	1	0.000994658	1	0.723367	0.00365985	0.339148	0.12446	-0.384219	0.196518
Zm00001eb019960	0.200046	0.0408145	0.0329669	1	-0.0955913	0.325293	-0.0195587	0.893467	-0.123469	0.200685	-0.10391	0.46501
Zm00001eb019970	-0.0281973	0.84371	-0.0642818	1	3.86955	2.2164e-28	0.0832647	0.953147	-0.0608312	0.954847	-0.144096	0.957292
Zm00001eb020000	-1.17237	0.123438	0.606253	1	-1.25272	0.0861928	2.12198	0.00203117	1.49854	0.0128862	-0.623439	0.497041
Zm00001eb020010	-3.68854	9.61836e-26	-0.337458	0.119764	-5.47592	4.55227e-31	-0.0275889	0.990196	0.106725	0.942027	0.134314	0.974274
Zm00001eb020020	0.527243	0.249582	-0.0619897	1	0.250606	0.594807	-0.414498	0.362367	-0.360463	0.375483	0.0540344	0.965518
Zm00001eb020030	-0.376644	0.0342479	-0.169776	1	-0.0907959	0.630189	-0.0617162	0.749786	0.327917	0.0197109	0.389633	0.0389695
Zm00001eb020040	0.828604	0.0108319	0.0404092	1	1.36641	4.89783e-05	-0.780423	0.0310515	-1.04752	0.00181407	-0.267093	0.622457
Zm00001eb020050	0.226449	0.0743089	0.00628706	1	0.00782104	0.968696	-0.180418	0.138156	-0.180418	0.098373	0	1
Zm00001eb020060	2.34309	0.0180757	0.222719	1	0.813086	0.415451	-2.23577	0.00943598	-2.44472	0.00194578	-0.208946	0.918996
Zm00001eb020070	0.0453537	0.664375	0	1	0.165984	0.063415	-0.158503	0.0613151	-0.158503	0.038127	0	1
Zm00001eb020080	-1.0471	0.0366964	-0.224612	1	-1.02559	0.0336421	-1.19459	0.00482256	-1.34257	0.000624365	-0.147979	0.861343
Zm00001eb020090	0.0194585	0.979264	0.121373	1	0.745018	0.0661053	-0.845491	0.0164039	-1.01825	0.00174902	-0.172756	0.779635
Zm00001eb020100	0.647591	0.238923	0.0330389	1	-0.017667	0.98806	-0.0687415	0.923534	-0.68197	0.133039	-0.613229	0.338468
Zm00001eb020110	-0.053377	0.886343	-0.0982863	1	-0.0642327	0.851082	-0.0829873	0.742019	-0.715754	0.000248052	-0.632767	0.0113539
Zm00001eb020120	0.128653	0.645522	-0.0415351	1	-0.407952	0.0906629	-0.185111	0.516601	-0.233037	0.332624	-0.0479264	0.943805
Zm00001eb020130	0.275595	0.0662578	0.105422	1	-0.110315	0.471273	0.0484822	0.800825	-0.194229	0.155527	-0.242711	0.185005
Zm00001eb020140	-0.268247	0.413469	-0.114913	1	-0.398502	0.188952	-0.388823	0.105726	-0.815005	0.0003641	-0.426182	0.142041
Zm00001eb020150	0.712857	0.00647262	-0.013043	1	0.954608	0.000293785	-0.458459	0.122364	-0.739643	0.00599459	-0.281184	0.487464
Zm00001eb020160	0.0163223	0.857171	0.119613	0.593784	0.103641	0.139824	0.0589595	0.459961	0.0217881	0.778456	-0.0371714	0.76855
Zm00001eb020170	1.48143	0.0311334	-0.21217	1	0.299768	0.687446	-1.40294	0.0214678	-1.71264	0.00232924	-0.309702	0.769628
Zm00001eb020180	0.337458	0.305019	-0.031335	1	0.933748	0.00299399	-0.741081	0.0216466	-0.62409	0.0315391	0.116992	0.857426
Zm00001eb020190	-0.0420706	0.729763	0.0945228	1	0.00587407	0.972958	0.0813434	0.436592	0.152126	0.0800786	0.0707825	0.623747
Zm00001eb020200	-0.630563	0.000249412	0.145609	1	-0.401374	0.0129551	0.354938	0.108431	0.108835	0.625997	-0.246103	0.393946
Zm00001eb020210	-0.0356064	0.741165	0.27772	0.0334163	-0.0551978	0.570079	-0.0347997	0.815142	-0.00489301	0.970855	0.0299067	0.910929
Zm00001eb020220	-0.124424	0.141139	0.0286044	1	-0.144015	0.0748467	0.066041	0.483688	-0.0429351	0.618273	-0.108976	0.316465
Zm00001eb020230	-0.133577	0.167196	0.11651	0.891482	-0.0974485	0.304214	0.102074	0.339125	-0.00350308	0.976385	-0.105577	0.433285
Zm00001eb020250	-0.411749	0.119109	-0.038936	1	-0.0828694	0.778757	-0.105522	0.742801	-0.130722	0.617511	-0.0252001	0.976925
Zm00001eb020260	1.54501	0.000169846	-0.330491	1	1.8117	1.46077e-05	-0.84877	0.14934	-1.12318	0.0323148	-0.274411	0.792649
Zm00001eb020270	1.14438	3.93508e-10	0.339148	0.184988	0.13759	0.346255	-0.0684547	0.849414	-0.344579	0.163566	-0.276125	0.448568
Zm00001eb020280	-0.225309	0.185269	0.0266522	1	0.258068	0.111347	-0.168925	0.278795	-0.459615	0.00104752	-0.29069	0.105912
Zm00001eb020320	0.479892	0.314611	-0.0687413	1	1.27722	0.00482712	-1.15089	0.00247751	-1.57294	2.35285e-05	-0.422052	0.379909
Zm00001eb020330	0.971366	1.28181e-06	0.173923	1	0.414462	0.0186768	0.417253	0.0922054	0.268029	0.242332	-0.149224	0.711267
Zm00001eb020340	-0.432687	0.0237934	0.594398	0.0233971	-0.369521	0.0446257	-0.164459	0.608508	-0.388091	0.121201	-0.223632	0.576961
Zm00001eb020350	0.468872	0.0338212	0.143563	1	0.756262	0.000643399	-0.0725377	0.825955	-0.297505	0.201077	-0.224967	0.526381
Zm00001eb020360	-0.0388418	0.8936	-0.0874302	1	0.71581	0.00131984	-0.317223	0.205159	-0.638326	0.00442775	-0.321103	0.300844
Zm00001eb020370	0.384046	0.164484	-0.00706169	1	0.434031	0.0999973	-0.397543	0.0513276	-0.833534	4.16256e-05	-0.435991	0.0751973
Zm00001eb020380	0.138249	0.556306	0.159899	1	-0.816974	0.00020814	-0.364439	0.199565	-0.538431	0.031833	-0.173992	0.695466
Zm00001eb020390	-0.226611	0.328268	-0.378953	0.560887	-0.445304	0.0391834	-0.137731	0.607837	-0.0191639	0.941603	0.118567	0.766854
Zm00001eb020400	2.92106	2.26762e-16	-0.0416767	1	3.01324	8.23276e-17	-0.222336	0.84563	-0.380981	0.665789	-0.158645	0.945463
Zm00001eb020410	0.372376	0.000550529	0.0260792	1	0.259689	0.0109645	-0.110062	0.43235	-0.0254577	0.857441	0.0846046	0.675902
Zm00001eb020420	0.346153	0.00485875	0.271287	0.225986	0.132223	0.270378	0.184489	0.122951	-0.0866697	0.451905	-0.271158	0.0579453
Zm00001eb020440	-0.399706	0.000223349	0.0353221	1	-0.41529	0.000110954	0.153785	0.32032	0.197273	0.139757	0.0434872	0.893935
Zm00001eb020460	0.667618	0.0683232	0.0356753	1	1.17644	0.00124716	-1.09112	0.00112242	-1.14884	0.000210084	-0.0577211	0.947161
Zm00001eb020470	0.130241	0.118434	0.00559251	1	0.121496	0.130072	-0.148639	0.0468959	-0.152099	0.0244705	-0.0034597	0.992499
Zm00001eb020500	-0.837932	4.12538e-09	0.0647997	1	-0.840428	3.53821e-09	0.00398275	0.993764	-0.119827	0.660374	-0.12381	0.79695
Zm00001eb020510	-0.302753	0.631843	0.390029	1	-1.99564	0.000483118	0.933643	0.193113	0.590029	0.378708	-0.343613	0.782595
Zm00001eb020520	-0.0221915	0.5938	0.00659326	1	-0.0750176	0.039535	0.00698073	0.900145	0.0141042	0.735472	0.00712346	0.947296
Zm00001eb020530	-0.178444	0.0892202	-0.125283	0.901328	-0.167483	0.0974731	-0.0646453	0.589669	0.0161672	0.88868	0.0808125	0.595917
Zm00001eb020540	-2.26069	3.25197e-07	-0.565763	0.74888	-1.6167	7.17306e-05	-0.332481	0.633538	-0.739863	0.173267	-0.407382	0.655652
Zm00001eb020580	-0.00976413	0.915055	-0.0662668	1	0.232996	0.000724083	-0.00309047	0.982947	-0.0502007	0.578859	-0.0471103	0.761964
Zm00001eb020590	0.843555	0.000421141	-0.0520477	1	1.30318	4.64688e-07	-0.155998	0.723976	-0.60829	0.0604655	-0.452292	0.323763
Zm00001eb020600	1.44887	0.036359	0.624091	1	0.0897801	0.920041	-1.58394	0.00994657	-1.30946	0.017039	0.274479	0.804215
Zm00001eb020660	-0.0978745	0.880319	0.226542	1	0.678316	0.169008	-0.859153	0.0283568	-1.3578	0.000295994	-0.498648	0.31812
Zm00001eb020680	-2.29604	1.56064e-10	-0.224168	1	-0.174271	0.55397	-0.338191	0.603197	-0.789716	0.120425	-0.451525	0.579838
Zm00001eb020690	-0.616746	0.0107301	-0.0275312	1	0.357552	0.12387	-0.124839	0.72844	-0.326721	0.225091	-0.201883	0.65218
Zm00001eb020710	0.848498	0.00178886	0.357296	0.817839	1.14096	4.15729e-05	-0.482744	0.132858	-0.589996	0.0400514	-0.107252	0.872517
Zm00001eb020720	0.076106	0.672355	0.107403	1	0.243941	0.11293	0.131198	0.430141	-0.127915	0.380948	-0.259113	0.163744
Zm00001eb020730	-0.430889	0.00748475	0.0283044	1	-0.423068	0.0068012	0.194913	0.325718	0.160974	0.367073	-0.0339385	0.946597
Zm00001eb020740	-1.22513	0.152374	0.253923	1	-1.40042	0.0867567	-1.81535	0.00248687	-2.90992	2.445e-06	-1.09457	0.118732
Zm00001eb020750	-0.195779	0.131441	0.0253341	1	-0.0831954	0.534109	-0.304128	0.00213509	-0.350182	0.000166512	-0.0460536	0.787455
Zm00001eb020780	-0.16051	0.503456	-0.196687	1	0.143245	0.537221	-0.414555	0.0191108	-0.577676	0.0005366	-0.163121	0.503767
Zm00001eb020790	0.0801234	0.878468	0.309056	1	0.584861	0.141296	0.653724	0.0755335	0.58018	0.0810369	-0.0735442	0.938456
Zm00001eb020800	0.0513357	0.833299	-0.00473826	1	3.34455	2.03179e-19	-0.328134	0.748882	-0.304968	0.724099	0.0231656	0.995932
Zm00001eb020830	1.46484	5.30686e-14	0.0243274	1	2.45819	1.26753e-20	-0.0232985	0.98002	-0.114637	0.861076	-0.091338	0.956699
Zm00001eb020850	-0.027041	0.812644	0.138074	0.7354	0.0662438	0.49488	-0.200516	0.00847297	-0.235462	0.000852342	-0.0349464	0.796981
Zm00001eb020860	0.417714	0.00947189	0.164685	0.996354	0.60533	0.000208055	-0.108606	0.608116	-0.326325	0.0469156	-0.217719	0.353368
Zm00001eb020870	0.200308	0.559091	-0.14247	1	0.958597	0.00211161	-0.483059	0.127306	-0.911936	0.00180406	-0.428877	0.278443
Zm00001eb020890	-0.234164	0.173154	0.00823972	1	0.20109	0.227147	0.0278246	0.911745	0.130485	0.448071	0.10266	0.726003
Zm00001eb020900	0.375171	0.339202	-0.114234	1	0.779749	0.0327705	-0.126609	0.798225	0.362031	0.319323	0.48864	0.321505
Zm00001eb020930	0.0893622	0.0516967	0	1	0	1	-0.0287357	0.599586	0.00955026	0.853406	0.038286	0.5767
Zm00001eb020940	-1.75395	0.0599308	-0.136377	1	-2.82155	0.00219274	3.04758	9.84221e-05	3.08623	2.38949e-05	0.0386467	0.990898
Zm00001eb020950	0.0911168	0.820828	-0.276396	1	0.72251	0.0237772	-0.529367	0.124727	-0.604098	0.0507537	-0.0747308	0.931395
Zm00001eb020960	0.177025	0.197263	-0.0595617	1	-0.134034	0.318502	0.107702	0.481421	-0.0127751	0.935138	-0.120477	0.53866
Zm00001eb020970	1.04867	0.0760845	-0.55852	1	2.40914	7.89452e-05	-0.660315	0.420957	-1.5657	0.0219888	-0.905388	0.353407
Zm00001eb020980	-3.47764	4.8738e-08	-0.540898	1	-2.81589	2.45949e-06	-0.744877	0.457707	-1.4334	0.0831843	-0.68852	0.61368
Zm00001eb020990	-0.54545	0.0259026	-0.5549	0.205711	0.266825	0.26778	-0.149835	0.654542	-0.477104	0.0604908	-0.327269	0.370554
Zm00001eb021000	-0.00874578	0.856689	0.0340641	1	-0.0195914	0.634089	-0.00891724	0.860698	0.00323494	0.93995	0.0121522	0.880518
Zm00001eb021010	0.544952	0.214194	-0.292061	1	1.28014	0.00263109	-0.617651	0.183193	-1.11531	0.00718124	-0.497656	0.407463
Zm00001eb021020	0.843679	0.0016464	0.0187878	1	0.898886	0.000675256	-0.151296	0.718514	-0.0615787	0.870531	0.0897174	0.910507
Zm00001eb021030	-0.12476	0.60451	0.222473	0.999664	-0.543863	0.0104426	0.0688266	0.812006	-0.489807	0.0153846	-0.558634	0.0391693
Zm00001eb021040	-2.80029	0.000939417	0.0701249	1	-2.68737	0.00113494	1.20531	0.274191	0.355329	0.750743	-0.849978	0.581404
Zm00001eb021050	0.232493	0.843976	-0.282422	1	0.0168144	0.998038	2.52513	6.72206e-07	3.24689	1.75993e-09	0.721757	0.171259
Zm00001eb021060	0.688768	0.691399	1.6054	0.984004	0.0903835	0.970389	-0.704224	0.66506	-2.31338	0.0593467	-1.60915	0.35949
Zm00001eb021070	0.321918	0.221968	-0.0496033	1	0.902112	0.000537987	-0.472401	0.0759401	-0.791821	0.00139895	-0.31942	0.351202
Zm00001eb021090	1.66697	0.0220934	1.34363	0.457857	1.20737	0.0845445	-1.01928	0.114845	-1.79813	0.00249425	-0.778846	0.347043
Zm00001eb021100	0.108095	0.255403	0.0238923	1	0.764501	1.04596e-10	0.0478273	0.855559	0.0515567	0.80695	0.00372941	0.998952
Zm00001eb021110	-0.0764659	0.14473	-0.0331694	1	-0.0902801	0.0715559	0.00601248	0.934445	0.0582641	0.210418	0.0522517	0.440546
Zm00001eb021130	-0.301367	0.0526078	-0.0385804	1	-0.301367	0.0440558	0.127651	0.458502	0.2208	0.121183	0.0931489	0.717245
Zm00001eb021140	0.13979	0.00710568	0.0133673	1	0.00255124	0.976885	-0.0382501	0.549936	0.0245105	0.673187	0.0627607	0.397216
Zm00001eb021150	0.0729445	0.804686	-0.0593625	1	-1.34433	7.41386e-07	-0.0331831	0.955336	-0.343623	0.359087	-0.31044	0.591223
Zm00001eb021170	-0.544499	0.0670587	0.0791136	1	-0.45465	0.112853	-0.553322	0.0383743	-0.745199	0.0025296	-0.191877	0.635575
Zm00001eb021180	-0.0880671	0.0079336	-0.0428917	0.841485	-0.0880671	0.00627347	-0.00347464	0.949074	-0.0235449	0.513464	-0.0200703	0.74516
Zm00001eb021200	0.398393	0.152786	0.158202	1	0.825447	0.00247283	-0.424195	0.155236	-0.28087	0.309741	0.143326	0.783686
Zm00001eb021210	0.45058	0.00812591	0.093288	1	0.904883	1.10496e-06	-0.144758	0.587228	-0.448914	0.0310914	-0.304156	0.297795
Zm00001eb021220	0.435217	0.0307249	0.239579	0.903362	1.06786	1.25475e-06	0.399392	0.128817	-0.14826	0.569603	-0.547652	0.0804041
Zm00001eb021230	1.77956	1.01542e-12	0.125565	1	0.148334	0.414924	-0.185352	0.733201	-0.294484	0.492892	-0.109132	0.917258
Zm00001eb021240	0.159061	0.531833	0.106638	1	0.0957297	0.709602	-0.395265	0.00584694	-0.742894	1.0373e-06	-0.34763	0.0414534
Zm00001eb021250	0.0857528	0.38161	0.030897	1	0.00664583	0.961889	-0.190033	0.0154556	-0.122152	0.083194	0.0678812	0.538428
Zm00001eb021260	-0.0163463	0.968883	0.193772	1	-0.0115366	0.98059	0.0904202	0.67441	-0.596197	0.000457159	-0.686617	0.00260323
Zm00001eb021270	-0.227247	0.57538	0.331276	1	0.270954	0.474928	0.159611	0.680655	-0.574054	0.0480209	-0.733665	0.0579824
Zm00001eb021280	0.338136	0.00611965	0	1	0.463321	0.000204529	-0.108184	0.546621	-0.137151	0.362349	-0.0289671	0.94617
Zm00001eb021290	-0.903397	0.0133369	0.0782435	1	-0.334892	0.357093	0.916015	0.00927233	0.468651	0.138879	-0.447364	0.313024
Zm00001eb021300	0.294336	0.116018	-0.262228	0.774875	-0.00528968	0.990734	-0.19693	0.260119	-0.513667	0.00112101	-0.316737	0.118785
Zm00001eb021310	1.22038	0.00209568	0.494902	0.858342	0.934849	0.0136543	-0.542501	0.175164	-0.935049	0.00886581	-0.392549	0.460741
Zm00001eb021320	0.927761	0.0036647	-0.15769	1	1.47514	1.07386e-05	-0.680966	0.0927516	-1.09253	0.0033328	-0.411559	0.450434
Zm00001eb021330	0.0691414	0.587569	0.0270243	1	0.137141	0.227785	-0.199001	0.0308372	-0.270716	0.00158001	-0.071715	0.596702
Zm00001eb021340	-0.0660031	0.836311	0.0383058	1	0.462271	0.0640056	0.126391	0.637587	-0.456984	0.026353	-0.583374	0.0348526
Zm00001eb021350	0.244474	0.492091	0.131331	1	0.47336	0.142099	-0.422563	0.142658	-0.672003	0.00943302	-0.24944	0.536059
Zm00001eb021360	-1.43892	8.32867e-15	-0.0246798	1	-1.43892	7.46351e-15	-0.00308946	0.997106	-0.0557036	0.904305	-0.0526142	0.965573
Zm00001eb021370	-0.675486	0.000132587	-0.0847194	1	-0.675486	0.000109134	-0.316548	0.15633	-0.364227	0.0673481	-0.0476788	0.93197
Zm00001eb021380	0.289673	0.329838	0.20232	1	0.980609	0.000674744	-0.282365	0.36658	-0.726599	0.00648919	-0.444234	0.218281
Zm00001eb021390	-0.841249	0.000173995	-0.0552192	1	-0.994448	1.32583e-05	-0.342829	0.243168	-0.696671	0.00718124	-0.353842	0.331266
Zm00001eb021400	-1.10731	0.0129967	-0.41767	1	-0.596197	0.166514	-0.292446	0.539585	-0.897905	0.0185973	-0.605459	0.248846
Zm00001eb021410	-0.306275	0.0140016	-0.238161	0.408721	-0.0697551	0.59297	-0.0970913	0.499654	-0.167015	0.157511	-0.0699233	0.749602
Zm00001eb021420	-1.09561	0.00027899	-0.692299	0.164145	-0.494383	0.0783636	0.0182299	0.971296	-0.364611	0.241528	-0.382841	0.382497
Zm00001eb021440	-0.081892	0.0826931	0.0311063	1	-0.082028	0.0707004	0.018712	0.776882	0.00242584	0.967923	-0.0162861	0.88516
Zm00001eb021450	0.078736	0.500139	0.0895632	1	-0.00945018	0.951072	-0.048265	0.687626	-0.143606	0.110325	-0.0953409	0.482859
Zm00001eb021470	-3.49793	7.92995e-06	-0.111511	1	-3.35667	1.29287e-05	1.40293	0.20757	1.67443	0.0890698	0.271497	0.91662
Zm00001eb021480	-0.25657	0.00710763	-0.0131868	1	-0.25657	0.00559819	0.179724	0.0867879	0.100724	0.306041	-0.0790004	0.613621
Zm00001eb021500	-0.0720539	0.0705392	-0.0146618	1	-0.0800623	0.0369065	-0.0156468	0.756786	0.0362822	0.342343	0.0519289	0.313577
Zm00001eb021510	-0.026577	0.903229	-0.154645	1	0.556134	0.000840367	-0.265439	0.208449	-0.286097	0.126876	-0.0206583	0.975616
Zm00001eb021530	-0.835818	0.290489	-0.362305	1	-0.657219	0.395627	-0.0187152	0.986383	-1.26531	0.0327211	-1.24659	0.114729
Zm00001eb021540	-0.575427	0.0548787	-0.383516	0.853247	-0.33537	0.254426	-0.331452	0.219037	-0.659052	0.00599459	-0.3276	0.330187
Zm00001eb021550	-0.386509	0.358178	0.585372	0.743834	0.570268	0.144735	-0.644321	0.0596954	-1.20544	0.000249995	-0.561121	0.179823
Zm00001eb021560	-0.0781665	0.257274	0.0640324	1	0.0298489	0.682863	-0.00740833	0.939334	-0.0771238	0.20997	-0.0697155	0.434556
Zm00001eb021570	0.238882	0.0376073	0	1	0	1	-0.0140849	0.935937	-0.0549454	0.656885	-0.0408605	0.871821
Zm00001eb021590	1.03528	0.00381186	0.0795182	1	0.264292	0.463677	-0.191411	0.689449	0.0942715	0.826238	0.285682	0.633531
Zm00001eb021600	0.219406	0.819933	1.4078	0.506293	-1.31398	0.0854064	0.540794	0.608116	0.423184	0.646668	-0.11761	0.965163
Zm00001eb021610	0.0278846	0.808816	0.00934047	1	0.308607	0.00121174	-0.0361574	0.804415	0.0361835	0.763689	0.0723409	0.687905
Zm00001eb021620	-0.00478209	0.969529	-0.00421865	1	-0.073329	0.345371	0.101449	0.157636	0.0567912	0.402998	-0.0446573	0.692083
Zm00001eb021630	0	1	0	1	0.118613	0.0409361	-0.0471331	0.485142	-0.0680466	0.228007	-0.0209135	0.869761
Zm00001eb021640	0.84122	0.0202072	0.346733	1	0.0703888	0.870989	-0.345151	0.383452	-0.428934	0.207335	-0.0837838	0.927239
Zm00001eb021650	-1.49581	0.00581647	0.093186	1	-1.47523	0.00510716	0.289145	0.711689	0.737761	0.210231	0.448616	0.645731
Zm00001eb021660	-0.729191	0.00235803	-0.425627	0.487231	-0.662072	0.00430082	-0.15626	0.611832	-0.280345	0.252913	-0.124085	0.793758
Zm00001eb021670	-0.672039	0.0751772	-0.161647	1	0.157034	0.702601	-0.0105558	0.986811	-0.380702	0.28809	-0.370146	0.479316
Zm00001eb021680	-2.6789	9.61714e-09	-0.284059	1	-2.34621	1.41975e-07	-0.381415	0.676217	-0.298309	0.705556	0.083106	0.971791
Zm00001eb021690	3.55986	0.00319416	0.402555	1	4.60261	0.000161238	-1.81421	0.243266	-1.42692	0.3135	0.387292	0.91296
Zm00001eb021700	0.923573	0.00982758	0.00627224	1	0.750494	0.0289257	-0.645905	0.0782844	-0.68477	0.0384558	-0.0388649	0.972837
Zm00001eb021710	0.939224	0.0410798	0.311434	1	0.863503	0.0509875	-0.577999	0.197125	-0.834999	0.034957	-0.256999	0.721735
Zm00001eb021720	0.814843	0.403094	-0.456204	1	-3.13495	0.000752468	1.1315	0.32204	2.23643	0.022103	1.10492	0.448608
Zm00001eb021730	-0.190555	0.367108	-0.227514	0.942447	-0.308908	0.113902	-0.258923	0.156537	-0.353638	0.0297075	-0.0947147	0.759724
Zm00001eb021740	-0.319455	0.0985345	-0.158466	1	-0.319455	0.0855531	0.0705321	0.772996	0.0362121	0.865271	-0.03432	0.948103
Zm00001eb021750	-0.184921	0.697509	-0.214331	1	-0.11721	0.80537	-0.798647	0.00715416	-1.12024	9.3433e-05	-0.32159	0.404194
Zm00001eb021760	0.29256	0.200412	0.0147303	1	0.150367	0.517683	0.111668	0.668185	-0.0553098	0.813199	-0.166978	0.603762
Zm00001eb021770	0.141178	0.31062	0.0558651	1	0.325124	0.0130923	0.103233	0.516359	0.0380195	0.803572	-0.0652136	0.80003
Zm00001eb021780	-0.501627	0.258179	0.209412	1	-0.319984	0.469574	-0.136596	0.780248	-0.81411	0.0193763	-0.677514	0.147078
Zm00001eb021790	1.61932	0.0480278	-0.431054	1	1.66663	0.0346921	-0.899827	0.268129	-2.16772	0.00268394	-1.26789	0.185336
Zm00001eb021800	0.346848	0.0429692	0.0408719	1	-0.0241533	0.911742	-0.323977	0.0352686	-0.37853	0.00690261	-0.0545532	0.862569
Zm00001eb021820	0.0826359	0.853618	-0.150857	1	0.855728	0.0140932	-0.78208	0.00838859	-1.17538	5.11447e-05	-0.393298	0.286129
Zm00001eb021830	-0.2618	0.749038	0.0913171	1	-1.33414	0.0490919	1.40913	0.00394728	2.40033	2.22777e-06	0.991197	0.0836893
Zm00001eb021840	0.524848	0.231914	-0.341135	1	1.76819	7.20155e-05	-0.507492	0.366548	-1.27931	0.0075448	-0.771823	0.235897
Zm00001eb021850	-2.78318	1.74674e-14	-0.108547	1	-2.7894	1.48662e-14	-0.469119	0.608586	-0.614842	0.416996	-0.145723	0.94512
Zm00001eb021860	-0.163569	0.172732	0.389477	0.0143021	0.027274	0.844627	-0.119154	0.479648	-0.180732	0.197858	-0.0615779	0.833456
Zm00001eb021870	0.030427	0.608564	0.0505925	1	0.0414967	0.447354	-0.028204	0.63188	-0.0515026	0.269326	-0.0232986	0.796981
Zm00001eb021880	0.696306	0.00771469	-0.0365882	1	0.335703	0.183416	-0.374185	0.0966594	-0.846475	0.000114446	-0.47229	0.0797036
Zm00001eb021890	0.332109	0.00285526	0.0185838	1	0.45621	6.2064e-05	0.113109	0.471572	-0.0928655	0.506279	-0.205974	0.243904
Zm00001eb021900	0.232773	0.166967	0.107252	1	0.27747	0.0842145	0.33095	0.015668	-0.0659624	0.633143	-0.396912	0.0172799
Zm00001eb021910	0.185043	0.0856536	0.0350238	1	0.320481	0.00253651	-0.0946727	0.460082	-0.170658	0.106654	-0.0759856	0.679114
Zm00001eb021920	-0.0598002	0.748124	-0.00367257	1	0.184293	0.241075	-0.309934	0.0213572	-0.317654	0.00915571	-0.00772025	0.98916
Zm00001eb021940	0.475899	0.00856763	0.139793	1	0.118113	0.526004	-0.302143	0.0298605	-0.594138	2.24839e-05	-0.291996	0.0798484
Zm00001eb021960	-0.0470984	0.190144	-0.0170197	1	-0.0470984	0.171331	-0.0108384	0.808091	0.01519	0.669278	0.0260284	0.614017
Zm00001eb021970	-0.286521	0.0559119	-0.346053	0.187424	0.0878534	0.575253	-0.28952	0.0630206	-0.293466	0.0368452	-0.00394594	0.996844
Zm00001eb021990	-0.0531553	0.737536	0.20928	0.687206	-0.174185	0.191377	0.0917699	0.589787	-0.0203067	0.901373	-0.112077	0.608317
Zm00001eb022000	0.0200721	0.93063	0.201199	0.900511	0.555372	0.000928847	-0.204092	0.259277	-0.421729	0.00788123	-0.217637	0.329516
Zm00001eb022010	2.28294	1.93018e-06	-0.0188219	1	-1.27334	0.00310375	-0.488675	0.604149	-0.715343	0.352133	-0.226669	0.902635
Zm00001eb022020	1.09055	4.20133e-09	0.00317435	1	1.1181	2.17906e-09	-0.238499	0.524074	-0.30814	0.326712	-0.0696404	0.934987
Zm00001eb022030	-0.764845	0.446466	-0.497322	1	-0.518833	0.603991	-2.64299	6.73502e-06	-2.88841	4.32076e-07	-0.245424	0.792076
Zm00001eb022040	0.265154	0.660508	-0.0834199	1	1.37785	0.00855649	-1.47651	0.00128791	-1.58765	0.000191927	-0.111133	0.915305
Zm00001eb022050	0.129022	0.734367	-0.0455021	1	0.296873	0.366926	-0.835088	4.31112e-05	-1.05042	3.54078e-07	-0.215334	0.374639
Zm00001eb022060	-0.0664604	0.572535	-0.0610626	1	-0.127124	0.228569	-0.190386	0.0352567	-0.190386	0.0197043	0	1
Zm00001eb022070	0.770867	0.0234219	0.00631587	1	0.348282	0.299987	-0.754243	0.0117969	-0.811868	0.00296253	-0.0576254	0.941141
Zm00001eb022080	0.952905	0.0093208	-0.0182566	1	1.37989	0.000204374	-0.575259	0.187515	-0.937331	0.0155073	-0.362072	0.555161
Zm00001eb022100	-0.095396	0.121336	0.04165	1	-0.095396	0.106875	0.04405	0.552313	0.0440744	0.489668	2.44334e-05	1
Zm00001eb022120	-0.433248	0.0504856	0.171017	1	-0.325867	0.127775	0.0188824	0.956716	-0.311017	0.140439	-0.3299	0.252729
Zm00001eb022130	0.571304	0.0181029	-0.00144704	1	0.829031	0.000620089	-0.31523	0.283735	-0.495742	0.0512888	-0.180512	0.685924
Zm00001eb022140	-0.554903	0.000501542	-0.377137	0.144488	-0.554903	0.000400564	-0.0100056	0.972344	0.0647752	0.748373	0.0747808	0.841475
Zm00001eb022150	1.79531	7.16505e-07	2.47911	9.67595e-09	4.84052	8.34794e-18	0.581453	0.62263	0.392599	0.708894	-0.188855	0.944113
Zm00001eb022160	0.162978	0.628397	-0.244845	1	0.250736	0.412157	-0.3458	0.131965	-0.891591	7.11651e-05	-0.545791	0.0465031
Zm00001eb022180	-0.20511	0.764375	0.349761	1	-0.239608	0.70704	1.17201	0.0124889	1.16662	0.0059449	-0.00539413	1
Zm00001eb022190	2.16364	8.24006e-22	0	1	0	1	0.00230174	0.998605	-0.0829487	0.889039	-0.0852504	0.954226
Zm00001eb022200	0.231353	0.218255	-0.178573	1	-0.268792	0.132002	-0.0162958	0.957188	0.0414119	0.851441	0.0577077	0.899608
Zm00001eb022210	0.0644307	0.132436	0.0154806	1	0.0973646	0.0182211	-0.0871225	0.0238764	-0.095335	0.00655636	-0.00821254	0.932887
Zm00001eb022220	1.2216	0.00439146	-0.179538	1	0.9469	0.021108	-0.825717	0.073075	-0.979033	0.0186345	-0.153316	0.874606
Zm00001eb022230	0.497578	0.205783	-0.231547	1	0.891047	0.0175182	-0.656964	0.039435	-1.29113	4.6439e-05	-0.634167	0.0975035
Zm00001eb022240	-0.348195	0.473839	-0.100784	1	0.0075846	0.998823	-0.622753	0.0555752	-1.24025	9.8716e-05	-0.617494	0.114729
Zm00001eb022250	-0.0870732	0.416475	-0.156886	0.676526	-0.260921	0.00858242	0.0824738	0.465028	-0.107651	0.258849	-0.190125	0.123754
Zm00001eb022280	-0.673482	0.145802	-0.155894	1	0.117611	0.824328	-1.30702	3.91283e-05	-1.38536	4.72831e-06	-0.0783391	0.906411
Zm00001eb022290	0.00525619	0.985792	-0.029226	1	0.313044	0.0259854	0.0206849	0.926376	0.056269	0.730784	0.0355842	0.926637
Zm00001eb022310	-1.05588	7.95022e-07	-0.432622	0.216472	-1.05588	7.07085e-07	-0.255278	0.418376	-0.436815	0.0978012	-0.181537	0.697293
Zm00001eb022330	0.436448	0.252363	-0.0424275	1	1.06489	0.00367174	-0.747568	0.0307277	-1.10585	0.000696463	-0.358285	0.440134
Zm00001eb022340	0.293991	0.28582	-0.0181665	1	0	1	-0.234118	0.385692	-0.247743	0.29282	-0.0136249	0.990507
Zm00001eb022350	0.105875	0.918199	-0.205811	1	-0.68518	0.375245	-1.34053	0.0365067	-1.40362	0.0153846	-0.0630853	0.976539
Zm00001eb022370	-0.671388	0.00478798	-0.0362214	1	0.490348	0.0310575	0.18083	0.61738	-0.170914	0.582384	-0.351745	0.385289
Zm00001eb022380	-2.4499	5.24729e-07	0.0758359	1	1.25335	0.00355248	0.465293	0.637587	-0.296366	0.737129	-0.761659	0.515143
Zm00001eb022390	-2.4839	0.0183358	-1.16674	0.945965	-2.92532	0.00450727	2.00983	0.019837	3.45948	4.9713e-05	1.44965	0.164965
Zm00001eb022400	-0.0203428	0.923597	0.283479	0.483689	0.0228586	0.90833	0.500071	4.92444e-05	0.271242	0.00817136	-0.228828	0.0907427
Zm00001eb022410	-0.771177	0.0573081	0.228186	1	-1.07743	0.00654125	0.91658	0.0280794	0.920639	0.0146398	0.00405871	1
Zm00001eb022430	0.556895	0.195003	0.159608	1	0.760058	0.0622819	-0.84837	0.0207862	-0.85371	0.0100679	-0.00534011	0.99964
Zm00001eb022440	1.22836	0.0001483	0.143365	1	0.854331	0.00506301	-0.407597	0.262093	-0.884814	0.0056606	-0.477216	0.278755
Zm00001eb022450	0.0701204	0.292038	0.0019453	1	0.0060373	0.946044	-0.0708815	0.24234	-0.0888568	0.0948602	-0.0179753	0.888901
Zm00001eb022500	0.122672	0.186664	0.000947429	1	0.0594226	0.531722	-0.143638	0.080916	-0.132771	0.0741509	0.0108671	0.964601
Zm00001eb022520	-0.194035	0.0324214	0.0796441	1	-0.23854	0.00700716	0.0836059	0.496374	0.0617928	0.576186	-0.021813	0.939488
Zm00001eb022540	0.536818	0.0198677	-0.101572	1	-0.169742	0.469623	0.137481	0.660994	0.119128	0.657778	-0.018353	0.984792
Zm00001eb022570	-0.102953	0.645549	0.0390881	1	-0.388708	0.0438996	-0.153951	0.465793	-0.393403	0.0230434	-0.239452	0.328911
Zm00001eb022580	-0.988887	0.00986919	-0.190928	1	0.0269321	0.962131	-0.899251	0.0133134	-0.824362	0.011501	0.0748895	0.935396
Zm00001eb022600	-0.134225	0.402278	0.153796	1	-0.249166	0.0903352	-0.351785	0.0113504	-0.34201	0.00637578	0.0097755	0.984333
Zm00001eb022610	0.559086	0.000167533	0	1	0.814235	3.42673e-07	-0.0944025	0.749807	-0.0869676	0.727763	0.00743492	0.995703
Zm00001eb022630	-2.04415	3.16462e-09	-0.354044	0.877005	-1.3145	1.37079e-05	0.488736	0.371406	0.222441	0.672559	-0.266295	0.761964
Zm00001eb022650	0.199056	0.244421	-0.101071	1	0.314204	0.0512899	-0.188211	0.277322	-0.350066	0.0198356	-0.161855	0.475501
Zm00001eb022660	0.689241	0.0275002	0.0930483	1	0.718309	0.0175249	-0.451825	0.177116	-0.10806	0.756223	0.343765	0.434487
Zm00001eb022670	-0.397175	0.119971	0.0663256	1	-0.403733	0.099715	0.12452	0.628508	-0.495111	0.012687	-0.619631	0.0204181
Zm00001eb022680	-0.421091	0.0385506	-0.0495791	1	-0.183759	0.366731	-0.20453	0.183138	-0.634895	2.77397e-05	-0.430365	0.0198393
Zm00001eb022700	-1.59225	1.43074e-09	-0.0340736	1	-1.56533	1.95428e-09	0.398755	0.435627	0.411479	0.356497	0.0127237	0.996198
Zm00001eb022710	1.24403	0.0554086	-0.644831	1	0.850032	0.177637	-0.730721	0.331645	-0.222157	0.768782	0.508564	0.637967
Zm00001eb022720	0.0969708	0.496851	0.0102329	1	-0.0733372	0.601643	-0.147957	0.243238	-0.212595	0.0552333	-0.0646379	0.759322
Zm00001eb022740	0.391562	0.0689818	-0.0555514	1	0.52115	0.0126487	-0.195078	0.389522	-0.525738	0.00631082	-0.33066	0.201263
Zm00001eb022750	0.0318547	0.891438	0.20008	0.948445	-0.337718	0.051973	-0.171331	0.421521	-0.136457	0.476881	0.0348744	0.948181
Zm00001eb022760	-1.23792	0.000183254	-0.171534	1	-0.581723	0.0579806	0.238255	0.567385	0.737779	0.024799	0.499523	0.274129
Zm00001eb022770	-1.77065	1.31948e-10	0.223682	0.994025	-1.98995	6.39172e-12	-0.140198	0.861355	-0.102471	0.877094	0.0377274	0.986921
Zm00001eb022790	0.222931	0.193441	0.106679	1	-0.0658492	0.723004	0.0643118	0.742019	-0.194333	0.177699	-0.258645	0.178344
Zm00001eb022810	0.539478	0.000778256	-0.0023959	1	0.235813	0.119198	0.0449547	0.860962	0.0793135	0.68818	0.0343588	0.947161
Zm00001eb022820	0.916217	1.03057e-07	-0.0211914	1	0.0852523	0.589933	0.239347	0.363657	-0.105228	0.67961	-0.344575	0.264369
Zm00001eb022830	0.259394	0.168666	0.173587	1	0.311913	0.082639	-0.182306	0.276019	-0.455565	0.00221126	-0.273259	0.162164
Zm00001eb022840	-0.659171	0.000154244	0.158578	1	-0.59377	0.000442474	0.131811	0.654735	0.25041	0.27873	0.118599	0.78846
Zm00001eb022850	-0.647109	0.0199251	-0.328428	0.908335	-0.732684	0.00684092	0.226666	0.37627	0.799948	0.000440279	0.573282	0.0467698
Zm00001eb022860	-0.00136824	1	1.06635	0.311064	-0.439744	0.398075	-0.818751	0.133945	-0.600437	0.230808	0.218313	0.833649
Zm00001eb022870	-0.862986	0.0324783	-0.104012	1	0.566424	0.146746	-1.20687	0.00071782	-1.28653	0.000106122	-0.0796652	0.92336
Zm00001eb022880	4.93233	3.8016e-14	0.278517	1	0.414617	0.348196	0.0936644	0.959381	-0.160222	0.90568	-0.253886	0.934987
Zm00001eb022890	-0.071106	0.918185	0.708583	0.799887	0.346948	0.515626	0.0642941	0.927501	-0.491658	0.285045	-0.555952	0.387298
Zm00001eb022910	-0.0843985	0.61605	-0.0278184	1	0.0645421	0.695974	-0.197127	0.0913211	-0.400528	0.00032869	-0.203401	0.150037
Zm00001eb022920	0.447156	0.239392	0.331235	1	0.220105	0.571818	-0.674528	0.0369603	-0.446882	0.128142	0.227646	0.644508
Zm00001eb022930	0.0244318	0.965644	0.0351768	1	0.33152	0.360375	-0.238126	0.510499	0.279054	0.364659	0.517179	0.192047
Zm00001eb022940	0.658947	0.0604492	0.299602	1	1.43577	7.51227e-05	-0.757935	0.0573888	-0.702767	0.05086	0.0551672	0.962674
Zm00001eb022950	0.129543	0.865235	-0.130977	1	-0.650797	0.276702	-1.6907	2.47473e-07	-2.17726	5.13435e-10	-0.486564	0.142422
Zm00001eb022960	0.192832	0.000522365	0.0151432	1	-0.0169441	0.780146	-0.0595979	0.41512	-0.0558233	0.387236	0.0037746	0.989917
Zm00001eb022970	0.240863	0.127138	-0.000634123	1	-0.153422	0.325953	-0.0169756	0.945351	-0.179295	0.248835	-0.162319	0.477914
Zm00001eb022980	-0.108332	0.887839	-0.221649	1	-0.340598	0.5868	0.225278	0.744701	0.0503637	0.936648	-0.174914	0.884334
Zm00001eb022990	-0.0714113	0.385324	0.0795001	1	0.0968098	0.207159	-0.116692	0.128481	-0.122532	0.0754634	-0.00584013	0.983119
Zm00001eb023010	0.201326	0.783894	0.0673432	1	-0.0480778	0.956864	-1.39699	5.35383e-05	-2.09642	2.06898e-08	-0.699427	0.0666511
Zm00001eb023020	-0.0742995	0.70274	0.129855	1	-0.634658	0.000253525	-0.0337914	0.90149	-0.465606	0.00830776	-0.431815	0.0643614
Zm00001eb023050	-2.30405	0.000242274	-0.534345	1	-2.26149	0.000244514	0.898564	0.22014	1.62847	0.0118459	0.729901	0.44801
Zm00001eb023060	-6.91639	5.6789e-09	-0.529529	1	-6.28435	4.08966e-08	2.36526	0.212992	3.24787	0.0522192	0.882604	0.789963
Zm00001eb023070	1.2556	0.170319	-0.267202	1	2.86738	0.00145663	1.95008	0.0473697	1.59026	0.0740746	-0.359818	0.856338
Zm00001eb023080	0.116064	0.519499	0.164163	1	0.373635	0.0210027	-0.217564	0.116687	-0.452344	0.000541192	-0.23478	0.161784
Zm00001eb023090	0.00101224	1	-0.0276683	1	-0.312803	0.0790153	0.242869	0.193637	-0.0469899	0.81155	-0.289859	0.195894
Zm00001eb023100	0.409267	0.349167	-0.0537268	1	0.665693	0.100637	-0.561436	0.0729995	-1.27138	4.45561e-05	-0.709946	0.0595073
Zm00001eb023110	0.469154	0.0431903	0.0155164	1	0.466554	0.0368388	-0.339093	0.0814503	-0.693095	0.000221054	-0.354002	0.131911
Zm00001eb023120	0.487817	0.264214	0.0437694	1	0.281627	0.523288	-0.251687	0.593875	-0.226567	0.578401	0.0251204	0.987808
Zm00001eb023130	-0.232481	0.13735	-0.0119665	1	0.324796	0.0304395	-0.157316	0.408098	-0.200716	0.217117	-0.0434002	0.91864
Zm00001eb023140	1.38726	7.27787e-06	0.169346	1	1.31291	1.47953e-05	0.309524	0.517845	-0.228634	0.593987	-0.538158	0.323964
Zm00001eb023150	0.287345	0.12151	-0.0167756	1	0.493605	0.00627507	0.215952	0.310165	-0.0155826	0.945802	-0.231534	0.378423
Zm00001eb023160	0.102533	0.471014	0.0101925	1	0.236436	0.0659991	0.131472	0.32032	-0.084641	0.489573	-0.216114	0.155339
Zm00001eb023170	0.423905	0.0681866	0.116383	1	0.57967	0.0103263	-0.0210919	0.951554	-0.37647	0.0760311	-0.355378	0.218774
Zm00001eb023180	-0.836343	0.396247	0.341198	1	-1.81955	0.0445593	2.95246	7.46663e-06	3.10752	9.00531e-07	0.155064	0.909011
Zm00001eb023200	0.0742637	0.534781	0	1	0.968083	2.18732e-11	0.032242	0.928882	0.043602	0.8755	0.01136	0.993074
Zm00001eb023210	0.232264	0.548431	0.0885429	1	1.2514	0.000498863	-0.238585	0.610378	-0.730633	0.0439325	-0.492047	0.340826
Zm00001eb023230	1.8392	3.81566e-09	0.235127	1	0.00438681	0.998545	-0.00180411	0.998931	0.0290551	0.958593	0.0308592	0.987354
Zm00001eb023240	0.140776	0.283457	0.254572	0.352425	-0.0470035	0.739394	0.286573	0.0110284	-0.0101347	0.936292	-0.296708	0.0289449
Zm00001eb023250	-0.0716538	0.873825	-0.299675	1	-1.08523	0.00204896	-0.0385804	0.941485	-0.790064	0.0149362	-0.751484	0.0807962
Zm00001eb023260	-0.840173	0.00446125	-0.0791999	1	0.0582704	0.867686	-0.340456	0.258889	-0.778925	0.00357175	-0.438469	0.221471
Zm00001eb023270	0.374463	0.0249255	0.00719566	1	0.401964	0.0129815	0.042547	0.864529	-0.109596	0.550326	-0.152143	0.569994
Zm00001eb023280	0.585881	0.00333315	0.109817	1	0.680027	0.000603814	-0.32764	0.171321	-0.190659	0.398041	0.13698	0.724142
Zm00001eb023290	0.242323	0.0869632	0.106125	1	0.332987	0.015166	-0.0323841	0.872701	0.038897	0.807632	0.0712811	0.787455
Zm00001eb023300	0	1	0.0138142	1	0.674247	6.24656e-10	0.063216	0.783986	0.0775019	0.678469	0.0142859	0.982922
Zm00001eb023310	1.01978	4.37798e-05	0	1	0.594427	0.00984282	0.147032	0.705624	-0.170127	0.594791	-0.317159	0.462383
Zm00001eb023330	-0.659673	0.127319	-0.402331	1	-0.359046	0.408585	0.170565	0.707488	-0.679663	0.0425808	-0.850228	0.0572725
Zm00001eb023340	-0.150319	0.116465	0.0201832	1	-0.0353609	0.737388	-0.0321818	0.790782	-0.0648138	0.484573	-0.032632	0.869361
Zm00001eb023350	0.0739966	0.381652	-0.0168732	1	0.107225	0.17208	-0.158492	0.0209768	-0.164392	0.00820633	-0.00589978	0.980404
Zm00001eb023360	-0.753278	0.299619	0.0285902	1	0.842878	0.222082	0.779152	0.290778	0.272046	0.711073	-0.507106	0.635153
Zm00001eb023370	0.0112412	0.830733	0.00357564	1	-0.0373775	0.386196	0.0437235	0.301351	0.0237307	0.55337	-0.0199928	0.778321
Zm00001eb023380	3.29519	1.23418e-12	1.78343	1.928e-05	-0.248623	0.468468	0.081064	0.949562	-0.118851	0.901818	-0.199915	0.925193
Zm00001eb023390	-0.131099	0.504689	0.0918108	1	-0.131099	0.485072	-0.0067614	0.979876	0.183232	0.248821	0.189994	0.398921
Zm00001eb023400	-1.26838	0.00731126	-0.0513751	1	0.492012	0.289129	0.607793	0.292491	0.479447	0.360244	-0.128347	0.924525
Zm00001eb023420	-1.02334	0.0303969	0.236774	1	-0.664711	0.145655	0.816986	0.0887827	0.784462	0.070261	-0.0325236	0.985761
Zm00001eb023430	0.914781	0.00470846	0.0729338	1	-0.0184165	0.97167	-0.387347	0.302499	-0.298054	0.382155	0.0892933	0.916545
Zm00001eb023450	0.445309	0.0981971	-0.00581264	1	0.63735	0.0144299	-0.556996	0.0155015	-0.791189	0.000302733	-0.234193	0.446376
Zm00001eb023460	0.0982114	0.898342	-0.229546	1	0.962817	0.0899411	0.0781382	0.92802	-0.061066	0.928504	-0.139204	0.925193
Zm00001eb023480	0.0495034	0.844275	-0.00137288	1	0.284969	0.147969	-0.122285	0.587029	-0.203443	0.261527	-0.081158	0.82602
Zm00001eb023490	0.206715	0.526514	-0.0837903	1	0.185656	0.555245	-0.436379	0.10946	-0.15841	0.557804	0.277969	0.447035
Zm00001eb023500	-0.0155136	0.974834	-0.00989401	1	0.311603	0.27798	-0.312613	0.180901	-0.756492	0.000512286	-0.443879	0.107592
Zm00001eb023510	0.266274	0.145389	0.0536453	1	-0.0360987	0.867906	-0.0918041	0.623843	-0.412927	0.00477688	-0.321123	0.0941752
Zm00001eb023520	1.0433	0.0123883	-0.456445	0.956225	0.301155	0.478827	-1.01034	0.00911799	-1.32157	0.000310428	-0.311233	0.575902
Zm00001eb023530	0.586192	0.16517	0.356488	1	0.666266	0.0985641	-1.00397	0.00120251	-1.17293	6.49958e-05	-0.168961	0.731687
Zm00001eb023540	0.520122	0.3214	-0.317673	1	0.781718	0.110658	-1.30061	0.000562622	-1.64066	8.23576e-06	-0.340048	0.487589
Zm00001eb023550	-0.111654	0.108256	0.0125065	1	-0.111654	0.0944795	-0.0202481	0.81084	0.108073	0.0672532	0.128321	0.101885
Zm00001eb023560	-0.99116	1.08399e-05	-0.165397	1	-0.99116	9.18317e-06	0.184028	0.593997	0.533181	0.0474637	0.349153	0.366148
Zm00001eb023570	-4.17463	6.46708e-08	-0.906223	0.812915	-2.68456	0.000100966	2.02238	0.0337265	2.10066	0.0147419	0.0782758	0.982044
Zm00001eb023580	-0.601348	4.08097e-05	-0.283876	0.320684	-0.540845	0.000142835	0.270457	0.110652	0.313353	0.0397076	0.0428968	0.91454
Zm00001eb023590	1.18555	0.00351282	-0.165805	1	1.67351	5.86442e-05	-0.250465	0.716644	-0.56475	0.282111	-0.314285	0.737418
Zm00001eb023600	1.98139	0.00325259	-0.0760442	1	1.77466	0.00635354	-1.63376	0.0121086	-2.12999	0.00049902	-0.496222	0.603604
Zm00001eb023620	0.424897	0.37365	-0.227003	1	-0.0794345	0.887295	-0.935422	0.00875951	-1.15259	0.000548104	-0.217166	0.702128
Zm00001eb023630	-0.59305	0.0145036	-0.250969	0.992323	-0.544943	0.0198522	-0.434197	0.0639813	-0.448064	0.0341102	-0.0138674	0.98865
Zm00001eb023650	0.220286	0.51724	-0.257188	1	0.1961	0.551167	0.684673	0.00875951	0.686605	0.00372474	0.00193148	1
Zm00001eb023660	0.379823	0.0185506	-0.0164483	1	0.0341433	0.858031	0.0681987	0.710478	-0.303747	0.0249562	-0.371946	0.0405689
Zm00001eb023680	-0.0801829	0.452695	-0.0328253	1	-0.0829889	0.414877	-0.0252526	0.801565	0.195488	0.00614957	0.220741	0.0204993
Zm00001eb023690	0.377305	0.433831	-0.265553	1	-0.172909	0.731423	-0.0451327	0.939235	-0.733087	0.0454419	-0.687954	0.163361
Zm00001eb023700	0.203742	0.041851	0.0233065	1	0.120279	0.218979	-0.0240729	0.857065	0.095672	0.306269	0.119745	0.350923
Zm00001eb023710	-0.955175	0.0150264	-0.0690007	1	-1.60658	7.24213e-05	1.2206	0.00671673	0.646107	0.107937	-0.574495	0.309048
Zm00001eb023720	-0.0236237	0.761465	-0.0797151	0.900511	-0.095526	0.137558	0.161962	0.00375296	0.0755712	0.12766	-0.0863905	0.196027
Zm00001eb023730	-0.224577	3.32885e-05	0.0248769	1	-0.240135	9.96455e-06	0.0800299	0.358495	0.0605468	0.444838	-0.0194832	0.921999
Zm00001eb023770	0	1	0.0210038	1	1.80224	2.54764e-24	0.0896085	0.882528	-0.00597363	0.990907	-0.0955821	0.931676
Zm00001eb023780	0.387751	0.465284	-0.0709579	1	2.0723	6.27158e-05	-1.21435	0.0330897	-1.46144	0.00502252	-0.247091	0.815429
Zm00001eb023810	-0.329775	0.423492	0.196282	1	1.18654	0.00215564	-0.921801	0.0164875	-1.23414	0.000630664	-0.312339	0.573677
Zm00001eb023820	-0.471422	0.107263	0.11102	1	-0.549723	0.0503665	0.892654	0.00036271	0.769473	0.000558111	-0.123181	0.760467
Zm00001eb023830	0.307934	0.207513	-0.0290702	1	0.207454	0.390822	-0.341154	0.0918782	-0.568653	0.0023569	-0.227499	0.389318
Zm00001eb023840	-2.3102	0.00291843	-1.02593	0.817162	-1.02612	0.16754	-0.568699	0.445313	-2.12978	0.000885566	-1.56108	0.0573103
Zm00001eb023850	-0.16322	0.0186869	-0.0882043	0.855841	-0.176463	0.00887156	-0.103307	0.121706	-0.156096	0.00954346	-0.0527885	0.585379
Zm00001eb023860	-0.550684	2.57525e-06	0.0600942	1	-0.512952	7.35716e-06	0.168029	0.374527	-0.0844579	0.63833	-0.252487	0.251105
Zm00001eb023870	-0.47243	0.00800166	-0.295982	0.575446	-0.087449	0.643395	0.007337	0.977629	-0.359441	0.0190637	-0.366778	0.0718366
Zm00001eb023880	1.38535	0.00118276	-0.0210096	1	1.41182	0.000764093	-1.02618	0.0182483	-1.4772	0.000350138	-0.451017	0.43574
Zm00001eb023890	0.552568	0.0674296	-0.0364713	1	0.712867	0.0148981	-0.213472	0.502983	-0.746564	0.0044124	-0.533092	0.121845
Zm00001eb023910	0.129839	0.585496	-0.056328	1	0.385294	0.0649674	-0.426605	0.00445374	-0.727363	2.77694e-06	-0.300758	0.0879908
Zm00001eb023920	0.38948	0.149315	-0.178389	1	0.347447	0.18203	-0.509572	0.0151765	-0.825225	6.13981e-05	-0.315652	0.21832
Zm00001eb023930	0.351645	0.438223	0.0104825	1	0.676074	0.102495	-0.820906	0.00428522	-1.40926	2.34133e-06	-0.588357	0.081152
Zm00001eb023950	0.966357	0.0423308	0.126147	1	1.9364	8.12109e-05	-1.07419	0.0426261	-1.31887	0.00636992	-0.244676	0.798932
Zm00001eb023970	0.64153	0.0364397	0.00712523	1	-0.645554	0.0290805	0.877757	0.00803724	0.439964	0.138904	-0.437793	0.287629
Zm00001eb023980	-1.73345	1.83737e-12	-0.136312	1	0.238484	0.170846	-0.0154065	0.983359	-0.232768	0.621358	-0.217361	0.796097
Zm00001eb024000	0.0677956	0.336111	-0.0686686	1	-0.0328988	0.650904	0.0436882	0.564445	0.0882149	0.144953	0.0445266	0.666619
Zm00001eb024020	0.494873	0.0220925	0.0339865	1	0.403082	0.0522998	-0.439393	0.0285403	-0.489191	0.00733169	-0.0497983	0.917258
Zm00001eb024030	-1.72085	8.1213e-06	-0.302366	1	-1.18392	0.00093946	0.68503	0.138447	-0.244274	0.595202	-0.929304	0.0907342
Zm00001eb024070	-0.070611	0.548629	-0.21917	0.333996	-0.243908	0.0202007	-0.0385076	0.791016	-0.124024	0.239373	-0.085516	0.614741
Zm00001eb024110	0.00906116	0.937931	0.180557	0.247489	0.0124869	0.904612	0.0721102	0.434823	0.0957637	0.2219	0.0236534	0.90311
Zm00001eb024120	-0.285557	0.299099	0.0451234	1	0.0506409	0.875243	-0.0218407	0.952493	-0.356513	0.110399	-0.334672	0.280223
Zm00001eb024130	-0.383481	0.122954	0.256882	0.992323	-0.720437	0.00312106	0.391939	0.164243	-0.220646	0.407542	-0.612585	0.066348
Zm00001eb024150	-0.243823	0.0146325	-0.07696	1	-0.204135	0.0333615	-0.00787355	0.958703	0.138789	0.13034	0.146662	0.24073
Zm00001eb024180	0.0967076	0.853409	0.229791	1	0.00951641	0.99483	-1.12729	3.64476e-05	-1.19489	4.38242e-06	-0.0676052	0.90596
Zm00001eb024190	0.447176	0.0949078	0.151531	1	0.776565	0.00315851	-0.430002	0.046854	-0.901723	3.20799e-05	-0.471721	0.0696045
Zm00001eb024200	0.202875	0.112054	0.0728857	1	0.147393	0.237301	0.141569	0.200604	-0.135421	0.17203	-0.27699	0.0348757
Zm00001eb024210	0.896594	0.00311717	0.0368302	1	1.03145	0.00061302	-0.687314	0.0306218	-0.917513	0.00186277	-0.230199	0.631849
Zm00001eb024220	0.948322	1.06491e-09	0.0123368	1	1.12484	1.47217e-11	0.144803	0.702362	-0.0594239	0.862122	-0.204227	0.675147
Zm00001eb024230	0.659876	0.0212426	0.0393717	1	1.11493	0.000140311	-0.514823	0.112832	-0.782832	0.00776428	-0.268009	0.5658
Zm00001eb024240	1.07687	0.00480511	0.176171	1	1.00826	0.00638299	-1.01591	0.00355927	-1.15417	0.000373727	-0.138258	0.831667
Zm00001eb024250	2.68032	3.14998e-22	0	1	2.72501	1.62339e-22	0.0386884	0.973587	-0.0772561	0.929068	-0.115944	0.957514
Zm00001eb024260	-0.146078	0.477856	0.0255625	1	-0.217646	0.251222	0.496429	0.00111288	0.369501	0.00555003	-0.126928	0.539063
Zm00001eb024270	0.0824599	0.625644	0.0720178	1	0.102391	0.514149	-0.0779364	0.410899	-0.458054	1.21359e-06	-0.380117	0.00101714
Zm00001eb024280	0.21614	0.242194	0.128813	1	0.10997	0.559887	0.0395536	0.829258	-0.362696	0.004748	-0.40225	0.0191679
Zm00001eb024290	0.027614	0.967269	-0.16431	1	0.351614	0.41073	-0.268145	0.513509	-0.765039	0.0209316	-0.496894	0.281803
Zm00001eb024300	0.187967	0.429284	0.453465	0.340217	0.10128	0.677675	-0.149652	0.540697	-0.337452	0.0850253	-0.1878	0.540581
Zm00001eb024320	0.42547	0.286392	-0.474644	0.887757	0.542765	0.148899	-0.481392	0.239024	-0.663951	0.0637368	-0.182558	0.799413
Zm00001eb024330	-0.329428	0.185269	-0.136424	1	0.707062	0.00341899	0.169229	0.650152	0.0823041	0.808016	-0.0869246	0.903896
Zm00001eb024350	0.069322	0.390436	0.103596	0.815634	-0.0170004	0.851471	-0.0190757	0.848021	-0.0786072	0.25738	-0.0595315	0.58445
Zm00001eb024360	0.126639	0.43879	0.0810997	1	0.192077	0.203239	0.149505	0.265029	-0.17009	0.14888	-0.319595	0.0408806
Zm00001eb024380	0.236269	0.633203	0.333694	1	-0.141592	0.776309	-0.473811	0.175995	-1.11933	0.000587384	-0.645519	0.119328
Zm00001eb024390	-0.26762	0.058231	0.0600494	1	-0.165157	0.232741	-0.302501	0.0175563	-0.3199	0.00568164	-0.0173988	0.962748
Zm00001eb024430	0.752295	4.31628e-07	0.093646	1	-0.134214	0.308247	-0.130604	0.610869	-0.270047	0.181443	-0.139443	0.690671
Zm00001eb024440	0.765884	0.0703646	0.0315027	1	0.810126	0.0468144	-0.782872	0.0565028	-0.557257	0.135923	0.225615	0.743487
Zm00001eb024450	0.0303424	0.883626	-0.164825	0.998987	-0.666699	6.62856e-05	0.0148477	0.963167	-0.223743	0.249616	-0.238591	0.382666
Zm00001eb024460	0.478293	0.0500185	0.180106	1	0.0753219	0.783246	-0.401037	0.0537077	-0.578279	0.00259622	-0.177242	0.550311
Zm00001eb024470	3.48994	6.99141e-26	0.045714	1	0	1	0.0299868	0.982458	-0.0950799	0.92023	-0.125067	0.959466
Zm00001eb024480	0.993105	1.91209e-05	-0.00606149	1	1.09615	3.24432e-06	0.068437	0.890723	-0.0187213	0.963557	-0.0871583	0.920035
Zm00001eb024490	0.696549	0.00748338	0.140689	1	0.436852	0.0795471	-0.0941534	0.783149	-0.38581	0.113458	-0.291657	0.411101
Zm00001eb024550	0.218277	0.136833	0.128008	1	0.209715	0.136926	-0.0346016	0.825955	-0.33894	0.00238587	-0.304338	0.0376951
Zm00001eb024560	0.292589	0.0851341	-0.0801389	1	0.326291	0.0460769	-0.0876346	0.679372	-0.26059	0.102092	-0.172955	0.469496
Zm00001eb024570	0.879867	0.00199456	-0.246928	1	1.7609	4.77162e-08	-0.0398902	0.958661	-0.261521	0.611918	-0.221631	0.81527
Zm00001eb024590	-0.0657063	0.0786592	-0.0378905	1	-0.0657063	0.0673967	0.0456411	0.224217	0.0138394	0.716605	-0.0318018	0.538917
Zm00001eb024600	0.588115	0.0368445	0.140616	1	0.517212	0.0563089	-0.164627	0.603313	-0.500624	0.0419134	-0.335997	0.336658
Zm00001eb024620	0.396318	0.111777	-0.375734	0.697316	1.88584	7.2178e-10	-0.133462	0.850112	-0.389554	0.447136	-0.256091	0.784915
Zm00001eb024640	0	1	0	1	2.34095	3.8201e-16	0.216142	0.772141	0.0873831	0.893805	-0.128759	0.931395
Zm00001eb024670	0.0350396	0.8084	0.00326598	1	0.297309	0.0109065	-0.108367	0.435631	-0.126783	0.288705	-0.0184158	0.9607
Zm00001eb024680	-0.545767	0.0633088	-0.26547	1	-0.486264	0.0856681	-0.3695	0.086118	-0.91768	2.32336e-05	-0.54818	0.0354394
Zm00001eb024700	0.0375224	0.869183	-0.0780758	1	0.196476	0.269531	-0.19117	0.0804501	-0.595392	6.11735e-07	-0.404222	0.00342731
Zm00001eb024740	-0.535453	0.0115904	-0.0963225	1	0.152754	0.479892	-0.155892	0.540519	-0.391966	0.0541424	-0.236074	0.433556
Zm00001eb024750	-0.115807	0.64539	-0.00946947	1	-0.447443	0.0391116	0.0122308	0.969405	-0.35519	0.063172	-0.367421	0.152388
Zm00001eb024800	-0.204407	0.254938	-0.196833	0.943176	0.0787571	0.677935	-0.14881	0.364004	-0.413203	0.00344901	-0.264393	0.156042
Zm00001eb024810	0.0256038	0.716218	-0.0287474	1	0.0505636	0.415056	-0.026503	0.700283	-0.0833437	0.103511	-0.0568407	0.456183
Zm00001eb024820	-0.759066	0.0848808	0.12544	1	-1.77908	8.91089e-05	1.23738	0.0173752	0.655295	0.166255	-0.582081	0.389456
Zm00001eb024840	0.217	0.397729	0.397016	0.610753	-0.148298	0.560865	0.188631	0.41763	0.591491	0.00284996	0.40286	0.119599
Zm00001eb024850	0.508286	0.140803	-0.242251	1	0.55395	0.0934906	-0.604539	0.0267544	-1.10183	4.74244e-05	-0.497287	0.130678
Zm00001eb024870	2.73715	0.00218154	0.498534	1	2.45052	0.00451149	-2.31412	0.00808497	-2.30413	0.00359237	0.00999299	1
Zm00001eb024880	0.605104	0.0609986	0.0552869	1	0.76527	0.0145051	-0.767525	0.00849481	-0.793138	0.00280086	-0.0256127	0.979136
Zm00001eb024890	-0.74178	9.29881e-05	-0.00127751	1	-0.576842	0.00140358	-0.352506	0.11428	-0.505131	0.012096	-0.152625	0.655652
Zm00001eb024900	0.52175	0.232254	-0.193094	1	0.869295	0.035208	-0.959769	0.00454441	-1.37345	3.39377e-05	-0.413685	0.328911
Zm00001eb024920	0.658708	0.0244861	-0.158294	1	0.881364	0.00227621	-0.713922	0.0198999	-0.84574	0.00270074	-0.131818	0.816977
Zm00001eb024930	-0.782043	0.00495479	-0.237239	1	-1.32123	7.19104e-06	0.450548	0.207046	-0.276584	0.409351	-0.727132	0.0823144
Zm00001eb024940	-3.28402	3.74319e-11	-0.102309	1	-1.22047	0.00132568	0.0397402	0.974457	0.350288	0.678211	0.310547	0.847488
Zm00001eb024950	-3.31788	3.52515e-21	-0.125857	1	-0.553505	0.00118045	0.00681647	0.996221	0.0823223	0.925	0.0755059	0.976925
Zm00001eb024960	-0.828293	0.0169104	0.140565	1	-0.591539	0.0754963	-0.584024	0.0904593	-0.842559	0.0072291	-0.258536	0.614904
Zm00001eb024970	-0.984339	0.00868768	-0.0952801	1	-1.1179	0.00240439	0.753965	0.0630086	0.679529	0.0635676	-0.0744369	0.946016
Zm00001eb024990	-0.255826	0.27874	-0.183519	1	0.19621	0.397229	0.408841	0.05834	0.176286	0.39347	-0.232555	0.415984
Zm00001eb025000	0.243922	0.658525	0.287621	1	-0.17262	0.751599	-0.408636	0.409856	-0.257477	0.575	0.151159	0.876091
Zm00001eb025010	1.51407	0.00479925	-0.566791	0.977729	0.62674	0.2287	-0.306207	0.70084	-0.0854454	0.906551	0.220761	0.871991
Zm00001eb025020	-0.0412999	0.880519	-0.169012	1	0.600099	0.00438149	-0.318536	0.193231	-0.48525	0.0250599	-0.166714	0.650563
Zm00001eb025030	0.369503	0.0333215	-0.0961007	1	0.0836502	0.651911	0.133752	0.544512	0.0331495	0.878426	-0.100602	0.765918
Zm00001eb025040	0.414271	0.0419184	0.16991	1	0.592364	0.00312297	-0.517292	0.00592498	-0.487138	0.0040246	0.0301537	0.952778
Zm00001eb025050	-0.00921202	0.996483	2.47137	1.61248e-05	4.05035	1.98438e-11	0.668276	0.579306	0.270695	0.810387	-0.397581	0.847499
Zm00001eb025070	-0.449127	0.0757275	0.0718351	1	0.245287	0.329063	-0.620983	0.000635624	-0.918145	9.01655e-07	-0.297162	0.155541
Zm00001eb025080	0.551039	0.0191179	0.289836	0.879727	1.01576	3.40342e-05	-0.119259	0.714909	-0.623812	0.00980141	-0.504553	0.11529
Zm00001eb025100	0.0185793	0.662637	0.00749928	1	-0.0510024	0.165123	0.0136543	0.779387	0.0156532	0.693797	0.00199896	0.991093
Zm00001eb025110	0.580373	0.00217127	0.00617543	1	0.190612	0.301989	-0.220945	0.31097	-0.383955	0.0399672	-0.163009	0.590886
Zm00001eb025120	1.62046	6.45125e-13	-0.245437	0.691169	-0.415375	0.00825221	0.170595	0.777668	0.202734	0.679912	0.032139	0.985761
Zm00001eb025130	0.324584	0.242933	0.181372	1	0.779963	0.00356262	-0.49925	0.0248284	-0.878299	6.29994e-05	-0.379049	0.160339
Zm00001eb025140	-0.117684	0.597073	-0.353937	0.51961	-0.306031	0.116887	0.327876	0.0864185	0.166302	0.359171	-0.161575	0.55508
Zm00001eb025150	-1.8339	0.000325795	-0.133011	1	0.749685	0.116193	-0.598521	0.378021	-1.30905	0.0222033	-0.710533	0.391915
Zm00001eb025160	0.288133	0.534694	0.0543964	1	1.7373	8.65055e-05	-0.998042	0.04447	-1.02334	0.0225676	-0.0252946	0.991093
[truncated: 31,387 more rows]
