# Supplementary material for: Comparative transcriptomics of anthocyanin accumulation in the pericarp of pigmented purple corn
Source: Theor Appl Genet. 2026 Jan 17;139(1):37. doi: 10.1007/s00122-025-05137-x (PMC12812100; doi:10.1007/s00122-025-05137-x)
Supplement: Supplementary file 11 — Supplementary file11 All genes clustered within the turquoise and pink WGCNA modules ranked by gene module membership (XLSX 475 KB) [file 122_2025_5137_MOESM11_ESM.xlsx]

## Sheet: Sheet1
Gene Model	Log2 Fold-change Amazonas	FDR Amazonas	Log2 Fold-change B73 Color Converted	FDR B73 Color Converted	Log2 Fold-change Maize Morado	FDR Maize Morado	Log2 Fold-change Mo17 Color Converted	FDR Mo17 Color Converted
Zm00001eb000010	-0.273852	0.228178	-0.49823	0.0405456	-0.356882	0.105796	-0.0986381	0.774288
Zm00001eb000020	-0.972839	0.00496638	-0.78218	0.0348094	-1.19735	0.00095099	-0.458087	0.199849
Zm00001eb000030	0.234957	0.467892	0	1	0	1	0.189136	0.615826
Zm00001eb000040	-0.0623267	0.796034	-0.00605878	1	-0.292136	0.0847574	0.0683629	0.808394
Zm00001eb000050	0.182568	0.272186	-0.125978	0.562956	0.0630113	0.794062	0.215035	0.206638
Zm00001eb000060	0.339426	0.504258	-0.448241	0.427148	-0.505844	0.282864	-0.209261	0.760839
Zm00001eb000070	-0.0880203	0.854039	0.176075	0.712722	-0.334888	0.294345	-0.183786	0.650514
Zm00001eb000080	0.969426	0.00599943	0.243295	0.620111	-0.336431	0.364821	-0.072989	0.945338
Zm00001eb000100	-0.0136758	0.956808	0	1	-0.0137474	0.98476	0	1
Zm00001eb000120	-0.640846	0.0917977	-0.512897	0.241372	-0.880733	0.0204759	0.0462583	1
Zm00001eb000130	0.22321	0.94359	-0.104139	1	-0.252284	0.955802	-0.277994	0.951688
Zm00001eb000140	0.133393	0.485896	0	1	-0.0836539	0.71964	0	1
Zm00001eb000150	-0.339224	0.439607	-0.477872	0.315	-0.728298	0.0667592	0	1
Zm00001eb000170	0.693328	0.0393833	0.463772	0.230654	0.0995301	0.872932	0.674179	0.052825
Zm00001eb000180	0	1	-0.210644	0.207185	0.0443458	0.867414	0.00723309	1
Zm00001eb000190	-0.151103	0.638116	-0.397625	0.184041	-0.439403	0.0959591	-0.370441	0.18588
Zm00001eb000200	-0.788869	0.460842	0.576234	0.700174	0.6093	0.607473	1.62601	0.105093
Zm00001eb000210	0.402414	0.162131	-0.529192	0.0926721	-0.399745	0.164825	-0.350672	0.254434
Zm00001eb000220	0.00337501	1	-0.0653562	0.951774	0.410625	0.159272	0.434305	0.15247
Zm00001eb000230	0.135512	0.497729	0.0942369	0.748693	0.198298	0.286509	0.309222	0.0930001
Zm00001eb000240	-0.643435	0.0682272	-0.25401	0.612193	-1.53189	0.00014891	-1.46555	0.00039376
Zm00001eb000270	0.214835	0.77687	-0.228415	0.830598	0	1	0	1
Zm00001eb000280	-0.646586	0.0819475	0.028024	1	0	1	0	1
Zm00001eb000300	0.729877	0.407728	-0.0544156	1	-0.58088	0.545044	0.047094	1
Zm00001eb000310	0.369686	0.410717	-0.135807	0.889793	-0.748644	0.0688294	-0.122538	0.886847
Zm00001eb000320	-0.596968	0.00260024	-0.461323	0.0276314	-0.536988	0.00577153	0.113923	0.653442
Zm00001eb000330	0.649982	0.00204401	0.457624	0.0380687	0.758995	0.000543436	0.161629	0.50232
Zm00001eb000340	-0.722718	0.00193895	-0.646942	0.00930346	-0.666795	0.00371736	-0.511712	0.0259425
Zm00001eb000350	0.34763	0.0114429	0.0590803	0.816243	-0.306996	0.0233027	-0.0773867	0.676539
Zm00001eb000360	-0.16504	0.612596	-0.0587743	0.957564	-0.334004	0.23429	0.0677373	0.921529
Zm00001eb000370	0.00451551	1	-0.151538	0.687413	-0.303296	0.231901	-0.156322	0.627293
Zm00001eb000380	-4.66175	3.06587e-08	-5.0201	4.75797e-08	-4.41021	6.47305e-08	-3.39531	5.60853e-06
Zm00001eb000400	-0.240442	0.276195	-0.253744	0.314164	-0.573987	0.00793852	-0.379007	0.0846589
Zm00001eb000420	-0.866187	0.0130974	-0.745318	0.0494272	-0.984191	0.00549021	-0.0777673	0.936629
Zm00001eb000430	-2.4641	0.000461584	-1.85711	0.00985923	-1.50576	0.0190389	0.0953129	0.989198
Zm00001eb000440	-3.00997	7.68823e-07	-2.43265	3.29112e-05	-3.12582	5.5934e-07	-0.00730278	1
Zm00001eb000450	-2.28327	0.00093801	-1.46752	0.0379472	-2.26369	0.00103791	-0.935467	0.166455
Zm00001eb000470	-0.655851	0.0003155	-0.0874857	0.746576	-0.516033	0.00264753	-0.0442382	0.905334
Zm00001eb000480	0.161499	0.484986	-0.343224	0.135899	0.0558761	0.89185	-0.143683	0.582005
Zm00001eb000490	-1.25661	0.00964864	-0.364116	0.579907	-1.51882	0.00242148	-1.60965	0.00225215
Zm00001eb000500	-0.56055	0.00424227	-0.42064	0.043667	-0.944331	3.44215e-05	-0.878089	0.000149752
Zm00001eb000510	-0.234228	0.46399	-0.748019	0.0194172	-0.813281	0.00596378	-0.273798	0.406603
Zm00001eb000520	-0.482545	0.0322185	-0.545051	0.0284185	-0.314675	0.166964	-0.343195	0.146005
Zm00001eb000540	0.894918	0.00400261	0.0398907	1	-0.335038	0.287417	0.746365	0.0175564
Zm00001eb000550	0.041978	0.928691	-0.0884138	0.848065	-0.216656	0.38187	0.411968	0.0810783
Zm00001eb000570	-1.46641	2.47486e-05	-0.971984	0.00336557	-0.745079	0.0107863	-0.171768	0.658547
Zm00001eb000590	0.0857692	0.844911	0.0185684	1	0.384742	0.183949	-0.196537	0.585974
Zm00001eb000620	1.77656	4.50282e-07	0.257848	0.40567	1.68133	1.02508e-06	0.840105	0.002355
Zm00001eb000630	-0.27269	0.535047	0.300312	0.566089	-0.280966	0.53174	0.338327	0.450816
Zm00001eb000640	0.717692	0.00381785	0.35802	0.186132	-0.15809	0.585216	0.259962	0.327518
Zm00001eb000650	-0.348698	0.131434	-0.209675	0.479146	-0.633963	0.00696009	-0.500918	0.0352428
Zm00001eb000660	0.649828	0.0827601	0.0325369	1	5.88997	9.53935e-12	5.02651	5.22355e-10
Zm00001eb000670	-0.0332719	0.958243	-0.218448	0.471512	-0.429886	0.0670511	0.191962	0.498558
Zm00001eb000680	-0.580011	0.119105	-0.607646	0.141688	-0.692995	0.0594297	-0.237194	0.622816
Zm00001eb000690	0.26604	0.324823	-0.251028	0.435842	-0.775582	0.00355791	-0.173251	0.595366
Zm00001eb000700	-0.143254	0.633398	0.0518709	0.961832	-0.216893	0.432013	-0.471525	0.06621
Zm00001eb000710	0.344223	0.0547024	0.313273	0.1161	0.0638392	0.82565	0.432681	0.0208485
Zm00001eb000720	0.122904	0.74714	-0.589758	0.0624269	-0.123445	0.766701	-0.100891	0.845681
Zm00001eb000740	-0.732154	0.0105521	-0.919837	0.00425311	-1.09631	0.000422184	-0.622527	0.0327359
Zm00001eb000750	-0.173581	0.361116	-0.282845	0.156365	-0.138248	0.4986	-0.212003	0.273699
Zm00001eb000770	0.72988	0.0455492	-0.112172	0.903877	0.143525	0.795714	-0.183217	0.732375
Zm00001eb000780	-0.583427	0.0171325	-0.555993	0.0376693	-0.558126	0.0215051	-0.999462	0.000421279
Zm00001eb000790	1.08921	0.000952672	0.307304	0.423411	0.256167	0.458187	0.0995361	0.865237
Zm00001eb000800	-0.117625	0.534085	-0.0326422	0.968671	-0.148979	0.412737	-0.263659	0.126495
Zm00001eb000820	0.0599021	0.87986	-0.0754944	0.894427	-0.533636	0.0233709	-0.248298	0.345112
Zm00001eb000840	0.0953727	0.89915	0.743747	0.111792	-0.799381	0.0562419	0.286226	0.594353
Zm00001eb000850	-0.590909	0.182455	1.5032	0.00279845	1.77057	0.000285305	0.355428	0.496635
Zm00001eb000860	-0.0438687	0.921235	-0.151259	0.64663	-0.117645	0.693658	-0.228788	0.367536
Zm00001eb000870	0.0686656	0.913377	-0.31773	0.454867	0.295604	0.424923	0.11366	0.853951
Zm00001eb000880	-0.628516	0.0239808	-0.209123	0.5876	-1.19402	0.000160816	-0.506789	0.0778784
Zm00001eb000890	-0.710908	0.091528	-0.926964	0.0451131	-0.735205	0.0789116	-1.18042	0.0084291
Zm00001eb000900	-0.382412	0.536736	-0.0790672	0.99711	0.0241175	1	0.120504	0.937866
Zm00001eb000910	-0.967516	0.000152375	-0.365535	0.146066	-0.563595	0.0129852	-0.730485	0.00304669
Zm00001eb000920	-0.0237726	0.986213	-0.751948	0.0062631	-0.420823	0.0817842	-0.466131	0.0636108
Zm00001eb000930	-0.509644	0.0429589	-0.0394918	0.992189	0.277468	0.295711	-0.212533	0.478055
Zm00001eb000940	-0.190997	0.373275	-0.0560428	0.920953	1.38778e-17	1	-0.106668	0.707232
Zm00001eb000950	-0.585133	0.0727366	-0.623818	0.0833561	-0.564666	0.0820279	-0.585958	0.0832415
Zm00001eb000960	-0.631386	0.0134523	-0.487963	0.0796646	-0.41724	0.097392	-0.316452	0.244885
Zm00001eb000970	0.288624	0.373088	0.0593898	0.969003	-0.377515	0.224705	-0.425518	0.183395
Zm00001eb000980	-0.351525	0.144657	-0.378925	0.157624	0.0146632	1	-0.506975	0.0403086
Zm00001eb000990	-0.665743	0.0699722	-0.354998	0.445446	-1.02038	0.00668729	-1.02484	0.00876139
Zm00001eb001000	-0.396164	0.0812442	0.0475685	0.9616	-0.014114	1	-0.529675	0.024979
Zm00001eb001010	0.198019	0.732347	0.465469	0.3925	0.332482	0.516719	-0.808256	0.0776768
Zm00001eb001020	-0.188588	0.473568	-0.406974	0.120864	-0.248668	0.321195	-0.289898	0.256654
Zm00001eb001030	0	1	0.294775	0.313087	0	1	0.114943	0.759129
Zm00001eb001040	1.3932	3.24292e-05	1.20812	0.000406299	0.992088	0.00101434	0.017382	1
Zm00001eb001050	0.0311554	0.968946	-0.205852	0.539939	-0.227413	0.410112	-0.0828679	0.860623
Zm00001eb001060	-0.0192061	1	-0.156942	0.850846	-0.372228	0.406619	0.100259	0.923863
Zm00001eb001070	-0.128739	0.616809	-0.0732359	0.879764	-0.288511	0.186935	-0.394208	0.0765055
Zm00001eb001080	1.55851	0.00858607	-0.163658	0.919557	0.70666	0.238773	-0.573337	0.384213
Zm00001eb001090	2.86788	8.20378e-09	1.14731	0.000990674	0	1	0	1
Zm00001eb001110	-0.684414	0.0130029	-0.679908	0.0239841	-0.960923	0.00102602	-1.38315	5.91261e-05
Zm00001eb001120	1.3004	0.0166082	0.657439	0.301893	2.09349	0.000426914	0.560069	0.353242
Zm00001eb001130	-0.377096	0.0348866	-0.365875	0.0628001	0.0855258	0.728084	-0.289362	0.120503
Zm00001eb001140	-0.161699	0.214686	-0.0687144	0.742064	-0.0827235	0.592701	0.0261585	0.949631
Zm00001eb001150	0.224494	0.511142	0.374447	0.291492	0.358745	0.251038	0.787721	0.013097
Zm00001eb001160	0.144081	0.405014	-0.013801	1	-0.0854765	0.683125	0.18352	0.294985
Zm00001eb001170	0.101478	0.831436	-0.180847	0.721626	0.803013	0.0125162	0.160287	0.730114
Zm00001eb001180	-0.173312	0.399384	-0.421577	0.0439826	-0.176289	0.39708	-0.716395	0.000915064
Zm00001eb001190	0.0501404	0.950401	-0.477431	0.199081	0.0283531	1	-0.442564	0.204484
Zm00001eb001200	0.129777	0.772993	0.202774	0.686001	0.629544	0.0536413	0.4702	0.175211
Zm00001eb001220	1.19488	1.78836e-05	0.120207	0.751732	0.829609	0.000803988	0.865443	0.000874405
Zm00001eb001240	-0.667271	0.000613846	-0.203105	0.346361	-1.03487	6.17976e-06	-0.780828	0.000253983
Zm00001eb001260	-0.60609	0.000400568	-0.638062	0.000604334	-1.00004	1.65676e-06	-0.601452	0.00071416
Zm00001eb001270	0.534857	0.00919333	0.254882	0.280547	0.0829057	0.780462	0.526792	0.0130205
Zm00001eb001280	-5.03458	6.09755e-08	-2.97852	0.000103815	-1.46653	0.0157523	-0.999949	0.111896
Zm00001eb001290	0.269647	0.456183	-0.128868	0.844403	0.234639	0.54321	0.0730358	0.937866
Zm00001eb001310	0	1	-0.537593	0.00784227	0	1	0	1
Zm00001eb001320	0.178684	0.411131	-0.0891187	0.809718	0	1	-0.353842	0.0884769
Zm00001eb001340	-1.17084	0.00893389	-0.854158	0.077976	-1.73692	0.000366941	-0.556156	0.23913
Zm00001eb001350	-0.197086	0.469427	-0.177869	0.606881	0.442449	0.0691134	-0.0493494	0.952473
Zm00001eb001360	-0.162266	0.384177	-0.230995	0.249742	-0.332239	0.0536288	-0.0220641	1
Zm00001eb001370	-0.0284648	0.941159	-0.104054	0.691997	-0.218877	0.211711	-0.110903	0.616777
Zm00001eb001390	-1.29698	7.61103e-05	-1.4095	9.25916e-05	-2.12362	2.49101e-07	-1.69836	1.13934e-05
Zm00001eb001400	-0.875139	0.000878958	-0.656863	0.0157705	-0.423922	0.08075	-1.06525	0.000255037
Zm00001eb001420	0	1	-0.00952305	1	0.00760142	1	0	1
Zm00001eb001430	-0.233655	0.259687	-0.165091	0.536192	0.0043327	1	-0.124985	0.634795
Zm00001eb001440	-0.46548	0.0115452	-0.545297	0.00774441	-0.464177	0.0115409	-0.624853	0.00192524
Zm00001eb001460	-0.204773	0.568127	-0.936935	0.00704375	-0.897815	0.00472018	-0.649365	0.0413003
Zm00001eb001470	-0.438416	0.0280908	-0.154913	0.569487	-0.117782	0.639381	-0.333658	0.107161
Zm00001eb001480	0	1	0	1	-0.179407	0.0279812	-0.0414427	0.727721
Zm00001eb001490	-0.440526	0.409504	0.345883	0.623632	-0.565156	0.270639	-0.0460134	1
Zm00001eb001500	0.184868	0.786599	-0.506327	0.403321	0.389877	0.485008	-1.03596	0.0405557
Zm00001eb001510	-0.847203	0.00611103	-0.521048	0.119469	-1.15574	0.000483194	-0.631832	0.0424034
Zm00001eb001520	0.651061	0.0600108	0.442033	0.276269	0.0587743	0.966042	0.0587743	0.974869
Zm00001eb001530	-0.584302	0.0218237	-0.332404	0.259374	-0.704462	0.00663629	-0.290823	0.295543
Zm00001eb001550	3.33993	4.02948e-10	1.14671	0.000489833	2.01004	3.1049e-07	1.99327	1.1215e-06
Zm00001eb001560	-0.480807	0.222635	-0.885365	0.0363918	-1.92335	3.20483e-05	-0.624089	0.118772
Zm00001eb001570	0.107803	0.785899	-0.4125	0.202002	-0.0102958	1	0.0737899	0.912749
Zm00001eb001590	0.539263	0.011809	-0.0345434	0.988044	0.879758	0.000221909	0.468115	0.032382
Zm00001eb001600	0.293988	0.201169	-0.0708033	0.898223	-0.0195595	1	-0.282221	0.245085
Zm00001eb001630	-0.172005	0.0485243	-0.0105662	1	0	1	0	1
Zm00001eb001640	-0.091003	0.874991	-0.158874	0.801567	-0.685471	0.0475618	-0.734342	0.0413974
Zm00001eb001650	2.40035	2.34431e-06	0.533837	0.229016	0.824746	0.0322244	0.304254	0.516507
Zm00001eb001660	0.0280214	0.926681	-0.0743806	0.7743	0.19494	0.203403	0.0713749	0.752394
Zm00001eb001670	-0.922453	0.0183745	-0.81435	0.0566718	-1.18014	0.00348941	-0.905173	0.0249315
Zm00001eb001680	-0.865234	1.98774e-05	-0.433678	0.0193158	-0.917852	1.11475e-05	-0.770771	0.000155361
Zm00001eb001700	-0.863508	0.000299493	-0.636582	0.00842962	-0.869693	0.000290714	-0.682641	0.00353597
Zm00001eb001710	0.224103	0.383366	0.124133	0.757118	-0.345911	0.151358	0.0932809	0.816855
Zm00001eb001720	1.66474	0.000721808	0.562159	0.293162	0.611903	0.185097	2.08269	0.00016307
Zm00001eb001730	0.922962	1.65202e-05	0.578057	0.0039912	0	1	0	1
Zm00001eb001740	-0.0979023	0.7525	-0.122637	0.75132	0	1	-0.0188612	1
Zm00001eb001750	-0.0284158	0.953414	-0.00351992	1	0	1	-0.356522	0.0722471
Zm00001eb001760	0.335746	0.304208	-0.354339	0.344991	0.163761	0.690287	-0.225293	0.562005
Zm00001eb001770	0.79077	0.0103403	-0.29063	0.449754	0.336005	0.29147	0.0506738	0.976329
Zm00001eb001780	0.785391	0.0119308	0.239242	0.570497	-0.604669	0.0480779	-0.788637	0.0147246
Zm00001eb001800	0.106128	0.180961	0.0637339	0.542767	0	1	0	1
Zm00001eb001810	0.737599	0.00478516	-0.248634	0.436056	-0.552656	0.0287798	-0.395886	0.135536
Zm00001eb001820	-0.78342	0.000117089	-0.286815	0.148939	-0.363707	0.0393415	-0.0433189	0.924976
Zm00001eb001830	-3.44868	7.15124e-10	-2.02297	2.34764e-06	-3.59897	3.53199e-10	-2.41868	2.94323e-07
Zm00001eb001840	-1.09385	0.000396803	-0.44025	0.160979	-0.457336	0.101623	-0.772557	0.00930752
Zm00001eb001850	-1.74781	0.000273914	-1.29153	0.00779119	-0.438619	0.341041	-0.422052	0.3878
Zm00001eb001860	-0.300106	0.11623	-0.614117	0.00464101	-0.0773231	0.784687	-0.688078	0.00127428
Zm00001eb001870	-0.414809	0.0126598	-0.111841	0.639548	-0.192201	0.259969	-0.0842899	0.722254
Zm00001eb001880	-0.544232	0.104438	-1.42603	0.000443676	-1.16434	0.00115645	-1.483	0.000221469
Zm00001eb001890	-1.352	0.000347494	-0.903622	0.0172029	-0.423136	0.228282	-0.94814	0.00896422
Zm00001eb001900	0.176926	0.522724	-0.155334	0.669642	-0.179048	0.52852	-0.195803	0.503201
Zm00001eb001910	-0.549279	0.0276905	-0.366629	0.19354	-0.386023	0.121537	-0.0554927	0.937866
Zm00001eb001920	0	1	0.334436	0.110933	1.5627	7.10563e-08	1.36411	1.39348e-06
Zm00001eb001930	0.100901	0.888987	-0.0962217	0.950059	1.02935	0.0145837	0.753806	0.0823454
Zm00001eb001940	0.483159	0.125433	0.089105	0.918065	0.990317	0.00258778	0.564741	0.0823454
Zm00001eb001950	2.31597	8.48346e-07	0.103447	0.906966	-0.399311	0.262643	1.09912	0.00334332
Zm00001eb001960	0.122641	0.458564	0.0404215	0.926029	0.00987983	1	0.229811	0.142306
Zm00001eb001970	0.152872	0.730975	0.269238	0.559584	-0.171759	0.707147	1.12188	0.00267978
Zm00001eb001980	-0.335142	0.175279	-0.0373827	0.993649	0.0288608	1	-0.193247	0.511994
Zm00001eb002000	-0.408268	0.00832577	-0.58327	0.00109934	-0.178165	0.257416	-0.232176	0.143928
Zm00001eb002010	-0.963922	0.00710603	0.308308	0.500456	-0.173857	0.714226	-0.0856257	0.924686
Zm00001eb002020	-0.907642	0.00325646	-1.42196	0.000139072	-1.1827	0.000336864	-0.816849	0.00944547
Zm00001eb002030	0.586542	0.0186213	0.286909	0.333004	0.0651701	0.897677	-0.138979	0.684663
Zm00001eb002040	0.395122	0.105374	0.166344	0.637979	0.961201	0.000371264	0.484119	0.0543345
Zm00001eb002060	-0.23725	0.338061	-0.118553	0.76595	-0.376336	0.106719	-0.507344	0.0358343
Zm00001eb002070	0.26701	0.38877	-0.279478	0.442284	0.11064	0.801944	0.0747146	0.912556
Zm00001eb002080	-0.00788376	0.998853	0.0280214	0.921832	0	1	0.0433535	0.787191
Zm00001eb002090	1.35991	0.00614152	0.441857	0.478695	1.21571	0.0128009	-0.426107	0.45173
Zm00001eb002100	0.313019	0.596527	-0.497522	0.426356	0.847992	0.0877215	0.488522	0.388341
Zm00001eb002110	-0.112706	0.52033	-0.12338	0.554048	0.0140761	1	-0.18058	0.283132
Zm00001eb002120	-0.113576	0.323911	-0.0678824	0.68171	-0.0414427	0.805434	-0.143305	0.219047
Zm00001eb002150	0.0177236	1	0	1	0.279709	0.651248	-0.025353	1
Zm00001eb002160	-0.298409	0.0978704	-0.19829	0.364756	-0.0411004	0.923856	-0.382609	0.0398301
Zm00001eb002170	-0.247365	0.209972	-0.489309	0.0218961	-0.335708	0.0799106	-0.456849	0.0228367
Zm00001eb002180	1.5577	3.76784e-06	0.778055	0.00810164	0.804905	0.00310026	0.9622	0.00108621
Zm00001eb002190	0.580821	0.000101552	0.1071	0.536848	-0.027179	0.938211	0.10128	0.521627
Zm00001eb002200	-0.00543517	1	0.0918506	0.558176	0.0109895	1	-0.0620445	0.704064
Zm00001eb002220	0.220237	0.233577	0.211225	0.323701	0.0202511	1	0.0849254	0.754087
Zm00001eb002240	-0.831224	0.023924	-0.166948	0.801896	-0.218016	0.637296	-0.706403	0.0624858
Zm00001eb002250	1.62951	0.000934644	1.72019	0.00136651	3.93669	4.20513e-08	1.78533	0.000678885
Zm00001eb002260	0.145288	0.469113	-0.229488	0.277523	-0.00062429	1	-0.120213	0.60345
Zm00001eb002270	-0.023375	0.943379	-1.0463	1.15083e-06	-0.617952	0.000154575	-0.877313	9.09756e-06
Zm00001eb002280	-0.034095	0.957733	-0.124541	0.758693	0	1	0.0672113	0.899307
Zm00001eb002290	-0.154123	0.373088	-0.0444641	0.923063	-0.311772	0.0518162	-0.0899782	0.688072
Zm00001eb002310	0.000174507	1	-0.0630113	0.685504	-0.100453	0.361143	-0.0392262	0.820956
Zm00001eb002320	-0.7404	0.00537057	-0.696798	0.0156119	-0.959073	0.000655253	-1.10626	0.000302061
Zm00001eb002330	0	1	0.0249936	0.987804	0	1	0.371231	0.0196127
Zm00001eb002340	0	1	0.0753586	0.461912	0	1	0	1
Zm00001eb002390	-0.915516	0.268136	1.40982	0.109937	-0.738899	0.39579	0.399911	0.730818
Zm00001eb002400	-0.203673	0.59235	0.907073	0.011758	0.102394	0.854249	0.414292	0.22989
Zm00001eb002420	-0.276799	0.174122	-0.269653	0.244363	0.261437	0.202204	-0.833399	0.000391489
Zm00001eb002430	-0.0996745	0.71335	-0.0269577	1	-0.205807	0.365995	-0.0527341	0.92016
Zm00001eb002440	0.403528	0.0726459	-0.0346558	0.993264	-0.159838	0.547864	-0.329213	0.164716
Zm00001eb002450	-1.25555	6.00013e-05	-0.371592	0.224601	-0.709759	0.00895609	-0.944812	0.00153726
Zm00001eb002460	0.0295767	0.982449	0.0120618	1	-0.249082	0.435065	-0.692742	0.0205147
Zm00001eb002470	0.179187	0.663902	-0.0817243	0.941641	-0.658104	0.047585	-0.482281	0.171503
Zm00001eb002480	0.899913	0.000231662	1.22195	2.64847e-05	0	1	0.136749	0.633152
Zm00001eb002490	-0.00671343	1	-0.00909051	1	0.127122	0.768053	0.335809	0.304691
Zm00001eb002510	-1.71387	0.000161147	-0.712808	0.108085	-0.744254	0.0613174	-1.1229	0.00844429
Zm00001eb002520	-1.3604	1.76738e-06	-0.251369	0.325113	-1.20149	8.70606e-06	-0.746984	0.00172924
Zm00001eb002530	-0.616309	0.0051712	-0.143721	0.646372	-0.326635	0.128326	-0.295567	0.192847
Zm00001eb002540	0.135543	0.67467	-0.467898	0.103562	-0.447227	0.0834823	0.337414	0.225298
Zm00001eb002550	0.0196836	0.996054	0.13311	0.728607	0.334149	0.165144	0.298439	0.245085
Zm00001eb002560	0.02071	0.991476	-0.429464	0.0926517	0.274805	0.250866	0.112452	0.74364
Zm00001eb002570	-0.17048	0.602815	-0.289896	0.392572	-0.273213	0.356775	0.0864222	0.87274
Zm00001eb002580	-0.230115	0.339878	-0.200661	0.498575	0.280594	0.230534	0.0326631	0.992338
Zm00001eb002600	-0.0188612	0.918354	0.0795956	0.528195	0.0639838	0.575229	0.115132	0.263496
Zm00001eb002610	-0.239085	0.350684	-0.0998158	0.830598	-0.548589	0.0226044	-0.414011	0.0973607
Zm00001eb002620	-0.581944	0.42432	-0.60776	0.480778	1.32677	0.0455764	-1.13867	0.10071
Zm00001eb002630	0.14432	0.606063	0.277135	0.322766	-0.103447	0.757533	-0.0651319	0.900148
Zm00001eb002640	-0.499174	0.0512124	-0.192937	0.588793	-0.190127	0.525679	-0.814396	0.00359035
Zm00001eb002660	2.06163	6.76033e-05	1.21666	0.0141739	0.383109	0.438861	0.0561371	1
Zm00001eb002680	0.414816	0.165343	0.151366	0.762011	-0.3973	0.186203	-0.0320533	1
Zm00001eb002690	2.9869	1.2613e-07	1.6702	0.000332652	0.747033	0.0476631	0.962947	0.0155974
Zm00001eb002700	1.06974	0.000384648	1.33699	0.000110181	1.02546	0.000583173	1.25831	0.000155437
Zm00001eb002710	0.287588	0.111285	0.0687144	0.852312	0.0142148	1	0.193837	0.332628
Zm00001eb002720	0.0979991	0.429114	0.048887	0.819256	-0.0523806	0.741673	0.338958	0.00551114
Zm00001eb002740	-0.260897	0.394569	-0.701151	0.0257272	-0.684878	0.0164688	-0.277813	0.389488
Zm00001eb002760	0.00118923	1	-0.0247085	0.944721	-0.155021	0.135304	-0.0329862	0.869008
Zm00001eb002790	-0.0603039	0.670986	0	1	-0.376151	0.00189867	-0.027935	0.925037
Zm00001eb002800	0	1	0.0913846	0.32323	-0.162539	0.035187	0	1
Zm00001eb002810	-0.517658	0.0391951	-0.424981	0.128655	-0.832296	0.0017639	-1.12368	0.000207052
Zm00001eb002820	-0.394764	0.0917727	-0.235501	0.420531	-0.469687	0.0432705	-0.253938	0.327752
Zm00001eb002830	-0.00907382	0.961667	-0.135144	0.0672217	0	1	-0.146169	0.0351541
Zm00001eb002840	0.0106253	0.994146	-0.176989	0.211022	-0.113312	0.406138	-0.24441	0.0569236
Zm00001eb002850	-0.614947	0.0406562	-0.214691	0.615841	-1.5959	1.6484e-05	-1.214	0.000503393
Zm00001eb002870	-0.0164045	1	-0.450192	0.192892	-0.877994	0.00518484	-0.785347	0.0142737
Zm00001eb002880	0.0732987	0.897256	0	1	0.0661993	0.940045	0.24296	0.536045
Zm00001eb002890	-0.129586	0.500611	0	1	0	1	0	1
Zm00001eb002900	0.420195	0.015707	0	1	0	1	0	1
Zm00001eb002910	0.488694	0.0388907	-0.54827	0.0358149	0.114455	0.72415	-0.0756519	0.868833
Zm00001eb002920	-0.327121	0.245174	-0.263442	0.445079	-0.0882259	0.849966	0.0261289	1
Zm00001eb002930	0.453681	0.116625	-0.00359694	1	0.0518488	0.958973	-0.068839	0.927845
Zm00001eb002940	0.152281	0.387836	-0.0760039	0.796303	0.118412	0.539306	-0.0142384	1
Zm00001eb002950	-1.81892	0.00264789	-0.323065	0.729098	-0.925539	0.109588	-1.77001	0.00467996
Zm00001eb002960	0.914884	0.00113233	0.136814	0.755878	0.00394153	1	-0.552802	0.0417459
Zm00001eb002970	0	1	0	1	-0.550993	0.066062	0	1
Zm00001eb002980	0.0752228	0.964264	0	1	-0.448218	0.494293	0.33143	0.670814
Zm00001eb002990	0	1	0.0856321	0.32012	0	1	0	1
Zm00001eb003000	0.380497	0.119893	-0.259341	0.386077	0.189927	0.496666	-0.195646	0.504642
Zm00001eb003010	0.438627	0.073136	-0.41462	0.128509	-0.329322	0.186499	-0.313962	0.232867
Zm00001eb003020	0.0671469	0.880352	-0.208861	0.562479	-0.252882	0.379276	-0.257805	0.392043
Zm00001eb003030	-0.293678	0.364632	-0.242421	0.554048	0.503546	0.0954247	0.211209	0.580723
Zm00001eb003040	0.279143	0.498974	-0.204129	0.729823	-0.490285	0.188531	-0.282881	0.526892
Zm00001eb003050	0.80582	0.0892029	-0.0556107	1	0.156093	0.846026	0.492357	0.353943
Zm00001eb003060	0.307748	0.0121102	0	1	0	1	0	1
Zm00001eb003070	-0.368813	0.198479	-0.127981	0.801685	0.429394	0.127654	-0.429086	0.145207
Zm00001eb003080	0.0274715	0.991921	-0.400214	0.266672	-1.34372	0.000144657	-0.338472	0.32264
Zm00001eb003090	-0.296784	0.0544413	-0.131086	0.52189	-0.146544	0.384054	-0.461558	0.00558324
Zm00001eb003100	0.275411	0.452841	0.045684	1	0	1	-0.120147	0.838138
Zm00001eb003110	1.95245	9.59679e-06	0.509682	0.20591	0.388694	0.297038	0.708285	0.0529171
Zm00001eb003120	-0.122965	0.711097	0.450192	0.116807	-0.0748154	0.878088	0.189423	0.555259
Zm00001eb003130	-0.123783	0.838202	-0.222137	0.730569	0.0532594	0.991171	-0.999173	0.0168405
Zm00001eb003140	-0.580317	0.11719	-0.637976	0.1195	-0.914729	0.0138935	-0.754043	0.0479892
Zm00001eb003160	-0.154889	0.562071	0.658389	0.0106537	0	1	0	1
Zm00001eb003170	0.665714	0.0578108	0.293642	0.53056	-0.186658	0.686624	0.867321	0.0183815
Zm00001eb003180	-0.50906	0.113725	-0.201657	0.677328	-0.752585	0.0192138	-0.593033	0.074098
Zm00001eb003190	-0.221179	0.649205	-0.204616	0.760055	0.554141	0.168496	0.495872	0.247636
Zm00001eb003200	-0.283463	0.54021	-0.300964	0.59232	-0.356593	0.424455	0.0775486	0.95922
Zm00001eb003220	-0.171056	0.666933	-0.442466	0.231456	-0.445828	0.171301	-0.875031	0.0102487
Zm00001eb003230	-1.16816	0.0360471	-1.46225	0.0181645	-2.61776	6.48476e-05	-1.94238	0.00175128
Zm00001eb003240	0.452147	0.123844	0.273143	0.464656	0.0940846	0.851198	-0.192555	0.608649
Zm00001eb003320	-0.923628	0.00199115	-1.04406	0.0016313	-1.68692	4.38071e-06	-0.835472	0.00613961
Zm00001eb003330	-0.145165	0.497286	-0.0481027	0.936587	0.0954545	0.709403	-0.402245	0.0405537
Zm00001eb003340	0.10036	0.651689	0.0626784	0.876737	-0.158233	0.433269	-0.424884	0.0244342
Zm00001eb003350	-0.574503	0.000297962	-0.573978	0.000737127	-0.280304	0.0479579	-0.611795	0.000298604
Zm00001eb003360	-0.259539	0.339566	-0.376708	0.194393	-1.25408	4.1869e-05	-0.340548	0.212954
Zm00001eb003400	-1.40353	0.00495199	-0.617157	0.276581	-1.37564	0.00571004	-0.404276	0.483437
Zm00001eb003420	-0.406923	0.181713	0.19932	0.651248	-0.224092	0.520595	-0.579072	0.061786
Zm00001eb003430	-0.237278	0.359016	-0.173729	0.613602	-0.454889	0.0586293	-0.531339	0.0341667
Zm00001eb003440	-0.531626	0.0687907	-1.43716	0.000107682	-1.64905	8.35087e-06	-1.6229	2.54574e-05
Zm00001eb003450	0.697875	9.67128e-05	0.147774	0.45429	0.253467	0.102399	0.00408975	1
Zm00001eb003460	2.54472	1.91879e-06	0.338097	0.527963	0.165541	0.781065	0.760509	0.0680699
Zm00001eb003480	-0.0143735	1	-0.466356	0.177384	0.287932	0.388929	-0.0552799	0.96774
Zm00001eb003490	-0.944318	0.00302362	-0.987738	0.00458006	-0.695947	0.0226826	-0.180337	0.662331
Zm00001eb003500	-0.0544996	0.859909	0.0587743	0.906364	0	1	-0.496909	0.0147327
Zm00001eb003510	-0.037782	0.933856	0.0422441	0.968671	-0.00105323	1	-0.0551064	0.913843
Zm00001eb003540	-0.701736	0.0857622	-1.04952	0.0204683	-0.10125	0.910046	-0.72519	0.0867227
Zm00001eb003550	-0.306933	0.215338	-0.180271	0.592891	-0.0140178	1	-0.196021	0.499212
Zm00001eb003570	0.436016	0.304485	-1.06806	0.0175081	0.748379	0.0624082	-0.723953	0.0842022
Zm00001eb003580	-0.688257	0.00194596	-0.764389	0.00185973	-0.39913	0.0564358	-0.760757	0.00130043
Zm00001eb003590	-0.0532601	0.803967	-0.406438	0.0150067	-0.0257686	0.964312	-0.0370104	0.922589
Zm00001eb003620	-0.0142148	1	-0.0215664	1	0.197797	0.414355	-0.0142148	1
Zm00001eb003640	-0.536471	0.227573	0.336017	0.569754	-0.0793507	0.956365	0.249674	0.672005
Zm00001eb003650	0.882299	0.00013305	-0.104212	0.760045	-0.242375	0.247371	-0.779835	0.000757801
Zm00001eb003670	0.191088	0.422946	-0.102804	0.791651	-0.0937591	0.76696	-0.0357796	0.978792
Zm00001eb003690	-0.0855039	0.645797	-0.123324	0.547969	-0.0689631	0.748671	-0.0752971	0.738228
Zm00001eb003700	0.819273	0.0244288	-0.113745	0.898907	0.707613	0.0494792	0.420816	0.289002
Zm00001eb003730	0.246335	0.793321	-1.45425	0.0473404	-0.585955	0.42846	-1.7045	0.0148234
Zm00001eb003740	0	1	0.159271	0.206196	0	1	0	1
Zm00001eb003750	1.64423	1.38449e-05	0.239382	0.569487	-0.799886	0.010335	0.712177	0.0258269
Zm00001eb003760	-0.39794	0.145341	-0.278124	0.408066	-0.0831797	0.864007	0.0734694	0.904468
Zm00001eb003780	0.71488	0.0144994	-0.0427968	0.996687	0.0278705	1	0.928691	0.00330713
Zm00001eb003790	-0.337737	0.461783	0.199225	0.78403	-0.339357	0.469078	-0.0160571	1
Zm00001eb003800	0.50696	0.322283	0.568069	0.327161	-0.0630113	0.99316	0.663809	0.19793
Zm00001eb003810	0.214719	0.39778	-0.0634174	0.926423	-0.158381	0.575284	0.230751	0.387082
Zm00001eb003820	-1.92104	0.0415251	-1.68233	0.107388	-1.1824	0.22264	0.524877	0.688661
Zm00001eb003830	0.749725	0.0432448	-0.31664	0.518365	0.664832	0.0718399	1.45998	0.000635224
Zm00001eb003840	-0.309484	0.0556435	-0.37862	0.0342552	-0.510141	0.00266812	-0.849133	4.28951e-05
Zm00001eb003850	0.320945	0.233006	0.27075	0.4023	0.25488	0.36626	-0.418465	0.12492
Zm00001eb003860	0.358815	0.391168	0.360379	0.469027	0.560304	0.152713	0.603751	0.137719
Zm00001eb003870	-0.107557	0.886891	-0.0263558	1	-1.04175	0.0184936	-0.271326	0.642102
Zm00001eb003880	-0.230628	0.389925	-0.346768	0.224273	0.0478653	0.950084	0.0564272	0.936022
Zm00001eb003890	-0.11433	0.86241	-0.15275	0.859961	0.637798	0.122632	0.399089	0.395553
Zm00001eb003900	-0.12102	0.729906	-0.484209	0.102611	-0.346116	0.206771	-0.302699	0.304841
Zm00001eb003910	0	1	-0.20026	0.0368505	0.0876781	0.347818	-0.0458345	0.711235
Zm00001eb003930	-0.611515	0.0327034	-0.592366	0.0598736	-0.970485	0.00144886	-0.929098	0.00304773
Zm00001eb003940	0	1	-0.0156403	1	0	1	-0.107309	0.455009
Zm00001eb003950	-0.14432	0.708451	-0.321158	0.386121	2.77556e-17	1	-0.240822	0.508195
Zm00001eb003960	-1.52265	0.024375	-0.222295	0.888288	-1.63768	0.0156976	0.160172	0.928668
Zm00001eb003970	-0.516531	0.0182587	-0.50535	0.0348731	-0.943599	0.00014631	-0.69128	0.00351975
Zm00001eb003980	0.055854	0.894623	0.0791096	0.888301	0.185654	0.500911	-0.13957	0.668683
Zm00001eb003990	-0.0469262	0.743764	-0.0179291	0.986984	0.0829419	0.507718	-0.0571945	0.711168
Zm00001eb004000	0.0667622	0.676215	0.273809	0.0527294	0.049614	0.800543	0.229293	0.0850616
Zm00001eb004030	-0.210573	0.387943	-0.389235	0.122496	0.0553602	0.912628	0.023577	1
Zm00001eb004040	-0.0155041	1	-1.1267	0.0513057	-0.0688211	0.992778	-0.00351795	1
Zm00001eb004050	-0.407495	0.0936951	-0.519894	0.0516623	-0.244977	0.347127	-0.394383	0.119389
Zm00001eb004070	0.0615839	0.93247	0	1	0	1	0	1
Zm00001eb004080	-0.185325	0.17301	0	1	0.0729667	0.675677	-0.288403	0.0377088
Zm00001eb004090	-0.683007	0.000468773	-0.419284	0.0326725	-0.532147	0.00390826	-0.573246	0.00321438
Zm00001eb004120	-0.0964653	0.690186	-0.294629	0.173834	-0.0572316	0.871279	0.127139	0.606708
Zm00001eb004140	-0.948719	0.0721733	-0.551737	0.397617	-0.829803	0.116583	-1.70676	0.0031594
Zm00001eb004150	0.173422	0.910598	-1.26537	0.176409	-1.11093	0.188412	-2.21796	0.0113724
Zm00001eb004160	-0.123188	0.573508	-0.0237325	1	-0.361791	0.0515074	-0.473683	0.0157565
Zm00001eb004170	-0.216859	0.516749	-0.912306	0.0062047	-0.577305	0.0483805	-1.42557	9.6896e-05
Zm00001eb004180	1.7558	3.63429e-06	0.831823	0.0112734	2.57573	3.14108e-08	0.997941	0.00210481
Zm00001eb004190	0.146229	0.478783	-0.181061	0.437072	-0.198466	0.31034	-0.00563416	1
Zm00001eb004200	0.175439	0.237501	0.0450317	0.8995	-0.122812	0.446277	-0.00890578	1
Zm00001eb004210	-0.0992361	0.771638	-0.0747303	0.909137	-0.455835	0.0666989	-0.35093	0.185182
Zm00001eb004240	-0.108666	0.73197	-0.185449	0.579022	-0.622335	0.0111786	-0.348057	0.173389
Zm00001eb004250	0.0116351	1	-0.0492155	0.953135	0.514732	0.0196977	-0.157721	0.567975
Zm00001eb004270	-0.0131761	1	0.0227076	1	0.296945	0.110319	-0.206034	0.316381
Zm00001eb004290	0.0255228	0.998991	0.390364	0.318166	-0.40142	0.235617	-0.290987	0.448063
Zm00001eb004300	0.255178	0.267274	-0.0672113	0.905852	-0.216922	0.364457	-0.284518	0.231652
Zm00001eb004310	-0.0761556	0.891191	-0.255795	0.555042	-0.174229	0.675416	-0.522378	0.117349
Zm00001eb004320	-0.798773	0.000246518	-0.476902	0.0266978	-1.55216	1.17718e-07	-0.689223	0.0015253
Zm00001eb004340	-0.337192	0.138525	-0.136492	0.695017	-0.31282	0.171692	-0.352993	0.135514
Zm00001eb004370	0.353253	0.102691	0.0903302	0.82863	0.451176	0.0358525	0.0497125	0.933722
Zm00001eb004380	0.00732177	1	-0.322247	0.322492	-0.205162	0.517189	-0.148372	0.69871
Zm00001eb004390	-0.168538	0.651466	-0.626234	0.061838	-1.13617	0.000629663	-0.149118	0.741606
Zm00001eb004400	-0.608385	0.00137754	-0.370111	0.0597268	-0.585069	0.00193113	-0.776194	0.000264763
Zm00001eb004410	0.223276	0.347743	0.015913	1	-0.254064	0.276279	0.183681	0.491782
Zm00001eb004420	-0.228519	0.475032	-0.225178	0.564813	0.0114844	1	-0.703371	0.0189734
Zm00001eb004430	0.10645	0.521784	0.0627027	0.820148	-0.037493	0.903013	0.311036	0.039371
Zm00001eb004440	1.24676	0.00122688	0.0975692	0.926237	-0.239717	0.58279	0.48133	0.211769
Zm00001eb004450	0.0585824	0.771127	0.0818506	0.731224	0.0220911	0.980886	0.230244	0.135843
Zm00001eb004460	0.813738	0.0577896	0.627973	0.197934	0.434395	0.346212	0.0446886	1
Zm00001eb004470	0.720544	0.0239114	1.01271	0.00508731	1.02432	0.00220363	1.82356	1.8428e-05
Zm00001eb004480	-0.0308855	0.991921	-0.446786	0.270601	0.434235	0.223701	0.132726	0.822732
Zm00001eb004490	0.0255436	1	-0.222561	0.714648	0.159434	0.778761	0.886986	0.0266323
Zm00001eb004500	0.539384	0.0473905	0.350693	0.27069	0.264445	0.36999	0.563249	0.045578
Zm00001eb004510	-0.173219	0.548653	-0.0451095	0.978415	-0.048112	0.949916	-0.252044	0.372097
Zm00001eb004530	0	1	-0.0213768	1	0	1	0.185272	0.357069
Zm00001eb004540	-0.392754	0.105779	-0.692452	0.0107919	-1.34095	1.02519e-05	-0.364278	0.152098
Zm00001eb004550	-1.66005	0.000269367	-0.634364	0.167005	-1.42195	0.00115102	1.21548	0.00566091
Zm00001eb004560	-0.347183	0.111893	-0.463297	0.0529988	-0.627187	0.00512953	-1.21146	2.47109e-05
Zm00001eb004570	-0.511902	0.0631272	-0.399722	0.202398	-1.04433	0.000550443	-0.993364	0.00133177
Zm00001eb004580	-0.118006	0.792221	0.133466	0.827402	-0.0649058	0.941712	-0.336885	0.34228
Zm00001eb004590	-0.164538	0.572758	-0.582614	0.034328	-0.326404	0.200107	-0.235482	0.410585
Zm00001eb004610	0	1	0	1	0	1	0.303312	0.309472
Zm00001eb004620	0	1	-0.0612692	0.837149	-0.0190103	0.996218	0	1
Zm00001eb004630	2.05733	8.36251e-05	0.318997	0.620919	0.30872	0.567867	1.0596	0.0241391
Zm00001eb004640	0.580235	0.000656391	-0.0458345	0.912595	0	1	0	1
Zm00001eb004650	-0.0692963	0.969007	-0.420589	0.58821	-0.976561	0.078709	-1.03005	0.0750301
Zm00001eb004660	-0.364084	0.11357	-0.100419	0.815016	-0.136055	0.638023	-0.488557	0.0393632
Zm00001eb004670	-0.511399	0.0561751	-0.324256	0.308411	-0.223183	0.460791	-0.316378	0.280196
Zm00001eb004680	-0.492334	0.000764586	-0.167132	0.293944	-0.260959	0.0517642	-0.0864744	0.623293
Zm00001eb004700	-0.193814	0.762696	-0.741948	0.164868	-0.984031	0.037336	0	1
Zm00001eb004710	-0.210538	0.029061	-0.00952305	1	0	1	-0.278674	0.00685653
Zm00001eb004720	-0.605749	0.0432038	-0.718786	0.0300457	-0.351986	0.258725	-1.15572	0.000759205
Zm00001eb004730	-2.508	0.000852106	-1.09417	0.162172	-1.68777	0.0160207	-2.41421	0.00183909
Zm00001eb004740	-0.00859841	1	-0.370576	0.373817	-0.141195	0.778761	-0.150509	0.778666
Zm00001eb004750	-1.0769	0.315045	-0.668179	0.657288	-1.33659	0.198197	-0.765996	0.540371
Zm00001eb004760	-0.029866	0.857302	-0.111675	0.385479	-0.186033	0.0739902	-0.167233	0.126487
Zm00001eb004770	0.187255	0.492023	-0.242569	0.424845	0.0254956	1	-0.129071	0.707566
Zm00001eb004780	0.240268	0.356315	-0.104809	0.820535	-0.522363	0.0318163	0.0388441	0.982459
Zm00001eb004790	-0.131013	0.382254	-0.258629	0.093708	-0.249432	0.0721517	-0.235168	0.10498
Zm00001eb004870	0.0744146	0.664209	0.0432879	0.900447	-0.129464	0.39412	0.0272376	0.956611
Zm00001eb004890	0	1	-0.224399	0.648213	-0.129562	0.800543	-0.248517	0.549158
Zm00001eb004900	1.14791	0.0166474	0	1	-0.324946	0.567867	0.117099	0.923243
Zm00001eb004910	-0.212645	0.69528	-0.109856	0.934936	-0.4431	0.333945	0.0283179	1
Zm00001eb004920	-0.267862	0.842067	0	1	-0.603392	0.565458	0.577088	0.610128
Zm00001eb004930	-0.546289	0.208456	-0.244504	0.715587	-1.37274	0.0021417	-0.0518643	1
Zm00001eb004940	-0.0959798	0.753373	-0.471321	0.0613394	0.0100211	1	0.0310501	0.997661
Zm00001eb004950	-0.111696	0.579917	0.00381454	1	0	1	0.172227	0.374908
Zm00001eb004960	0.0786891	0.930933	0.899806	0.0599273	0	1	1.22627	0.0081094
Zm00001eb004990	-0.376243	0.121027	-0.280513	0.331984	-0.609535	0.0124516	-0.527469	0.0349042
Zm00001eb005000	-0.0556287	0.891534	0.0243628	1	-0.233809	0.353321	0.101712	0.783903
Zm00001eb005010	-0.742846	0.0040804	-0.530605	0.0536236	-0.162668	0.592435	-0.36543	0.16494
Zm00001eb005020	1.10587	0.00204436	0.760517	0.042427	0.0740668	0.931763	1.06685	0.00395043
Zm00001eb005030	-0.218613	0.464817	-0.683443	0.0220028	-0.498997	0.0622077	-1.28322	0.000113964
Zm00001eb005040	0.099104	0.612278	0.0325369	0.967935	0.00520729	1	0.133236	0.49682
Zm00001eb005050	0.250291	0.422356	0.0295771	1	-0.293901	0.33624	-0.250061	0.456371
Zm00001eb005060	0.477844	0.149911	-0.343043	0.398329	-0.14335	0.760935	0.16509	0.73136
Zm00001eb005070	0.276685	0.347961	0.174486	0.676508	0.2246	0.474758	0.180952	0.612973
Zm00001eb005100	-1.05965	0.111102	-0.598254	0.485621	-0.0696925	1	0.0833717	1
Zm00001eb005120	-0.281542	0.217193	-0.200935	0.48501	-0.162484	0.533081	-0.82754	0.00101555
Zm00001eb005130	-2.03835	1.21585e-06	-1.61146	6.36814e-05	-3.7867	3.6574e-10	-1.69705	2.95037e-05
Zm00001eb005140	-0.54701	0.0366909	-0.025856	1	-0.507227	0.0511335	-0.701905	0.0112069
Zm00001eb005170	0.00903405	1	0.0562933	0.897366	-1.1069	2.53645e-06	-0.174034	0.389265
Zm00001eb005180	-0.0960211	0.206792	-0.120102	0.148939	-0.0179796	0.91472	0	1
Zm00001eb005190	0.712212	0.143516	1.32573	0.0140821	1.15884	0.0169017	1.18782	0.0186377
Zm00001eb005200	-0.38528	0.829201	-1.96524	0.142102	-2.68872	0.0247606	-1.83403	0.144714
Zm00001eb005210	-0.136456	0.865216	0.124706	0.938408	-0.511931	0.335582	0.396765	0.509264
Zm00001eb005220	-0.407143	0.0162599	-0.498349	0.00840279	-0.364547	0.0294647	-0.478825	0.00754252
Zm00001eb005230	0.203191	0.411684	-0.289223	0.278996	0.179325	0.492093	0.0202353	1
Zm00001eb005240	-0.202507	0.461367	-0.151392	0.690688	-0.494152	0.0449966	-0.155755	0.632595
Zm00001eb005250	-0.408962	0.15531	-0.133851	0.791746	-0.168987	0.63822	0.0867822	0.87973
Zm00001eb005260	0	1	-0.0370104	0.936805	0	1	0.0711798	0.744138
Zm00001eb005270	0.457009	0.769827	0.541015	0.790359	-0.0562748	1	0.0619739	1
Zm00001eb005280	-0.177114	0.708698	-0.581606	0.162	-0.130703	0.827397	-0.485441	0.220572
Zm00001eb005310	-0.261359	0.107952	-0.105134	0.663677	-0.258735	0.110434	-0.249261	0.142308
Zm00001eb005320	0.0434169	0.922351	-0.0941152	0.828573	-0.00984306	1	-0.215594	0.401684
Zm00001eb005330	0.399544	0.0665962	-0.0948437	0.817081	0.329048	0.133115	0.280401	0.231246
Zm00001eb005340	0.127736	0.718801	0.0521613	0.97279	0.0763863	0.885537	0.172512	0.631485
Zm00001eb005350	-0.0367082	0.934509	-0.109091	0.755083	0.184645	0.42531	-0.36164	0.0954534
Zm00001eb005360	-0.116944	0.803763	-0.537115	0.143217	0.416923	0.215733	0.00214101	1
Zm00001eb005370	0.295672	0.253358	0.0580058	0.948948	0.257469	0.335084	-0.267571	0.33683
Zm00001eb005380	0.140864	0.752002	-0.984768	0.00889537	0.931729	0.0065365	0.0335436	1
Zm00001eb005390	0.00849182	1	-0.0353936	1	0.765559	0.012828	0.0138591	1
Zm00001eb005400	-0.371035	0.0421285	0.158633	0.509083	0.175177	0.377344	-0.1525	0.483457
Zm00001eb005420	0.0716561	0.882614	-0.359759	0.284155	-0.486641	0.0875923	-0.116043	0.805351
Zm00001eb005430	-0.0487957	0.87986	0.0886798	0.797123	-0.276975	0.151871	-0.241624	0.242097
Zm00001eb005440	-0.598758	0.100106	-0.998761	0.0140127	-0.49051	0.184564	-1.19961	0.00269633
Zm00001eb005450	-0.27569	0.045927	-0.447253	0.0046052	-0.5059	0.000751721	-0.0377224	0.903614
Zm00001eb005460	-1.24208	0.00970855	-1.24605	0.0175042	-1.82268	0.000454768	-2.06178	0.00025186
Zm00001eb005480	0	1	0.146429	0.689731	0	1	0	1
Zm00001eb005490	-0.0498685	0.815739	-0.283657	0.0798019	0.105865	0.54008	0	1
Zm00001eb005510	-0.126171	0.737807	-0.111141	0.847982	0	1	-0.290155	0.36854
Zm00001eb005520	0	1	0.383699	0.0294098	0	1	0	1
Zm00001eb005530	0.367415	0.412677	0.0480541	1	-0.411931	0.353509	-0.310738	0.540371
Zm00001eb005550	-0.210503	0.557174	-0.330123	0.384741	0.509933	0.0983323	0.71803	0.0253967
Zm00001eb005560	0.456227	0.0348809	-0.0616392	0.917328	-0.243643	0.281257	0.496575	0.026897
Zm00001eb005570	1.75641	1.08062e-07	0.57351	0.0190826	0.665925	0.003643	1.20079	2.98061e-05
Zm00001eb005580	-0.0501866	0.853335	-0.198183	0.338459	0.114446	0.582501	0	1
Zm00001eb005600	-1.37731	0.000275402	-2.41119	1.6584e-06	-2.20287	1.5432e-06	-0.848128	0.0169765
Zm00001eb005620	-0.3562	0.0130454	0	1	0.0501866	0.826228	0.0995528	0.576914
Zm00001eb005630	-0.516118	0.00971912	-0.29942	0.175788	-0.0476214	0.913814	-0.161594	0.490713
Zm00001eb005640	-0.137962	0.750789	0.16906	0.757801	-0.546611	0.0930679	-0.304862	0.416666
Zm00001eb005660	-0.971302	0.000173435	-0.429645	0.0890555	-0.238696	0.326732	-0.486037	0.0398916
Zm00001eb005670	0.412903	0.12195	-0.0215305	1	-0.264142	0.355487	0.107733	0.805369
Zm00001eb005680	-0.706957	0.499972	-0.0476911	1	-0.943667	0.34319	-0.569324	0.644498
Zm00001eb005690	-1.53218	0.000846516	-0.639255	0.184143	-0.873838	0.0388649	-1.04039	0.0192448
Zm00001eb005700	-1.0298	0.00132559	-0.618931	0.0617618	-0.477806	0.112572	-0.473316	0.132682
Zm00001eb005710	0.0941374	0.76779	-0.0292766	1	-0.184365	0.492343	-0.0482337	0.949649
Zm00001eb005720	-0.0736497	0.485905	0.101267	0.38173	0.0234631	0.909428	0.0280214	0.885879
Zm00001eb005730	-0.447165	0.0525141	-0.222689	0.446746	-0.891097	0.000462184	-0.0455728	0.955783
Zm00001eb005740	-0.161593	0.717932	0.167126	0.78308	0.0296197	1	0.564884	0.117314
Zm00001eb005750	0.0713749	0.728736	0.0244644	0.992743	0.100334	0.603368	0.132678	0.478173
Zm00001eb005760	0.335954	0.326403	0.0928185	0.916579	0.100974	0.859789	0.0948285	0.889101
Zm00001eb005770	0.501013	0.0961097	-0.161561	0.744226	0.042023	0.987121	-0.0344242	1
Zm00001eb005780	-0.145814	0.16587	-0.0784531	0.587019	-0.214496	0.0379973	0	1
Zm00001eb005810	-0.143336	0.722799	-0.276044	0.495097	-0.759317	0.0151658	-0.0969028	0.874185
Zm00001eb005820	0.857806	0.00474676	-0.251437	0.517462	0.332444	0.280429	0.179395	0.647194
Zm00001eb005830	-0.0991302	0.629594	-0.226784	0.250054	-0.285496	0.0928392	-0.201992	0.276751
Zm00001eb005840	0.421474	0.0484946	-0.12503	0.710031	-0.26673	0.225521	-0.777269	0.00123927
Zm00001eb005850	0.94544	0.0137494	0.105637	0.921745	-0.203979	0.681009	1.09246	0.0070684
Zm00001eb005860	-0.0829684	0.903683	-0.0312526	1	-0.40335	0.315589	-0.244357	0.619549
Zm00001eb005890	-0.203876	0.0284319	-0.0280214	0.906726	-0.235473	0.0120841	0	1
Zm00001eb005900	0.0842205	0.955236	0.0855334	0.996687	0.351743	0.626373	0.265494	0.765328
Zm00001eb005910	0.238516	0.081232	0	1	0	1	0	1
Zm00001eb005920	1.23133	0.00180034	0.226417	0.693129	0.64608	0.0819878	-0.649002	0.0938656
Zm00001eb005930	0.461684	0.256826	0.0293483	1	0.0882686	0.926525	0.540308	0.195207
Zm00001eb005940	0.877061	0.0376687	0.0970469	0.950059	0.398014	0.386856	0.660255	0.135015
Zm00001eb005950	0.41236	0.114196	-0.079277	0.905286	0.223456	0.441706	0.274379	0.344906
Zm00001eb005960	0.125635	0.66306	0.0871875	0.858391	0.235069	0.349188	-0.0933342	0.810459
Zm00001eb005970	0.0539576	0.843508	-0.25171	0.215241	0.153485	0.439593	0	1
Zm00001eb005980	-0.513131	0.0452432	0.0468847	0.977313	-0.286436	0.287438	-0.0630113	0.92393
Zm00001eb005990	4.70151	7.43791e-09	3.70669	5.80615e-07	2.68781	8.95457e-06	2.46839	5.23058e-05
Zm00001eb006000	4.49326	8.86974e-08	3.47866	7.3853e-06	4.26403	1.90295e-07	3.05937	2.68332e-05
Zm00001eb006010	0.126916	0.581036	-0.288813	0.192893	-0.210219	0.310111	-0.252425	0.229438
Zm00001eb006020	-0.0550346	0.97506	-0.149876	0.89959	-2.17378	9.55734e-05	-1.78253	0.00102389
Zm00001eb006040	0.940764	0.00704818	-0.181275	0.74862	0.936322	0.00722611	0.536068	0.133108
Zm00001eb006050	0.574692	0.0777072	0.294355	0.485022	0.175199	0.681142	0.154476	0.753561
Zm00001eb006060	-0.285855	0.500089	0	1	-0.536904	0.156851	-0.295842	0.516515
Zm00001eb006080	0.429401	0.25595	-0.0438986	1	0.709214	0.050244	0.223371	0.644853
Zm00001eb006100	-0.216775	0.628464	-0.355623	0.450391	0	1	-0.480546	0.227672
Zm00001eb006110	0	1	0.116053	0.256176	0	1	-0.0458345	0.716667
Zm00001eb006120	-0.53788	0.0955581	-0.754276	0.0337893	-1.21937	0.000549937	-0.780408	0.0202429
Zm00001eb006140	0.0157551	1	-0.276759	0.368525	-0.348967	0.172705	-0.120526	0.75133
Zm00001eb006150	0.0425886	0.878363	-0.0400692	0.943793	-0.221063	0.19128	-0.418895	0.0160679
Zm00001eb006160	0.204443	0.690317	0.631706	0.168264	0.595305	0.146943	0.962674	0.0232216
Zm00001eb006170	-0.248628	0.135802	0	1	0.140744	0.448148	0.00751419	1
Zm00001eb006180	-0.969727	0.0379446	-0.862113	0.0951997	-1.38775	0.00415272	-0.447573	0.40219
Zm00001eb006190	-0.259171	0.540727	-0.222334	0.695575	0.0488097	0.991951	-0.449003	0.261339
Zm00001eb006200	-0.0326306	0.981365	-1.70048	3.57673e-05	-0.628163	0.0425013	0.00435205	1
Zm00001eb006210	-0.653202	0.0379811	-0.689703	0.046431	0.537059	0.0867595	-0.551381	0.0914718
Zm00001eb006220	-1.03604	0.0590403	-1.5323	0.0127933	0.783679	0.157811	-0.976782	0.0867939
Zm00001eb006230	0	1	-0.22482	0.681168	-0.283941	0.491397	0	1
Zm00001eb006240	0.0103315	0.982449	0	1	-0.0955634	0.379142	-0.00969927	1
Zm00001eb006260	0.00890578	1	0.17569	0.276302	0.45076	0.00196487	0	1
Zm00001eb006270	0.134884	0.769435	-0.442882	0.25927	-0.246892	0.532672	-0.443281	0.21973
Zm00001eb006290	0.00874385	1	-0.0414427	0.868015	-0.124047	0.31032	0.00392572	1
Zm00001eb006300	-0.0584253	0.858281	-0.171731	0.531919	-0.148012	0.542873	0.246816	0.271294
Zm00001eb006310	-1.29274	0.0561547	-1.12884	0.135548	-0.9671	0.157775	-0.251543	0.831748
Zm00001eb006320	0.0550945	0.92359	-0.396206	0.231505	0.0946796	0.846802	-0.436954	0.148484
Zm00001eb006330	-0.421488	0.0110487	-0.214317	0.258538	-0.0667786	0.782548	-0.470085	0.00708068
Zm00001eb006340	-0.0286833	0.983324	-0.269721	0.449679	0.0628797	0.927346	-0.658606	0.0244089
Zm00001eb006350	-1.00957	0.0147142	-0.00489628	1	-2.59107	2.07835e-06	0.356881	0.45804
Zm00001eb006360	-0.775052	0.0561012	-0.447669	0.365475	-1.44239	0.000991001	-0.92955	0.0276836
Zm00001eb006380	0.186761	0.414642	0.0912169	0.818078	0.20731	0.361461	-0.116808	0.690204
Zm00001eb006390	-0.224294	0.403059	-0.128371	0.757801	-0.03054	0.997509	0.13855	0.686843
Zm00001eb006400	-0.54711	0.00573182	-0.0761304	0.843886	-0.243239	0.219156	0.0389753	0.952141
Zm00001eb006410	0.815961	0.0929847	0.258124	0.74816	2.55612	1.79375e-05	3.1898	4.26045e-06
Zm00001eb006430	0.349989	0.000223727	0.0370104	0.815016	0.202199	0.0171838	0	1
Zm00001eb006450	-0.428378	0.0613599	-0.644964	0.0120649	-0.929839	0.000290714	-0.636102	0.00908735
Zm00001eb006460	-0.345677	0.10326	-0.0331618	0.992189	-0.376977	0.0732597	0	1
Zm00001eb006470	-0.531741	0.0827836	-1.30473	0.000453132	-1.42509	7.24702e-05	-1.20689	0.000625617
Zm00001eb006480	0.40111	0.233389	0.106267	0.891554	-0.150053	0.743636	0.016007	1
Zm00001eb006510	0.148598	0.437371	-0.068095	0.846668	0.218499	0.223129	-0.143056	0.493433
Zm00001eb006520	-0.0798038	0.835859	-0.425127	0.134718	-0.472756	0.0619488	-0.387749	0.147244
Zm00001eb006530	-2.80649	6.85126e-06	-3.46425	1.91531e-06	-3.37018	8.60193e-07	-2.8635	1.68688e-05
Zm00001eb006540	-0.620659	0.0142445	-0.652676	0.0189092	-0.217198	0.436143	-0.503381	0.051832
Zm00001eb006550	-0.507323	0.0446424	-0.759281	0.0078071	-0.800965	0.00254739	-1.13243	0.000207052
Zm00001eb006560	-0.511937	0.0638186	-0.301361	0.372146	-0.0186144	1	-0.40116	0.169117
Zm00001eb006570	-0.130121	0.719866	-0.753747	0.0157138	-0.116453	0.777175	-0.274413	0.387872
Zm00001eb006580	-0.510473	0.138467	-0.461425	0.242057	-0.306129	0.417525	-0.401547	0.28215
Zm00001eb006590	0.383976	0.202222	-0.0425703	0.998515	0.0634042	0.933534	0.195846	0.604367
Zm00001eb006600	0	1	0	1	-0.0135473	1	0.280318	0.152342
Zm00001eb006610	-0.417636	0.304326	-0.49056	0.279861	-1.9478	3.08764e-05	-1.03342	0.0115224
Zm00001eb006620	-0.052902	0.890401	0.0657502	0.909649	-0.65186	0.0043839	-0.732024	0.00263346
Zm00001eb006660	-0.528685	0.0598799	0.722311	0.0207214	-0.744839	0.00923417	0.136322	0.745914
Zm00001eb006680	-0.380772	0.197832	-1.02299	0.00229578	-0.698071	0.0164601	-0.416997	0.172179
Zm00001eb006690	0.962573	0.0745664	-0.428151	0.559584	0.723975	0.188069	-1.73547	0.00329843
Zm00001eb006700	3.10423	4.13224e-06	0.799967	0.175565	0.258504	0.716523	0.867846	0.111421
Zm00001eb006710	0.794482	3.09242e-05	0.0042425	1	-0.0142148	1	0.202396	0.23716
Zm00001eb006720	2.9655	1.39474e-08	1.99775	7.22231e-06	1.39128	0.0001358	2.27429	1.49044e-06
Zm00001eb006730	0	1	0	1	-0.0809098	0.417457	-0.0669427	0.549202
Zm00001eb006760	0.292588	0.0409332	0.136173	0.454867	0.133921	0.392013	0.0678362	0.754075
Zm00001eb006770	-0.41661	0.286339	-0.466645	0.288557	-2.59818	6.80594e-07	-0.724918	0.0608574
Zm00001eb006780	0.0630113	0.558512	-0.0414427	0.808246	-0.0501866	0.678426	0.146169	0.131802
Zm00001eb006810	-0.0367607	0.789843	-0.0408238	0.83014	0.0187247	0.951365	0.0550595	0.685517
Zm00001eb006820	-0.128198	0.753898	-0.0898851	0.912207	-0.67567	0.0269744	-0.460745	0.151788
Zm00001eb006830	-0.175386	0.162499	0.0129351	1	-0.164364	0.194035	0.0378319	0.879671
Zm00001eb006850	1.37293	0.000153353	0.630553	0.0732455	1.60138	3.19022e-05	0.0660766	0.948876
Zm00001eb006860	-0.244248	0.306937	0.200304	0.501002	-0.00279094	1	0.127548	0.685552
Zm00001eb006870	-2.69904	1.71915e-06	-1.92932	0.000237858	-1.53991	0.000794186	-1.17153	0.00923276
Zm00001eb006880	-0.817192	0.000550911	-0.479417	0.0440862	-0.809886	0.00061049	-0.466753	0.0372566
Zm00001eb006890	-0.0210292	1	0.506437	0.163311	0.549467	0.0879605	0.928223	0.00723033
Zm00001eb006900	-0.133302	0.656057	0	1	0.166992	0.566973	0.310614	0.236044
Zm00001eb006910	0.0879952	0.820867	0.107201	0.836349	-0.144455	0.673348	0.140551	0.707436
Zm00001eb006920	0.147822	0.601862	0.391476	0.140958	0.440023	0.0628233	0.260982	0.322611
Zm00001eb006930	-2.15087	1.27927e-05	0.0501509	1	-0.199166	0.713107	-0.617195	0.140414
Zm00001eb006940	0.050598	0.932632	0.437286	0.172077	-0.283022	0.354743	0.160907	0.681145
Zm00001eb006950	-0.623366	0.00043673	-0.466392	0.00993849	-0.183386	0.275547	-0.128303	0.50934
Zm00001eb006960	0	1	0	1	0.122457	0.350224	0.0604433	0.737043
Zm00001eb007000	-2.19744	5.15047e-05	-2.43931	5.10522e-05	-0.0283695	1	-0.376374	0.495597
Zm00001eb007010	-0.346942	0.0431389	-0.479028	0.0127433	-0.683872	0.000344144	-0.438744	0.0149399
Zm00001eb007030	0.0635182	0.741624	-0.469807	0.00475751	-0.381685	0.0099617	-0.469121	0.00329203
Zm00001eb007040	0	1	0	1	-0.609705	0.0180928	0	1
Zm00001eb007050	-0.304932	0.285672	-0.390164	0.210528	-0.161617	0.639556	-0.215087	0.5167
Zm00001eb007060	1.00414	0.0019825	0.22062	0.61428	-0.31279	0.343469	0.126974	0.800872
Zm00001eb007070	-1.27292	9.66405e-05	-0.784459	0.0133089	-1.97678	6.48052e-07	-1.54055	3.02145e-05
Zm00001eb007080	-0.0964966	0.422964	-0.100428	0.481127	-0.056	0.705871	0.0996626	0.436966
Zm00001eb007090	0.217628	0.42956	-0.174164	0.632055	-0.0753727	0.870139	0.167578	0.604145
Zm00001eb007100	-1.24445	0.000261336	0	1	-0.0632478	0.939714	0.125975	0.800316
Zm00001eb007110	-0.241172	0.0184006	0	1	0	1	0.0672113	0.606429
Zm00001eb007120	-0.108385	0.441443	-0.122392	0.452279	0	1	0.156926	0.258499
Zm00001eb007130	0.199888	0.492147	-0.138303	0.74656	-0.158027	0.624822	-0.178155	0.587785
Zm00001eb007140	0.586828	0.0713768	-0.556499	0.124643	-0.791965	0.0156142	-0.41943	0.23007
Zm00001eb007150	0.136455	0.678333	-0.0872019	0.88794	0.104224	0.793491	0.162432	0.642137
Zm00001eb007170	-0.130419	0.809575	-0.223909	0.700199	-0.669018	0.0727968	-0.829467	0.0327613
Zm00001eb007180	0.85614	0.0111135	-0.15069	0.803098	0.526537	0.112892	0.762177	0.0269741
Zm00001eb007190	0.127576	0.585367	-0.0922395	0.7957	-0.132072	0.5816	0.0286929	0.991922
Zm00001eb007200	-0.257999	0.38472	-0.316735	0.339837	0.224049	0.47424	-0.683546	0.0179188
Zm00001eb007210	-0.333666	0.312884	-0.213208	0.641063	-0.90935	0.00499323	-0.7022	0.0310379
Zm00001eb007220	-0.615702	0.000457714	-0.656533	0.000610797	-0.707109	0.000122284	-0.768317	0.000103486
Zm00001eb007240	-0.227506	0.221739	-0.0621893	0.878325	0.0617564	0.837081	-0.573869	0.00364953
Zm00001eb007250	0.525994	0.0208311	0.432994	0.0829796	0.460935	0.0403805	0.182333	0.503201
Zm00001eb007260	0.201357	0.424149	0	1	0.255178	0.293447	-0.161809	0.578686
Zm00001eb007270	-0.826879	0.000202615	0.676599	0.00295734	0.879581	0.000114147	-0.164427	0.484874
Zm00001eb007280	2.50791	5.70018e-07	1.60151	0.000301286	2.74062	2.18661e-07	1.89542	4.09071e-05
Zm00001eb007300	-0.0195471	1	0	1	0	1	0.0036562	1
Zm00001eb007310	0.423752	0.164298	-0.933738	0.00615296	0.214111	0.547372	0.362977	0.267117
Zm00001eb007320	-0.500157	0.439281	-1.55966	0.0172686	1.83296	0.00291659	1.21625	0.0458579
Zm00001eb007440	-0.329422	0.225048	-0.254308	0.447039	-0.218971	0.462367	-0.0721982	0.902781
Zm00001eb007460	-0.189429	0.212988	0.0783714	0.750355	-0.392201	0.00932676	-0.0174579	1
Zm00001eb007470	1.43497	9.56056e-05	0.052016	0.988365	-0.403135	0.218322	0.471852	0.159487
Zm00001eb007480	-0.103447	0.884677	-0.0514854	1	0.0954706	0.923937	0.55603	0.21301
Zm00001eb007490	0.567645	0.119843	0.0319786	1	-0.480694	0.194185	0.258011	0.571304
Zm00001eb007500	0.183972	0.147211	0.107599	0.516813	-0.0130417	1	0.10591	0.478589
Zm00001eb007510	-0.498293	0.21141	-1.02003	0.0183718	-0.650391	0.0940343	0.307441	0.514803
Zm00001eb007530	0	1	-0.0575705	0.706441	0.00890578	1	0	1
Zm00001eb007540	0	1	0	1	-0.250469	0.106749	-0.12172	0.519174
Zm00001eb007550	-0.436298	0.197736	-0.10779	0.891764	-0.327726	0.359315	-0.622814	0.0696408
Zm00001eb007570	0.563014	0.10323	0.024264	1	0.337668	0.364457	0.393948	0.2981
Zm00001eb007590	0.629729	0.0537827	-0.837549	0.0209819	-0.712973	0.0289114	0.603919	0.0748068
Zm00001eb007600	0.463537	0.127575	-0.425933	0.217771	0.116902	0.800364	-0.329553	0.325784
Zm00001eb007610	-0.0407961	0.885026	-0.195326	0.321912	0.267012	0.105933	0.136779	0.488462
Zm00001eb007630	0.247479	0.676973	0	1	0.566579	0.251873	0.0820718	0.972945
Zm00001eb007640	0.12693	0.763949	0.165311	0.749786	0.941623	0.00371224	0.732469	0.0241961
Zm00001eb007650	0.92696	0.00149391	0.950507	0.00271671	3.09866	9.95563e-10	-0.647178	0.0235352
Zm00001eb007670	0.443097	0.238835	0.519487	0.211618	1.11347	0.00338024	0.477373	0.221515
Zm00001eb007680	0.144368	0.68042	-0.255552	0.480201	-0.00266658	1	-0.318231	0.302159
Zm00001eb007690	0.148243	0.408013	-0.161259	0.439291	0.137781	0.459276	-0.0631778	0.822732
Zm00001eb007700	0.111511	0.698318	0.0275871	1	-0.439539	0.0512155	-0.380729	0.107004
Zm00001eb007720	-0.0566417	0.904949	-0.768949	0.00885416	0	1	-0.0234631	1
Zm00001eb007730	0.0290172	0.959797	-0.165577	0.561853	0.060415	0.878977	-0.319907	0.145948
Zm00001eb007740	-0.00522576	1	0.675415	0.160225	-0.135465	0.85607	0.0448431	1
Zm00001eb007750	-0.882	6.93102e-05	-0.371706	0.0763802	-0.117234	0.619519	-0.188527	0.38143
Zm00001eb007760	0.237049	0.622548	0.0390249	1	0.660923	0.0980456	0.401217	0.375167
Zm00001eb007770	-0.0120755	1	-0.142789	0.623476	-0.396144	0.0494583	-0.768139	0.000882067
Zm00001eb007780	-0.0178652	0.999186	-0.241265	0.398278	-0.0538159	0.920878	-0.0730836	0.871486
Zm00001eb007790	-0.177168	0.0297354	-0.0145573	0.979257	-0.0188612	0.921293	0.0672113	0.489338
Zm00001eb007800	-0.171797	0.648362	-0.107768	0.873825	0.142314	0.741818	0.656422	0.0394501
Zm00001eb007810	0.301488	0.315146	-0.47478	0.135003	0.0671058	0.919199	0.329238	0.291566
Zm00001eb007820	-0.038451	0.899755	0.0739232	0.818328	-0.446751	0.0099535	-0.146035	0.469566
Zm00001eb007830	-1.01906	0.000447071	-1.39896	5.00822e-05	-1.47509	9.15355e-06	0.326126	0.252693
Zm00001eb007840	-0.12792	0.317073	-0.0625423	0.759632	0	1	0	1
Zm00001eb007860	-0.294342	0.160701	-0.070879	0.879207	0.0562701	0.89129	-0.229954	0.31601
Zm00001eb007870	0.909033	0.0279149	0.37019	0.488645	0.159323	0.80044	-0.455343	0.318127
Zm00001eb007900	-1.1363	0.0142121	-0.95361	0.0586482	-1.01137	0.0269793	-1.90255	0.000391489
Zm00001eb007910	-0.137904	0.331092	-0.133513	0.427608	-0.0323344	0.915177	-0.123436	0.425617
Zm00001eb007920	1.09655	0.0012877	0.406332	0.277252	1.31567	0.000247829	1.26033	0.000612645
Zm00001eb007930	0.131545	0.642303	-0.208576	0.489736	-0.440157	0.0567383	0.062553	0.906224
Zm00001eb007940	0.145218	0.243375	-0.0587743	0.780005	0.0411246	0.836791	-0.129705	0.333233
Zm00001eb007950	2.92119	2.67888e-07	1.31421	0.00372437	1.57767	0.000332721	2.59449	4.26045e-06
Zm00001eb007960	-0.0982698	0.778104	-0.351092	0.225508	-0.740222	0.00459219	-0.56016	0.0324701
Zm00001eb007980	0.148864	0.423507	-0.0414427	0.94253	0	1	0.139438	0.494833
Zm00001eb007990	-0.125356	0.194156	0.0128483	1	-0.0597649	0.607466	-0.0596412	0.630937
Zm00001eb008010	1.21408	0.000191977	0.274231	0.454996	0.200177	0.560792	-0.415481	0.172408
Zm00001eb008020	-0.215725	0.403059	0.219749	0.473283	0	1	0	1
Zm00001eb008030	0.296111	0.529615	0.0976707	0.945728	0	1	0.0876781	0.944813
Zm00001eb008040	0.60414	0.0507505	0.133412	0.819664	-0.0795956	0.903041	0	1
Zm00001eb008060	0.244936	0.176329	0.021434	1	-0.178091	0.353287	0.0713172	0.810056
Zm00001eb008070	0.0544996	0.647474	0.0867957	0.494297	0.200281	0.0389032	0	1
Zm00001eb008080	1.40765	0.000491154	-0.0706075	0.97214	-2.24123	3.34656e-06	0.833778	0.0289791
Zm00001eb008090	-0.910983	0.00522943	-1.46118	0.000209682	-0.147889	0.737661	-0.161155	0.726053
Zm00001eb008100	0.238712	0.296724	0.295047	0.241273	0.0734835	0.840362	0.0284478	1
Zm00001eb008110	-0.437446	0.274778	-1.22511	0.00511846	0.318387	0.463475	-0.803999	0.0432391
Zm00001eb008120	-0.342671	0.137228	-0.885413	0.00105145	-0.501454	0.0281026	-0.324595	0.179698
Zm00001eb008130	0.492571	0.00146477	-0.0304882	0.961472	0.118715	0.471912	0	1
Zm00001eb008140	-1.15398	0.0517013	-0.655336	0.364471	-2.44188	0.000254582	-0.652014	0.321934
Zm00001eb008150	-0.165232	0.585139	-0.069282	0.926501	-0.701568	0.00747136	-0.754952	0.00624461
Zm00001eb008160	-1.24881	0.0284872	-0.818675	0.205884	-0.167999	0.872989	-0.686757	0.266014
Zm00001eb008170	-2.2093	1.94905e-05	-0.513342	0.309392	-1.49799	0.00106255	-1.2709	0.00557647
Zm00001eb008180	0.157746	0.19332	-1.05632	1.02972e-07	-0.105418	0.423252	0.0188612	0.982813
Zm00001eb008200	1.83559	1.20228e-05	1.15819	0.00301992	0.966453	0.00558618	0.695632	0.0473222
Zm00001eb008230	0	1	-0.188532	0.438569	-0.201357	0.326899	-0.229856	0.27401
Zm00001eb008240	-0.530434	0.00101066	-0.301435	0.0689375	-0.339768	0.0237963	-0.341718	0.0284731
Zm00001eb008250	-0.0142148	0.932149	-0.0312984	0.84417	-0.0327469	0.77953	-0.0142148	0.968647
Zm00001eb008270	-0.0194722	1	0.323348	0.404027	0.183184	0.644039	0.0204668	1
Zm00001eb008290	0.454907	0.373451	-0.0297649	1	-0.157137	0.846054	0.263708	0.691473
Zm00001eb008300	2.49379	0.007893	1.21596	0.253341	1.61071	0.0779149	0.550641	0.655133
Zm00001eb008310	-0.563525	7.05603e-05	-0.425845	0.00248581	-0.233571	0.053258	-0.288186	0.0229657
Zm00001eb008330	0.0672113	0.764216	0	1	-0.00738096	1	0.0460154	0.899739
Zm00001eb008340	-0.168163	0.600263	-0.0368068	1	-0.13949	0.698198	-0.130619	0.746309
Zm00001eb008360	-2.34566	0.000291094	-0.704902	0.305986	-1.72011	0.00424816	-1.21431	0.0432286
Zm00001eb008370	-0.252439	0.193566	0.0768194	0.837487	0.0425996	0.927126	-0.276765	0.167674
Zm00001eb008380	-0.270123	0.0762895	-0.266204	0.115642	-0.14785	0.370052	-0.379	0.0175297
Zm00001eb008400	-0.0968963	0.623359	-0.0830824	0.767025	-0.233998	0.157361	-0.501256	0.00472234
Zm00001eb008410	-0.298434	0.562713	-0.220988	0.772855	-0.73147	0.0984202	0	1
Zm00001eb008420	-1.30398	0.000178174	-0.451874	0.19534	-0.643529	0.0356772	-0.524707	0.100798
Zm00001eb008430	-0.933907	0.00026718	-0.752174	0.00415709	-0.661963	0.00509466	-0.643543	0.0084297
Zm00001eb008440	0.114122	0.600911	-0.550603	0.00780381	-0.27447	0.136781	0.130638	0.570516
Zm00001eb008450	1.48907	3.45453e-06	0.260421	0.393086	0.31188	0.219942	0.0661699	0.907075
Zm00001eb008460	0.639842	0.00568631	0.149579	0.651559	-0.00530769	1	-0.0196673	1
Zm00001eb008470	0.763545	0.000258367	0.800267	0.00042932	0.905274	4.68518e-05	0.499821	0.011374
Zm00001eb008480	0.0684522	0.873969	-0.311566	0.314431	0.0102225	1	-0.25752	0.382895
Zm00001eb008490	-0.300058	0.0757971	-0.147474	0.50595	-0.301895	0.0724118	-0.32247	0.0650537
Zm00001eb008500	-0.596662	0.181882	-0.523386	0.3175	-0.83565	0.0556089	-0.457303	0.353594
Zm00001eb008520	-1.79394	6.39664e-05	-1.24749	0.00443425	-1.61573	0.000202446	-1.06918	0.00885548
Zm00001eb008530	1.64512	3.7424e-05	0.124982	0.858391	0.35617	0.316392	1.32937	0.000586119
Zm00001eb008550	-0.515243	0.0754236	-0.155697	0.74444	-0.14768	0.703985	0.021883	1
Zm00001eb008560	0	1	-0.327528	0.085578	-0.137142	0.486359	-0.140744	0.496065
Zm00001eb008570	0.108553	0.732873	-0.434093	0.106223	-0.450731	0.0614673	-0.424285	0.0919644
Zm00001eb008580	-0.0674247	0.903042	-0.442362	0.204652	-0.729063	0.0178767	-0.255543	0.484133
Zm00001eb008590	-0.0771117	0.792316	-0.337517	0.146519	-0.250421	0.243919	-0.568518	0.00988508
Zm00001eb008610	-0.49634	0.00608842	-0.445549	0.0224994	-0.171112	0.369968	-0.577545	0.00287
Zm00001eb008620	0.684657	0.0314588	-0.412537	0.265165	-0.190057	0.634423	0.0511633	0.980939
Zm00001eb008630	-1.3661	0.00344268	-0.687745	0.174796	-1.27455	0.00575497	-0.950321	0.0408557
Zm00001eb008640	0.366732	0.0635797	-0.0755742	0.852481	-0.0366073	0.955466	0.29511	0.156071
Zm00001eb008650	-0.148209	0.604655	-0.406577	0.12869	-0.351601	0.146471	-0.251564	0.349808
Zm00001eb008660	1.70313	0.000107822	0.570593	0.188071	1.86487	4.4249e-05	1.19264	0.00412187
Zm00001eb008680	0.404648	0.403266	-0.267372	0.699818	-1.44998	0.00211979	-0.671022	0.153382
Zm00001eb008690	0.0017759	1	0.0979551	0.951324	-0.170032	0.794344	0.0150383	1
Zm00001eb008700	-0.323791	0.0819475	-0.280847	0.182048	-0.194429	0.326604	-0.245184	0.218054
Zm00001eb008710	-1.70718	0.00458007	0.199594	0.879004	3.84102	1.28023e-06	3.39892	1.57978e-05
Zm00001eb008720	-0.607611	0.0189294	-0.558357	0.048394	-0.454296	0.0754513	-0.763054	0.00581908
Zm00001eb008730	-0.457608	0.0539987	-0.697904	0.00914663	-0.845353	0.000980697	-0.73828	0.00425822
Zm00001eb008750	-0.649977	0.00487946	-0.54345	0.0281211	-0.791663	0.00101912	-1.04233	0.000142572
Zm00001eb008760	0	1	-0.247383	0.438109	0	1	-0.846494	0.0024222
Zm00001eb008780	-0.30754	0.0849639	-0.266294	0.187184	-0.44166	0.0140652	-0.40239	0.0296208
Zm00001eb008790	0.29685	0.420659	-0.966304	0.0108385	-0.177535	0.691596	0.162602	0.748585
Zm00001eb008800	-0.0271835	0.899248	-0.134276	0.357344	-0.153786	0.212328	-0.296755	0.0183873
Zm00001eb008810	1.97958	0.000371582	0.987919	0.0747766	2.30792	8.30142e-05	0.339428	0.597368
Zm00001eb008830	-1.35839	0.00131008	-0.522089	0.256328	-1.92987	4.43953e-05	-1.7474	0.000233705
Zm00001eb008840	0	1	0.0280214	0.861706	0	1	-0.060934	0.507071
Zm00001eb008850	-0.240306	0.329112	-0.137395	0.705706	0.315155	0.18309	-0.0984226	0.792697
Zm00001eb008870	-0.0420457	0.928232	0	1	0.0506677	0.927714	-0.206893	0.431903
Zm00001eb008880	0.0967371	0.842286	-0.108524	0.879179	-0.415649	0.199756	-0.435536	0.196582
Zm00001eb008890	-0.320607	0.129948	-0.621694	0.00869539	-0.330853	0.116497	-0.445238	0.0407874
Zm00001eb008900	0.516552	0.0592979	0.158227	0.715463	-0.187791	0.567442	-0.405532	0.160057
Zm00001eb008910	-0.890732	0.00794053	0.0101809	1	-0.485519	0.14164	-0.76657	0.0247507
Zm00001eb008920	0.932275	0.0445722	0.431992	0.467981	-0.238885	0.700198	-1.06807	0.0268984
Zm00001eb008930	-2.34198	1.2327e-07	-0.63452	0.0522899	-2.30057	1.76404e-07	-1.40532	0.000122194
Zm00001eb008940	1.16314	0.00201769	0.910715	0.0215713	1.42783	0.00033569	1.36299	0.000836205
Zm00001eb008950	1.04176	0.000271732	-0.477924	0.0918281	-0.0923059	0.821841	-0.131778	0.721732
Zm00001eb008960	0.495635	0.259485	0	1	0	1	-0.78737	0.0728042
Zm00001eb008980	-0.652907	0.0857954	-1.18203	0.00601174	-1.05981	0.00645672	-0.187362	0.738506
Zm00001eb009010	-2.4371	3.04099e-06	-0.414854	0.403356	-1.59159	0.000352582	1.82855	0.000171827
Zm00001eb009030	0.902555	0.0356417	-0.476512	0.360804	0	1	0	1
Zm00001eb009040	-0.713896	0.107425	-0.527736	0.315671	0	1	0	1
Zm00001eb009050	0.387833	0.130559	0.0286577	1	0	1	0	1
Zm00001eb009060	0.395877	0.0885705	0.185268	0.556153	0.0752488	0.849835	0.199996	0.465214
Zm00001eb009070	-0.375127	0.0791628	-0.306904	0.207185	-0.332081	0.121061	-0.29459	0.193958
Zm00001eb009080	0.0829817	0.737101	0.0768103	0.83498	0.712826	0.00053978	0.280584	0.155238
Zm00001eb009090	-3.57061	0.0018912	-2.4363	0.0421784	-0.913855	0.455559	1.36447	0.245546
Zm00001eb009100	0.176939	0.467705	0.00219089	1	0.339175	0.122632	0.0408486	0.963019
Zm00001eb009110	-0.215908	0.283035	-0.273094	0.214203	-0.257638	0.189205	-0.279756	0.168406
Zm00001eb009120	0.0190834	0.994669	-0.219166	0.440174	0.0190603	1	-0.187686	0.483297
Zm00001eb009130	-0.632748	0.0148722	0.0228644	1	-0.686525	0.00865654	-0.0695267	0.904879
Zm00001eb009140	0.228837	0.288404	-0.104048	0.768353	0.209968	0.341287	0.140319	0.592773
Zm00001eb009150	-0.0188612	1	0.0824207	0.923282	0.559121	0.0601291	0.557885	0.0719466
Zm00001eb009160	-1.51725	0.000329024	-1.05736	0.0130485	-2.05418	1.38808e-05	-0.657011	0.096376
Zm00001eb009170	-0.0148286	0.999238	-0.113418	0.706449	0.018696	1	-0.12559	0.613747
Zm00001eb009230	0.441262	0.347542	0.163249	0.860592	0.325568	0.528044	0	1
Zm00001eb009240	-0.28388	0.0846145	-0.365311	0.0435522	-0.311363	0.056609	0.201141	0.259142
Zm00001eb009250	2.29719	6.36844e-07	1.16045	0.00255433	1.68691	2.82362e-05	1.58933	0.000110558
Zm00001eb009260	-0.101053	0.688483	-0.180147	0.487764	-0.20339	0.3433	-0.281494	0.1841
Zm00001eb009270	0.165728	0.416925	-0.114488	0.690705	-0.277975	0.14079	-0.337406	0.0828442
Zm00001eb009280	-1.13705	0.00974441	-0.00427468	1	0	1	0	1
Zm00001eb009290	0.20011	0.555757	-0.145911	0.773024	-0.0725004	0.910536	-0.622601	0.0400454
Zm00001eb009310	-0.0304812	0.97458	-0.145938	0.731326	0.0915022	0.831404	-0.297602	0.304161
Zm00001eb009320	0.569142	0.0258459	0.249023	0.437865	-0.0720982	0.882415	0.424221	0.109532
Zm00001eb009330	0.501983	0.00061325	-0.091669	0.639215	0	1	0.00781966	1
Zm00001eb009340	-0.235842	0.160519	0.106426	0.669045	-0.899989	1.33109e-05	-0.299215	0.0823661
Zm00001eb009360	-0.461604	0.0101797	-0.796582	0.000261814	-1.4719	6.34647e-08	-0.327806	0.0728569
Zm00001eb009370	0.168096	0.595104	-0.238054	0.492972	0.174527	0.590213	-0.0519581	0.95745
Zm00001eb009380	0.0423284	0.966934	-0.290377	0.504466	-0.769211	0.020555	-0.151729	0.766834
Zm00001eb009390	-0.0586768	0.809444	-0.0755028	0.807637	0	1	-0.091669	0.698808
Zm00001eb009400	2.17411	0.00247074	1.95816	0.0108286	0.278834	0.784546	1.45023	0.0407159
Zm00001eb009410	0.36553	0.086787	0.0316353	0.996496	0	1	0.129758	0.647901
Zm00001eb009430	0.595122	0.0789303	-0.437259	0.268788	0.60281	0.0734384	0.395151	0.285794
Zm00001eb009460	0.259464	0.509878	-0.28544	0.539616	-0.575208	0.0971825	-0.22012	0.628634
Zm00001eb009470	-0.00230038	1	-0.193136	0.0822576	-0.0651805	0.595514	-0.158405	0.132611
Zm00001eb009480	-0.431998	0.0259365	-0.605311	0.00576184	-0.609645	0.00262149	-0.321003	0.110894
Zm00001eb009490	-0.183862	0.740927	-0.0407773	1	-0.35882	0.446998	0.0549181	1
Zm00001eb009500	-0.187942	0.858913	-0.0814869	1	-0.49202	0.527052	-0.503252	0.537975
Zm00001eb009510	0.268535	0.411426	-0.812375	0.0155557	-0.893194	0.00417619	-0.946721	0.00384719
Zm00001eb009520	0.619085	0.177407	0.284305	0.677373	-0.316958	0.555179	0.737424	0.117647
Zm00001eb009530	0.649619	0.0005975	0.28551	0.140465	0.411809	0.0181035	0.410818	0.0229892
Zm00001eb009540	3.33305	9.53896e-06	2.12537	0.00237463	1.04989	0.0804138	0.527013	0.457144
Zm00001eb009550	-0.35471	0.336993	-1.43608	0.00059354	-1.06733	0.0032821	-1.08596	0.00409294
Zm00001eb009570	-1.97269	0.00737006	-1.75127	0.0277969	-1.1247	0.118936	-0.39553	0.694017
Zm00001eb009580	-0.318769	0.286413	-0.435353	0.177393	-1.12322	0.000393563	-0.485754	0.102308
Zm00001eb009590	0.285426	0.603192	0.196626	0.822465	-0.478074	0.331183	-0.305518	0.606047
Zm00001eb009600	-1.8173	0.000599557	-0.880894	0.101176	-2.07901	0.000170705	-0.986362	0.0494669
Zm00001eb009610	0.0933818	0.42878	0	1	0	1	0	1
Zm00001eb009620	0.353459	0.585964	0.0325369	1	1.82707	0.00174838	0.270519	0.740397
Zm00001eb009640	-1.35027	5.25143e-05	-1.46244	6.69153e-05	-2.102	3.03677e-07	-1.58319	2.41709e-05
Zm00001eb009660	0.414342	0.148522	0.101335	0.869413	-0.131505	0.741201	0.41348	0.167523
Zm00001eb009670	-0.273146	0.1641	0.0133278	1	0.142971	0.52852	0.133323	0.588094
Zm00001eb009680	-0.0631949	0.981365	-0.219919	0.863874	-0.613685	0.342253	1.00953	0.107954
Zm00001eb009690	0.434226	0.149661	0.173717	0.711767	-0.0634813	0.935567	-0.677658	0.0286658
Zm00001eb009700	0.187252	0.734465	0	1	0	1	0	1
Zm00001eb009720	0.402192	0.1437	-0.0755028	0.922417	0.696142	0.0116642	-0.160874	0.662992
Zm00001eb009730	0.127937	0.877618	1.25438	0.0224931	0.244724	0.71698	1.42988	0.0070684
Zm00001eb009770	0.403638	0.129709	0.175141	0.653757	0.444574	0.0922467	-0.00865701	1
Zm00001eb009780	-0.488483	0.347174	-0.0265384	1	0.604532	0.229247	0.264959	0.699379
Zm00001eb009790	0.3285	0.236321	-0.653759	0.0279697	0	1	-0.151392	0.683889
Zm00001eb009800	-0.32006	0.519457	-0.756952	0.118902	-0.570411	0.201058	-0.17569	0.807907
Zm00001eb009810	-0.0487691	0.921662	-0.32528	0.267659	-0.316341	0.220805	-0.42694	0.102308
Zm00001eb009820	0.390528	0.601398	0	1	-0.942746	0.135647	0	1
Zm00001eb009840	0.335397	0.0366909	0	1	-0.118715	0.526933	0	1
Zm00001eb009850	0.0173708	0.939321	-0.121179	0.322831	-0.0234631	0.923856	-0.16506	0.123687
Zm00001eb009870	-0.434452	0.302042	0.0772057	0.971593	-0.458207	0.273801	-0.549071	0.197888
Zm00001eb009880	0.250125	0.349737	-0.00390665	1	-0.158348	0.608102	0.215247	0.468261
Zm00001eb009890	-0.425573	0.449249	-0.0944068	0.976229	-0.295811	0.648542	-0.126875	0.92147
Zm00001eb009900	-0.273366	0.33801	-0.0860398	0.894755	-0.397994	0.141294	-0.750499	0.00871515
Zm00001eb009920	-0.0858305	0.906968	0.281447	0.62375	-0.167789	0.775024	-0.61969	0.139733
Zm00001eb009930	1.58029	0.000183838	0.421636	0.350547	0.466447	0.225232	0.634032	0.102858
Zm00001eb009940	1.33605	0.0412087	1.75414	0.016287	1.52569	0.0200403	1.28933	0.0569813
Zm00001eb009950	-0.163851	0.691939	-0.688528	0.0564511	-0.0848596	0.901396	-0.0104758	1
Zm00001eb009960	0.538003	0.0290706	-0.274094	0.358103	-0.106655	0.76258	-0.197451	0.505281
Zm00001eb009980	0.561643	0.268498	0.0745784	0.993956	0.641273	0.198389	0.678206	0.190292
Zm00001eb009990	1.00469	0.00468955	-0.103495	0.907738	0.316137	0.402461	1.36145	0.000601665
Zm00001eb010020	0.448932	0.0984526	0.113398	0.828676	0.763446	0.00606077	0.121455	0.773301
Zm00001eb010030	0.109977	0.727311	0.0251296	1	-0.0683975	0.882567	-0.110436	0.767031
Zm00001eb010040	-0.899222	0.0171912	-0.442358	0.321912	-0.482052	0.208154	-0.404607	0.330556
Zm00001eb010050	0.473307	0.177202	0.604681	0.114868	0.136446	0.793491	1.13833	0.00273228
Zm00001eb010060	0.12953	0.800668	0.529865	0.193596	-0.193317	0.681152	0.0579235	0.980922
Zm00001eb010070	2.53364	1.19472e-06	0.43813	0.346415	1.40239	0.000794186	3.43201	1.14022e-07
Zm00001eb010100	0.360145	0.260537	-0.255343	0.535236	-0.298704	0.371648	0.0374319	1
Zm00001eb010110	-0.0503629	0.885054	0.0824367	0.837438	0.0309235	0.979474	-0.189492	0.420571
Zm00001eb010120	-0.0690569	0.842	-0.588921	0.0191325	-0.0328285	0.983941	-0.149963	0.605995
Zm00001eb010130	-0.0757423	0.971388	-1.40816	0.041392	-0.240256	0.802746	-0.465777	0.547543
Zm00001eb010140	-1.09797	0.00942119	-1.62367	0.000947862	-1.30406	0.00270552	-0.413371	0.378851
Zm00001eb010150	-0.453867	0.0925762	-0.482662	0.105766	-1.0304	0.000501665	-0.243873	0.435445
Zm00001eb010160	-0.0308238	0.971175	-0.289126	0.346282	0.280072	0.295753	-0.0829525	0.864172
Zm00001eb010170	-0.561867	0.0545313	-0.271673	0.469093	-0.511896	0.0788642	-0.0922405	0.872197
Zm00001eb010190	0.303683	0.233416	-0.0885498	0.868523	0.0919188	0.812296	0.434926	0.0900116
Zm00001eb010200	-0.483943	0.0539786	-0.220153	0.504751	-0.501649	0.0449485	-0.729564	0.0068161
Zm00001eb010210	2.59436	0.000970239	0.918986	0.285135	-0.0188091	1	0.3281	0.77292
Zm00001eb010230	-0.373044	0.103406	-0.40025	0.114613	-0.849192	0.000649199	-0.472854	0.0453397
Zm00001eb010240	-0.783273	0.0148021	-0.24148	0.583208	-0.747109	0.0190972	-0.593589	0.0711959
Zm00001eb010260	0.290371	0.13528	-0.0234631	1	0.009441	1	0.464028	0.0211831
Zm00001eb010280	0.306152	0.117995	-0.239161	0.299329	0.185336	0.382223	0.0527639	0.904789
Zm00001eb010290	0.81557	0.337575	0.0995528	1	0	1	0	1
Zm00001eb010300	-0.312807	0.10511	-0.292205	0.178572	-0.0381048	0.946328	-0.526964	0.00984895
Zm00001eb010310	0.84289	0.00143073	-0.159996	0.666694	-0.268036	0.307578	0.0161732	1
Zm00001eb010320	0.650848	0.232446	0.248621	0.791694	0.0281268	1	-0.142784	0.905338
Zm00001eb010330	0.108591	0.753966	-0.383959	0.191475	-0.25245	0.368155	-0.185392	0.568599
Zm00001eb010340	-0.484177	0.129209	-0.415664	0.25997	-0.699754	0.027087	-0.173904	0.694887
Zm00001eb010360	0.262227	0.568768	-0.334781	0.521718	-1.31566	0.00167875	-0.355711	0.437859
Zm00001eb010370	-0.882658	0.00700588	-1.16786	0.00175336	-0.379342	0.252758	-0.444028	0.190318
Zm00001eb010390	-0.539638	0.469414	-0.612824	0.478333	-0.318647	0.730982	-1.51667	0.0291723
Zm00001eb010400	0.104897	0.722123	-0.131819	0.71231	0.141505	0.613857	-0.148669	0.611797
Zm00001eb010410	0.174375	0.388511	-0.430077	0.0377511	0.121483	0.596021	0.128016	0.592254
Zm00001eb010420	-4.92464	3.22324e-08	-4.34725	5.77401e-07	-4.53524	9.98227e-08	-3.40063	1.07056e-05
Zm00001eb010430	1.10189	0.00945459	0.329872	0.560529	1.63245	0.000401509	1.28866	0.00434543
Zm00001eb010440	0.150441	0.23422	0.0490035	0.840854	0.0710451	0.649017	0.153775	0.245256
Zm00001eb010450	1.48549	0.00933351	0.671842	0.313456	0.548629	0.365172	-0.0451819	1
Zm00001eb010460	-0.488021	0.0571072	0.15877	0.685818	0.570718	0.0262083	0.0459585	0.968723
Zm00001eb010480	-0.0831777	0.901086	-0.758701	0.0645951	-1.18536	0.00245775	0.177013	0.753287
Zm00001eb010500	1.86679	0.00024621	0.786818	0.119508	1.4513	0.00239271	0.121533	0.907165
Zm00001eb010520	-0.567868	0.000470472	-0.0142148	1	0	1	0	1
Zm00001eb010530	-0.867109	0.388815	0.00158781	1	-0.654055	0.55604	-0.874029	0.415882
Zm00001eb010540	-0.131742	0.652544	0.035999	0.995135	-0.484536	0.0412619	-0.0600844	0.91925
Zm00001eb010550	-1.24182	0.00896353	-0.843794	0.101781	-1.61647	0.00119541	-1.13889	0.0193395
Zm00001eb010560	0.6919	0.068686	-0.0124322	1	1.12077	0.00440054	0.791513	0.044092
Zm00001eb010570	-0.643135	0.0385702	-0.887515	0.0109223	-0.881669	0.00577263	-0.698881	0.0301767
Zm00001eb010580	0.20738	0.83801	-0.650032	0.441555	0.147869	0.92887	0.197643	0.887116
Zm00001eb010590	0.538131	0.0371824	0.342618	0.252123	0.0234311	1	-0.287289	0.314055
Zm00001eb010600	-0.667972	0.0864023	-0.884293	0.0391261	-0.8587	0.0270232	-1.13769	0.00644813
Zm00001eb010610	1.16088	0.000676789	0.929344	0.00865639	1.07363	0.00137003	1.57214	6.91039e-05
Zm00001eb010620	0.156292	0.533402	-0.240653	0.366881	0.26298	0.24612	-0.203139	0.421277
Zm00001eb010640	0.321299	0.065236	0.37021	0.0538644	0.319179	0.0656551	-0.0271042	0.98492
Zm00001eb010650	-0.428037	0.108304	-0.149588	0.725661	-0.126442	0.730475	-0.367733	0.191941
Zm00001eb010660	0.749039	0.0671977	0.678794	0.137406	0.35262	0.440773	0.445763	0.326689
Zm00001eb010670	0.0503485	0.704591	-0.0910327	0.505195	-0.0870365	0.458161	-0.0285127	0.902562
Zm00001eb010680	-0.228837	0.435582	-0.478414	0.106826	0.0486506	0.958057	-0.0649301	0.926012
Zm00001eb010690	-0.53569	0.00293841	-0.400855	0.0352168	-0.374354	0.0296248	-0.414049	0.0213441
Zm00001eb010700	-0.468001	0.228519	-0.148427	0.844843	-0.761552	0.0424683	-0.941888	0.0171841
Zm00001eb010710	0.536005	0.00446589	-0.146489	0.552518	-0.441277	0.0161592	0.0576196	0.871692
Zm00001eb010720	0.0705157	0.921022	-0.0359052	1	-0.147011	0.784673	0.0958653	0.90855
Zm00001eb010730	1.45266	0.000531659	0.694352	0.101427	1.17109	0.00334573	0.702605	0.076777
Zm00001eb010740	0.00690154	1	-1.11563	0.000776129	-1.04331	0.000610558	-0.748501	0.0110971
Zm00001eb010750	-0.052367	0.962721	0	1	0	1	-0.607208	0.138297
Zm00001eb010770	0.0136758	0.957574	0.148095	0.173183	-0.0349899	0.8197	0.0234631	0.925452
Zm00001eb010780	-0.192699	0.493878	0	1	-0.768482	0.00325337	-0.525196	0.04253
Zm00001eb010790	-0.0473447	0.943083	0.151321	0.753597	0.375325	0.203495	-0.245056	0.47407
Zm00001eb010800	0.502002	0.0244089	0.316091	0.212251	-0.117936	0.686624	0.2223	0.376164
Zm00001eb010810	0.211811	0.494348	0.336678	0.301909	0.21262	0.502744	-0.0762832	0.900628
Zm00001eb010820	0.0551819	0.901346	-0.397683	0.152464	-0.48376	0.0494583	-0.572152	0.0263059
Zm00001eb010840	0.254871	0.281861	0.141972	0.680226	0.225742	0.355494	-0.0270478	1
Zm00001eb010860	0.461039	0.0869492	-0.168075	0.680511	-0.0780323	0.877647	-0.154075	0.675937
Zm00001eb010870	0.484052	0.214091	0.0251164	1	-0.143634	0.807389	0.248468	0.612858
Zm00001eb010880	-0.0746648	0.49272	-0.0542715	0.727822	-0.0822374	0.448897	0	1
Zm00001eb010890	-0.633548	0.0550658	0	1	-0.122457	0.813503	-0.204511	0.64043
Zm00001eb010900	-0.120122	0.753898	-0.29264	0.411808	-0.0591041	0.940524	0.0265304	1
Zm00001eb010910	0.354857	0.0197688	0.223965	0.191311	0.0183805	0.998514	0.194027	0.232286
Zm00001eb010940	0.00737966	1	-0.295842	0.692524	-1.47543	0.00358602	-0.795107	0.117433
Zm00001eb010950	-0.794498	0.0234046	-0.306478	0.502397	-0.842025	0.0163966	-0.832828	0.0219958
Zm00001eb010960	2.06399	1.09591e-05	1.6994	0.000274556	2.27133	3.94055e-06	1.60594	0.000320911
Zm00001eb010970	0.496843	0.000700865	0.00217943	1	0.215658	0.110358	0.193715	0.174096
Zm00001eb010980	0.232344	0.456579	-0.0234457	1	0.0402528	0.985482	-0.226422	0.505559
Zm00001eb010990	0.0704484	0.944505	0.200904	0.797807	-0.548789	0.219375	-0.987319	0.0286349
Zm00001eb011000	-1.58708	1.13547e-05	-1.09562	0.00137884	-2.20239	2.42392e-07	-1.35869	0.000142572
Zm00001eb011010	-0.370525	0.0945857	-0.486746	0.0454919	-0.260283	0.25732	-0.256416	0.289765
Zm00001eb011020	0.245639	0.330206	-0.255506	0.382796	-0.238913	0.351275	-0.164757	0.585683
Zm00001eb011030	1.12328	0.471288	0.147669	1	0.814702	0.64702	0.0740629	1
Zm00001eb011040	-0.150447	0.566437	-0.346999	0.171443	-0.554467	0.0145178	-0.159435	0.573552
Zm00001eb011050	-0.468785	0.15509	0.960055	0.00894412	-0.61812	0.0563846	0.923099	0.00797826
Zm00001eb011060	-0.836462	0.0437303	-1.08633	0.0185536	-0.58078	0.167049	-0.463417	0.312304
Zm00001eb011070	0.837709	0.0674168	0.652476	0.212063	1.27207	0.00671512	0.738981	0.122499
Zm00001eb011080	-0.228294	0.610888	-0.152727	0.83613	-0.751515	0.0440558	-0.65159	0.0946888
Zm00001eb011110	0.567005	0.0105839	-0.0993964	0.801685	0.103038	0.732935	0	1
Zm00001eb011120	0	1	0.247767	0.0986038	0.0501866	0.81339	0.0913076	0.598585
Zm00001eb011140	1.84173	3.05846e-07	1.90278	7.77794e-07	0.609866	0.016015	0.898319	0.00142975
Zm00001eb011150	-1.20241	3.12504e-06	-0.698615	0.00234491	-0.802997	0.000291815	-0.925011	0.000138964
Zm00001eb011160	-1.11515	0.000147436	-1.6253	7.18296e-06	-0.421411	0.10252	-0.170255	0.60855
Zm00001eb011170	-0.716093	0.00819806	-0.469726	0.109966	-0.221545	0.458161	-0.110787	0.797045
Zm00001eb011180	-0.206971	0.844334	0	1	-0.105471	0.977573	0	1
Zm00001eb011190	0.143156	0.669993	-0.133084	0.777908	0	1	0.467932	0.0965375
Zm00001eb011200	-0.177765	0.700013	-0.248176	0.638444	-0.663587	0.0660284	-0.143683	0.813
Zm00001eb011220	-0.860975	0.00702079	-0.870536	0.0127143	-0.921802	0.00432342	-0.711887	0.027937
Zm00001eb011230	-0.13193	0.652957	-0.281081	0.325699	0.0530453	0.928564	-0.191381	0.507887
Zm00001eb011240	0.0571333	0.77718	0.0552411	0.85596	-0.0316197	0.933133	0.0603354	0.800884
Zm00001eb011250	-0.352453	1.80402e-05	-0.0653947	0.443443	-0.0234631	0.831404	0	1
Zm00001eb011260	-0.131471	0.289062	-0.0595863	0.769397	-0.164493	0.17074	-0.107828	0.432554
Zm00001eb011270	0.527385	0.236498	0.975249	0.0405456	1.75618	0.000283752	0.5679	0.219206
Zm00001eb011280	-3.47342	1.17429e-06	-2.97576	2.49328e-05	-1.54952	0.00452394	-1.87948	0.00145888
Zm00001eb011290	0.200169	0.323714	0	1	0	1	-0.199387	0.35476
Zm00001eb011300	0.047504	0.891824	0.219762	0.368238	0.198807	0.357105	0.274253	0.198057
Zm00001eb011310	0.227757	0.333381	-0.0824885	0.859783	-0.180404	0.474438	-0.0535378	0.926943
Zm00001eb011380	1.97318	1.45479e-05	3.65626	2.88101e-08	3.07948	6.64218e-08	0.727692	0.0576591
Zm00001eb011390	0.385077	0.0169041	0	1	-0.133513	0.458187	0.316985	0.0550364
Zm00001eb011400	0	1	0.0210033	0.987152	-0.20533	0.106537	0	1
Zm00001eb011410	-0.0281778	0.933396	-0.0836539	0.75171	0	1	0.0622562	0.815799
Zm00001eb011420	0.504967	0.0562929	0.294929	0.359323	0.287904	0.303642	0.421886	0.127971
Zm00001eb011430	-0.117909	0.474164	0.0373281	0.937055	-0.211808	0.15522	-0.224004	0.148528
Zm00001eb011450	-0.531106	0.0317556	-0.00335725	1	-0.219248	0.422526	-0.636314	0.0141917
Zm00001eb011460	1.44813	0.000158242	-0.0673537	0.967828	0.179738	0.685407	0.320392	0.407465
Zm00001eb011470	0.00569667	1	-0.0180276	1	-0.0234275	0.979257	0.00564204	1
Zm00001eb011480	0.909747	0.000927049	0.323755	0.279143	0.0157606	1	-0.084353	0.860558
Zm00001eb011490	-0.480789	0.00650628	0.0135491	1	-0.280527	0.103463	-0.403656	0.0244373
Zm00001eb011520	-0.185402	0.14716	0	1	0.00447351	1	-0.231199	0.0785052
Zm00001eb011530	-0.154685	0.584641	-0.232655	0.44414	-0.894269	0.000640957	-0.253385	0.345295
Zm00001eb011540	0.0765493	0.72544	0.0981563	0.708408	-0.116735	0.557434	0.0188897	1
Zm00001eb011550	0.073184	0.873969	0.434513	0.165083	-0.122767	0.757198	0.20603	0.549676
Zm00001eb011570	-0.107261	0.216748	-0.134497	0.156657	0	1	0	1
Zm00001eb011580	-0.549358	0.00344932	-0.415009	0.0373091	-0.625544	0.00122077	-0.322689	0.0851111
Zm00001eb011590	-0.601126	0.0607147	-0.809369	0.0228081	-0.695448	0.0298711	-1.31013	0.000457346
Zm00001eb011600	-0.234957	0.512768	-0.312052	0.433108	0	1	-0.396156	0.245939
Zm00001eb011610	0.0316888	0.982091	0.221461	0.606728	0.0677296	0.928221	-0.023153	1
Zm00001eb011620	0.0602893	0.848124	-0.038569	0.97279	-0.084634	0.775617	0.00707898	1
Zm00001eb011630	0.138626	0.66306	-0.16225	0.677369	-0.334698	0.204348	-0.565401	0.034282
Zm00001eb011640	1.62596	6.08954e-06	0.440819	0.166953	0.201629	0.547372	0.66	0.0251285
Zm00001eb011650	0.792609	0.000236194	0.256055	0.250126	0.61677	0.00230187	0.511866	0.0117159
Zm00001eb011670	0.085714	0.804915	-0.899653	0.0014844	-1.13272	6.7036e-05	-0.610514	0.0159981
Zm00001eb011680	-0.209402	0.459462	-0.449028	0.113212	-0.523694	0.0393181	-0.345368	0.20447
Zm00001eb011690	-0.00586495	1	-0.0716848	0.643354	-0.0142148	0.990845	0.0810095	0.533076
Zm00001eb011700	-0.798753	0.0165143	-0.260996	0.561271	-0.294712	0.419235	-1.44958	0.000242479
Zm00001eb011710	0.0525138	0.704248	0.0933492	0.513467	0.0234631	0.932853	0.169916	0.134797
Zm00001eb011720	0.0194028	1	-0.238662	0.684922	-0.639173	0.0968125	-0.387748	0.373681
Zm00001eb011730	-0.11712	0.720488	-0.402759	0.154511	-0.166741	0.585161	0.0660847	0.910771
Zm00001eb011740	0.0849194	0.86638	0.411023	0.255278	-0.177683	0.654941	0.00428359	1
Zm00001eb011750	0.590606	0.0811336	-0.163074	0.78398	0.884784	0.0100321	0.78765	0.0252575
Zm00001eb011760	-0.756695	0.0208489	-0.67821	0.0583273	-0.937551	0.00515598	-0.621298	0.0649315
Zm00001eb011780	-0.676936	0.000674821	-0.294524	0.151368	-0.65008	0.000988951	-0.648327	0.00153617
Zm00001eb011790	-0.0348936	0.997094	0.120251	0.921832	0	1	-0.18481	0.788999
Zm00001eb011800	0.00904339	1	-0.067652	0.894492	-0.189898	0.414697	-0.230112	0.325753
Zm00001eb011810	-0.380304	0.38855	-0.0166719	1	0.0141383	1	0.108258	0.90905
Zm00001eb011820	1.27259	0.0521896	0.445301	0.641402	0.51488	0.493947	0.574329	0.455984
Zm00001eb011830	0.127121	0.659207	-0.061913	0.929818	0.183754	0.494017	0.0377398	0.980985
Zm00001eb011840	0.708214	0.00376834	0.38276	0.146519	0.448113	0.0554955	0.197789	0.480309
Zm00001eb011850	-0.631748	0.100834	-0.27427	0.616099	0	1	0	1
Zm00001eb011860	-0.0492296	0.911766	0.117447	0.774732	0.0413023	0.963065	-0.0281546	1
Zm00001eb011870	-0.0747528	0.958243	-0.247793	0.794091	0	1	0	1
Zm00001eb011880	-1.59383	0.0191985	-0.039837	1	-1.07073	0.113356	-0.801061	0.27688
Zm00001eb011890	-0.746415	0.416565	0.181906	0.957627	-0.223707	0.896496	-0.20522	0.925611
Zm00001eb011900	-1.6786	0.010139	-0.0367154	1	-1.13987	0.0739606	-0.204492	0.869413
Zm00001eb011910	-0.207915	0.258105	-0.064856	0.863195	0.273225	0.124596	-0.0467379	0.909554
Zm00001eb011920	0.651523	0.00568924	0.200793	0.50398	0.163951	0.544653	0.239471	0.351115
Zm00001eb011930	-0.151773	0.956895	0.561196	0.750163	-0.475369	0.752089	0.529807	0.734196
Zm00001eb011940	-0.0565835	0.789375	0.243177	0.150452	-0.00462411	1	0.0634634	0.79469
Zm00001eb011950	1.74527	1.59703e-06	1.23336	0.000249794	0.0490195	0.958973	0.87226	0.00335304
Zm00001eb011960	-0.915019	0.000120506	-0.94646	0.000239801	-0.952617	8.52479e-05	-0.637297	0.00463114
Zm00001eb011970	0.179232	0.512746	-0.398361	0.13928	0.168636	0.556907	0	1
Zm00001eb011980	-0.0699038	0.723481	-0.253065	0.134767	-0.530096	0.00113165	-0.365984	0.0208044
Zm00001eb011990	-0.0698082	0.85294	-0.118103	0.775773	0.553607	0.0207587	0.134242	0.685063
Zm00001eb012000	0.662831	0.024909	0.065213	0.95454	0.378404	0.209356	0.37954	0.229838
Zm00001eb012010	-0.386481	0.116585	-0.671375	0.0143174	-0.110399	0.750358	-0.525965	0.0381884
Zm00001eb012020	-0.121387	0.762413	0.0175418	1	-1.16039	0.000415257	-0.478759	0.122865
Zm00001eb012030	-0.153048	0.675251	-1.05386	0.00200808	-0.266998	0.408319	0.0691707	0.929871
Zm00001eb012040	-0.218887	0.73567	0.160447	0.891764	1.2181	0.0143044	-0.128395	0.912276
Zm00001eb012060	0.206102	0.232421	-0.0736443	0.813904	0.324935	0.0506363	-0.057535	0.851143
Zm00001eb012070	-0.560486	0.135297	-0.0932041	0.938499	-0.167558	0.750847	1.00731	0.0106747
Zm00001eb012080	0.464672	0.207357	0.336622	0.464604	2.23794	2.57511e-06	0.488763	0.202257
Zm00001eb012100	1.00806	0.00409972	0.155681	0.799754	0.280993	0.463127	0.590938	0.0933094
Zm00001eb012110	-0.460889	0.148153	-0.440276	0.223788	-0.191222	0.62894	-0.387833	0.256835
Zm00001eb012120	0.0470587	0.659207	0	1	-0.17069	0.0477203	-0.0870365	0.374702
Zm00001eb012130	-0.0142148	0.960744	-0.0781985	0.588391	0.121351	0.261198	-0.0681753	0.610924
Zm00001eb012140	-0.930708	0.00464581	-0.447222	0.219455	-0.803923	0.0124638	-0.782228	0.01883
Zm00001eb012150	0.291948	0.0272386	-0.00151838	1	0.136579	0.33141	0.114193	0.462137
Zm00001eb012160	0.00266067	1	0.527451	0.518671	0.469878	0.511833	0.412669	0.603219
Zm00001eb012180	-0.147473	0.622598	-0.285332	0.340922	-0.801357	0.00224304	-0.263829	0.342562
Zm00001eb012190	0.0306141	0.967488	-0.165824	0.635721	-0.58903	0.0154008	-0.621763	0.0142993
Zm00001eb012200	0.298942	0.114157	0.210044	0.358112	-0.45001	0.0174532	0.444833	0.0233627
Zm00001eb012210	-0.0813384	0.982091	-0.191291	0.941615	-0.429009	0.672461	0.475763	0.648291
Zm00001eb012220	-0.343591	0.168314	-0.217132	0.499545	0.0587787	0.916612	-0.14024	0.678298
Zm00001eb012230	-0.456253	0.434711	-0.452191	0.521807	-0.632634	0.252635	-0.52028	0.39088
Zm00001eb012240	-0.259816	0.761668	-0.237835	0.857229	0.140744	0.928466	-0.669848	0.344944
Zm00001eb012250	0.160319	0.365777	0.0142148	1	0.114343	0.563023	0.199578	0.267356
Zm00001eb012270	3.83316	3.69133e-08	0.91247	0.0610149	1.77242	0.000322396	0.736218	0.110012
Zm00001eb012280	-1.40575	1.11996e-06	-0.758163	0.00214366	-1.39303	1.39404e-06	-0.70709	0.00256743
Zm00001eb012300	-0.12114	0.732317	-0.0868066	0.894125	-0.0452754	0.967048	-0.231597	0.468315
Zm00001eb012310	0.469111	0.0459023	-0.191821	0.543789	-0.11339	0.725553	-0.204688	0.459773
Zm00001eb012320	0	1	-0.229609	0.364336	-0.751163	0.00084862	-0.395765	0.0660346
Zm00001eb012330	-0.567582	0.00718549	-0.3257	0.15989	-0.61825	0.00389465	-0.329052	0.127058
Zm00001eb012340	0.70347	0.0563348	-0.182186	0.77626	-0.608862	0.0988103	0.0941241	0.916208
Zm00001eb012350	-1.11629	0.0393024	-1.45544	0.0159849	-2.346	0.000151714	-1.44582	0.0115224
Zm00001eb012360	-0.710245	0.0367947	-0.922013	0.015185	-1.15057	0.00149174	-1.22188	0.00135873
Zm00001eb012380	0.300677	0.425156	-0.212152	0.688567	-0.110412	0.853189	-0.0954783	0.90089
Zm00001eb012390	0.743844	0.0507301	-0.207176	0.740082	-0.530849	0.169328	-1.0094	0.012124
Zm00001eb012410	-0.497265	0.0851042	-0.454362	0.160971	-0.555876	0.0524373	-0.936593	0.00307195
Zm00001eb012420	0.141436	0.660279	-0.23356	0.492105	-0.148353	0.657277	-0.837986	0.00335776
Zm00001eb012430	-0.244678	0.423136	-0.414402	0.191705	-0.538685	0.0527068	-0.590912	0.0413019
Zm00001eb012440	-0.652589	0.0155185	-0.0885798	0.886878	-0.336431	0.220085	-0.0370104	0.995748
Zm00001eb012470	0.701148	0.383649	0.80976	0.37662	0.226383	0.867414	-0.718047	0.40124
Zm00001eb012480	-0.511561	0.00161186	-0.118494	0.572335	-0.944374	2.80804e-06	-0.245568	0.124239
Zm00001eb012510	-0.147746	0.325953	-0.384656	0.0154475	-0.809796	7.53717e-06	-0.097668	0.588884
Zm00001eb012520	-0.799444	0.000286167	-0.263094	0.250309	-0.601197	0.0034846	-0.588405	0.00570818
Zm00001eb012530	0.685532	0.0212599	0.255488	0.511663	-0.327821	0.291848	0.182123	0.642278
Zm00001eb012540	0.717073	0.00842886	-0.226429	0.520828	-0.0364126	0.988805	0.0170027	1
Zm00001eb012550	1.32639	0.162346	2.59678	0.013368	1.89455	0.0422715	2.84017	0.00506349
Zm00001eb012560	2.07328	6.83294e-07	1.35521	0.000275817	-0.129856	0.766094	0.786647	0.0133431
Zm00001eb012580	0.604336	0.183443	0.211933	0.789052	0.853732	0.0542683	-0.0259447	1
Zm00001eb012590	1.35147	5.07942e-05	0.00163266	1	-0.009936	1	-0.206294	0.558113
Zm00001eb012600	-0.15534	0.634	-0.454728	0.129613	-0.149033	0.668215	-0.210061	0.521769
Zm00001eb012610	0.0228362	0.996135	0.0624265	0.95204	0.0535012	0.949377	-0.0853524	0.876934
Zm00001eb012620	0	1	0	1	0	1	0.0514029	0.603591
Zm00001eb012630	0	1	0.177664	0.457298	0.0422111	0.926515	-0.00747913	1
Zm00001eb012650	-0.198798	0.487008	-0.213575	0.529297	0.182749	0.543919	-0.102707	0.807635
Zm00001eb012660	0.239017	0.330985	-0.150961	0.663066	-0.345124	0.1398	-0.324654	0.187144
Zm00001eb012670	0.146744	0.47924	-0.0325907	0.980743	-0.0908591	0.719911	-0.127685	0.587815
Zm00001eb012680	-0.278544	0.0432466	-0.299662	0.0484912	-0.113859	0.464932	-0.094364	0.590567
Zm00001eb012690	-0.506329	0.120587	-0.930326	0.01063	-0.948511	0.00466414	-0.968675	0.00558411
Zm00001eb012700	0.23643	0.195792	0.274039	0.174789	-0.0145218	1	0.0325369	0.96678
Zm00001eb012710	0.17036	0.228135	-0.21761	0.157935	-0.107555	0.494455	-0.233457	0.101898
Zm00001eb012720	-0.641244	0.10181	-0.607151	0.167656	-1.41653	0.000820596	-0.462069	0.278694
Zm00001eb012730	0.298434	0.187827	-0.126171	0.72234	0	1	-0.129856	0.667396
Zm00001eb012740	0.0291833	0.888863	-0.10953	0.483742	-0.175908	0.148976	-0.0910624	0.540234
Zm00001eb012750	-0.0762226	0.898254	-0.0177087	1	0.151917	0.747893	-0.0979641	0.889394
Zm00001eb012760	0.0207668	0.999959	-0.0644297	0.946263	0.238678	0.432551	-0.079676	0.88992
Zm00001eb012770	0.0326257	0.913085	-0.121366	0.579022	-0.00254324	1	-0.42799	0.010729
Zm00001eb012780	1.56376	6.18079e-07	0.849836	0.00135738	0.54814	0.015857	1.08077	0.000109355
Zm00001eb012790	0.103617	0.887492	-0.747671	0.113628	-0.616115	0.151358	-1.16096	0.0101
Zm00001eb012800	-0.275381	0.318324	-0.607438	0.0353632	-0.471035	0.070209	-0.0391071	0.988747
Zm00001eb012810	0	1	-0.480863	0.000791704	0	1	0	1
Zm00001eb012830	-0.324631	0.390946	-0.483639	0.230855	-0.239016	0.570483	-0.158399	0.771336
Zm00001eb012840	-0.147535	0.411562	-0.193791	0.327075	-0.170992	0.332917	0.0583531	0.844532
Zm00001eb012850	2.19097	5.322e-07	0.339794	0.373006	0.175444	0.66114	-0.0316348	1
Zm00001eb012860	-0.537019	0.0736378	-0.571887	0.0846684	-0.15295	0.704235	-1.07453	0.00140164
Zm00001eb012870	-0.050605	0.912733	-0.601566	0.0266298	-0.442267	0.0697991	-0.288486	0.281443
Zm00001eb012880	-0.321327	0.0106305	-0.0237378	0.972049	0.166942	0.184449	-0.00952305	1
Zm00001eb012890	-0.222429	0.595104	-1.00944	0.0108141	-0.591583	0.0930127	-0.888565	0.0163284
Zm00001eb012900	0.691278	0.0335415	0.439637	0.240584	0.990519	0.00341674	1.03995	0.00338895
Zm00001eb012910	0.0740209	0.335927	-0.0549099	0.585389	0.076871	0.318098	0	1
Zm00001eb012920	-0.786609	0.0774532	-0.641321	0.205952	-0.371352	0.459413	-0.307291	0.586163
Zm00001eb012930	-2.04999	0.00454389	-1.88089	0.015865	-2.2907	0.00193655	-2.03579	0.00664491
Zm00001eb012950	-0.627604	0.00562567	-0.48591	0.0450637	-0.646366	0.00455949	-0.478287	0.0361564
Zm00001eb012960	-0.00845698	1	-0.587119	0.0695019	-0.511628	0.079658	1.30417	0.000217604
Zm00001eb012970	-0.440845	0.19935	-0.41018	0.302623	-0.422349	0.221551	-0.363143	0.331095
Zm00001eb012980	-0.502908	0.0330847	-0.748078	0.00525621	-0.671372	0.00559886	-0.439926	0.0713938
Zm00001eb012990	0.428177	0.0013318	0	1	0	1	0	1
Zm00001eb013000	1.01977	0.000465804	0.492479	0.0932238	1.02038	0.000472618	0.766392	0.0069434
Zm00001eb013010	0.0315132	0.995421	0.093849	0.939201	0.116219	0.863278	0.0305002	1
Zm00001eb013020	-0.0273448	0.986918	0.122167	0.819664	-0.0075549	1	-0.452982	0.126614
Zm00001eb013030	0.276894	0.430358	-0.665577	0.0597062	-0.439057	0.177923	-0.450047	0.185462
Zm00001eb013040	-0.207581	0.455457	-0.0320362	1	-0.497262	0.0465632	-0.818503	0.00300703
Zm00001eb013050	-0.181231	0.219741	0.0625859	0.816999	-0.0174043	0.998786	0.0294091	0.950868
Zm00001eb013060	0.559072	0.098737	0.178453	0.750331	0.840718	0.0136493	0.748569	0.0325767
Zm00001eb013070	-0.48248	0.65721	-0.852624	0.446901	-0.764118	0.439029	-0.818816	0.42258
Zm00001eb013080	-1.62029	1.23501e-05	-0.575155	0.082557	-1.79466	4.1067e-06	-1.23698	0.00041916
Zm00001eb013100	0.5771	0.0567857	0.490999	0.148695	0.133778	0.757533	0.240345	0.513328
Zm00001eb013110	0.754468	3.97652e-05	0.159962	0.403365	0.35872	0.0204161	0.156802	0.367956
Zm00001eb013120	1.24455	0.000864681	0.658977	0.0848899	0.955689	0.00696421	0.469651	0.202801
Zm00001eb013130	-0.113702	0.886197	-0.269429	0.712362	-0.838774	0.0690135	-0.476955	0.360792
Zm00001eb013140	-0.105907	0.753859	-0.663003	0.0182205	-0.38972	0.124243	-0.361232	0.175866
Zm00001eb013150	-0.531343	0.103241	-1.69817	5.97909e-05	1.00255	0.00314171	-0.0849622	0.911482
Zm00001eb013160	-0.181203	0.827061	-0.100418	0.978539	-0.71401	0.211812	-0.0826624	0.989635
Zm00001eb013180	2.54958	4.27863e-05	1.35705	0.0199798	1.36909	0.0102006	0.617239	0.281949
Zm00001eb013190	0.607666	0.0031407	-0.175959	0.493602	0.321958	0.102669	0.297371	0.151622
Zm00001eb013210	0	1	0	1	-0.091669	0.66472	-0.421515	0.0146971
Zm00001eb013220	0.372545	0.277484	-0.479282	0.199877	-0.00434091	1	0.292182	0.447539
Zm00001eb013230	-0.101515	0.724762	-0.535347	0.0285989	0.355466	0.108097	-0.271299	0.257567
Zm00001eb013240	-0.19701	0.298442	-0.583489	0.00465673	-0.142536	0.490766	-0.425753	0.0236204
Zm00001eb013250	0.625071	0.0105223	0.128965	0.744494	0.28628	0.250164	0.171411	0.569273
Zm00001eb013270	1.17397	0.00113624	0.191672	0.721258	1.36186	0.000299942	0.537673	0.126971
Zm00001eb013280	0.048047	0.899777	-0.280865	0.257344	0.121556	0.655682	0.0876781	0.801547
Zm00001eb013290	0	1	0.0199572	0.988994	0.0160314	0.993144	0	1
Zm00001eb013300	0.195985	0.652675	-0.167585	0.79057	-0.623589	0.0777475	-0.468425	0.217601
Zm00001eb013330	0.425201	0.0021553	0	1	0	1	0	1
Zm00001eb013340	3.52621	3.96494e-09	0.617688	0.104131	0.903666	0.00956238	0.766458	0.0312241
Zm00001eb013370	1.96565	1.24525e-05	0.547344	0.184378	0.714965	0.0482206	0.730445	0.0525694
Zm00001eb013380	-0.0237832	0.95879	0.117629	0.632076	0.185784	0.300203	0.144885	0.472054
Zm00001eb013420	-1.03984	0.000835939	-1.06454	0.00157735	-0.832402	0.00506558	-0.855468	0.00583475
Zm00001eb013430	6.80161	9.6804e-11	1.72916	0.002387	6.90853	5.26576e-11	4.19048	1.89243e-07
Zm00001eb013440	-0.233809	0.201169	-0.0325369	0.977688	0.0918261	0.700996	0.404736	0.0292256
Zm00001eb013450	2.98019	3.43241e-06	2.57757	6.1219e-05	3.13379	2.07755e-06	1.68062	0.00215248
Zm00001eb013460	-0.122961	0.617211	-0.00982181	1	0.344512	0.0924357	-0.499237	0.019855
Zm00001eb013480	-0.0558716	0.821499	-0.117333	0.626812	-0.0188612	1	1.10179	4.34353e-06
Zm00001eb013490	-0.120146	0.624502	0.0444602	0.956575	-0.371466	0.0668281	-0.324213	0.128426
Zm00001eb013500	-0.0234631	0.924142	-0.0377224	0.904245	-0.232805	0.0569189	-0.071933	0.667097
Zm00001eb013510	-0.0849685	0.739225	-0.206032	0.386629	-0.0624219	0.850965	-0.241283	0.248487
Zm00001eb013520	-0.847482	0.0195794	-1.46114	0.000686189	-1.64368	8.96657e-05	-1.17819	0.00291442
Zm00001eb013530	-0.0414427	0.896692	0	1	0.248974	0.173275	-0.179725	0.378701
Zm00001eb013540	-0.126202	0.549922	-0.32274	0.111057	0.07969	0.760799	0.544604	0.00563255
Zm00001eb013550	0.62183	0.0138151	0.129947	0.755878	0.29408	0.256272	0.135516	0.699109
Zm00001eb013560	0.0225815	0.869072	0.0534371	0.67198	-0.00866507	1	0.0467517	0.688259
Zm00001eb013570	-1.10017	0.000125544	-0.280162	0.357147	-1.03155	0.000254262	0.0796984	0.870521
Zm00001eb013580	0.0225343	0.992101	-0.321807	0.280211	-0.0895238	0.828036	-0.401516	0.130919
Zm00001eb013590	0.481032	0.146542	-0.0513423	0.99228	0.0538873	0.96985	-0.0707468	0.943038
Zm00001eb013600	0.794305	0.0757796	1.0233	0.0379472	-0.0182582	1	-0.200671	0.772793
Zm00001eb013610	1.91927	6.23537e-07	1.15025	0.000570062	0.519084	0.0595856	0.723812	0.0132348
Zm00001eb013620	-0.299226	0.295133	-0.787797	0.0101752	-1.2986	5.65944e-05	-0.756191	0.0091203
Zm00001eb013640	-0.378745	0.172015	0.0556575	0.965165	-0.886477	0.00210933	-0.333234	0.260956
Zm00001eb013650	0.25735	0.598227	-0.518067	0.28342	-1.17591	0.00545069	-0.289472	0.576585
Zm00001eb013660	-1.02447	0.0391477	-0.580658	0.328643	-1.68624	0.00144905	-0.330935	0.6036
Zm00001eb013680	0.479121	0.161085	-0.015833	1	-0.401486	0.251895	-0.0950445	0.897545
Zm00001eb013690	-1.09131	0.000188722	-0.840262	0.00447344	-0.485488	0.0589675	-0.750388	0.006826
Zm00001eb013700	-0.327608	0.248704	-0.565775	0.061424	-0.760917	0.00680161	-1.16876	0.000316252
Zm00001eb013710	0.0241922	0.980854	0.130219	0.721688	-0.35847	0.118636	-0.342419	0.155224
Zm00001eb013720	-0.155389	0.763949	-0.123132	0.893687	-0.808869	0.0336429	-0.150341	0.814505
Zm00001eb013730	0.824999	0.00319903	0.325569	0.306955	0.399039	0.139991	0.104233	0.81899
Zm00001eb013740	-0.720512	0.0332971	-0.494371	0.197738	-1.2796	0.000552146	-0.923244	0.00999407
Zm00001eb013750	-0.569421	0.0219791	-0.196096	0.559464	-0.690141	0.00645729	-0.839221	0.00216195
Zm00001eb013760	-0.0784463	0.823507	-0.356985	0.184606	-0.421901	0.0743722	-0.483981	0.0489364
Zm00001eb013780	-0.461237	0.481416	0.23876	0.835856	0.913811	0.119636	-0.548379	0.415185
Zm00001eb013810	-0.0122109	1	0.457591	0.64675	2.53244	0.000653866	1.02153	0.153993
Zm00001eb013830	-0.743152	0.157266	0.053252	1	-0.56954	0.297868	-0.466438	0.440356
Zm00001eb013840	-0.361657	0.0438128	-0.432254	0.029418	-0.635177	0.00101933	-0.188296	0.349015
Zm00001eb013850	-0.402903	0.162346	-0.580945	0.0641728	-0.482307	0.0894942	-0.671101	0.0236841
Zm00001eb013860	0.113233	0.774313	0	1	-0.178287	0.61708	0.9315	0.00312919
Zm00001eb013870	-0.392987	0.161187	-0.844053	0.00704579	-0.692926	0.0132504	-0.493934	0.0858166
Zm00001eb013880	0.516841	0.000531815	-0.0142148	1	0.0188612	0.987884	0.0630113	0.762947
Zm00001eb013890	1.89983	3.4392e-05	0.12077	0.898391	0.688253	0.0717313	0.473593	0.254487
Zm00001eb013900	-0.371097	0.212117	-0.16839	0.712792	-0.245546	0.451089	-0.76656	0.0122895
Zm00001eb013910	-0.705882	0.0869492	-0.499378	0.306348	-1.09823	0.00876825	-0.747359	0.0800915
Zm00001eb013920	-0.356415	0.0266761	-0.337721	0.0555928	-0.281515	0.0775069	-0.294551	0.0762128
Zm00001eb013940	-0.463939	0.0790725	-0.0377172	0.999702	-0.168245	0.603803	-0.397621	0.151827
Zm00001eb013950	0.155709	0.709915	-0.690893	0.0544514	-0.50361	0.124074	-0.890685	0.0100447
Zm00001eb013960	0.146878	0.138936	0.152584	0.168852	0	1	-0.0501866	0.725479
Zm00001eb013970	0.144582	0.591796	-0.392906	0.120956	-0.39083	0.0850336	-0.512963	0.0299653
Zm00001eb013980	-0.261821	0.0918764	-0.381516	0.0261671	-0.680626	0.000133228	-0.407044	0.0127737
Zm00001eb013990	3.83186	3.33491e-05	2.50473	0.00452361	2.9393	0.000528341	2.81643	0.00120961
Zm00001eb014000	2.93653	0.00156424	1.48464	0.127407	0.999713	0.273336	2.35817	0.0108124
Zm00001eb014010	-0.476268	0.614753	-1.37478	0.117103	2.12867	0.00819512	0.0768617	1
Zm00001eb014020	0.272958	0.0522285	0.0871881	0.684633	-0.033076	0.919539	0.16598	0.280355
Zm00001eb014030	0.393755	0.043143	-0.0538956	0.922595	-0.0389362	0.944958	0.0927093	0.752654
Zm00001eb014050	-0.502564	0.348563	-0.740235	0.194661	-0.751404	0.137749	-0.508896	0.370433
Zm00001eb014080	-0.0228381	0.952299	-0.027256	0.979257	0.166798	0.29842	0.260457	0.0997633
Zm00001eb014090	1.06574	0.000653288	0.123686	0.81981	-0.310021	0.307691	-0.027748	1
Zm00001eb014110	0.632099	0.0316383	-0.292631	0.427006	0.211745	0.540363	0.217586	0.548996
Zm00001eb014120	1.91731	6.02896e-05	0.695906	0.12553	0.920807	0.0239623	-0.0103162	1
Zm00001eb014130	0.905296	0.000416215	0.214416	0.473376	0.532572	0.0221333	0.591997	0.0152981
Zm00001eb014160	-0.655537	0.0304421	-1.06729	0.00230974	-1.23786	0.00026342	-0.530616	0.0906756
Zm00001eb014180	0.332335	0.401012	-0.184245	0.768912	0.364643	0.35401	0.145185	0.811943
Zm00001eb014190	0.0551284	0.959327	-0.112705	0.918043	-0.14595	0.81498	0.0789043	0.954292
Zm00001eb014200	-1.11432	0.00105755	-0.43661	0.2315	-0.984479	0.00299168	-0.696734	0.0340718
Zm00001eb014210	1.45316	0.0208922	0.493153	0.562495	0.355226	0.656602	-0.0704481	1
Zm00001eb014240	-0.559697	0.107093	-0.92561	0.0164137	-0.971797	0.00620465	-0.898849	0.013626
Zm00001eb014250	0.793631	0.0482028	-0.398571	0.430712	-0.94583	0.0190972	-0.179485	0.77478
Zm00001eb014270	0.226992	0.10843	0.0811013	0.716242	0.00114247	1	0.0784531	0.688604
Zm00001eb014290	0.555254	0.410259	0.15432	0.939397	-0.885213	0.157981	-1.11574	0.0832404
Zm00001eb014300	0	1	0	1	0.0466434	0.700996	-0.146878	0.121631
Zm00001eb014330	0	1	0	1	0.0466434	0.700996	-0.146878	0.121631
Zm00001eb014340	0.226992	0.10843	0.0811013	0.716242	0.00114247	1	0.0784531	0.688604
Zm00001eb014360	0.226992	0.10843	0.0811013	0.716242	0.00114247	1	0.0784531	0.688604
Zm00001eb014380	0	1	0	1	0.0466434	0.700996	-0.146878	0.121631
Zm00001eb014400	0	1	0	1	0.0466434	0.700996	-0.146878	0.121631
Zm00001eb014450	-1.40409	0.0215284	-0.302442	0.773158	0.0382167	1	1.54138	0.01558
Zm00001eb014460	-0.389227	0.0318929	-0.227501	0.285034	-0.344171	0.0556675	-0.463755	0.0147414
Zm00001eb014470	0.0806735	0.932319	-0.40259	0.492919	-0.365013	0.476578	-0.619492	0.196215
Zm00001eb014480	0.108937	0.693468	0.165232	0.587131	0.0876781	0.789558	-0.201357	0.426045
Zm00001eb014490	0.489507	0.300486	0.0538067	1	1.29633	0.00521595	1.58805	0.00159634
Zm00001eb014500	0.448698	0.150488	-0.0700663	0.951507	-0.448474	0.150125	-0.340166	0.320229
Zm00001eb014510	-0.184112	0.712163	0.0474519	1	-0.404379	0.32792	0.725815	0.0707053
Zm00001eb014520	1.51363	2.1189e-06	0.00576964	1	0.0220755	1	0.400453	0.111575
Zm00001eb014540	0.0330389	0.86756	-0.044862	0.861706	-0.0989702	0.474123	0.0829389	0.592982
Zm00001eb014550	-0.888052	0.178039	0.221334	0.879813	-0.525441	0.476122	0.244229	0.827386
Zm00001eb014570	-0.0948448	0.474361	-0.10679	0.48845	-0.140169	0.255902	-0.0534452	0.771942
Zm00001eb014580	1.89996	0.000339801	0.223009	0.79478	0.579682	0.240598	0.0614749	1
Zm00001eb014590	0	1	-0.0325369	0.815667	-0.382218	2.43094e-05	0	1
Zm00001eb014600	-0.562951	0.0495895	-1.61011	2.64847e-05	-0.120083	0.775665	-0.0207963	1
Zm00001eb014620	0.134837	0.0538658	0	1	-0.0142148	0.942729	0	1
Zm00001eb014630	0.116938	0.628195	-0.41807	0.0578558	0.182631	0.406619	0.235367	0.281561
Zm00001eb014640	0.354048	0.420031	-0.773748	0.0819047	-0.261991	0.593148	-0.810111	0.0518559
Zm00001eb014650	0.075356	0.804736	-0.206897	0.440322	-0.305151	0.15428	-0.116166	0.695729
Zm00001eb014660	0.0882503	0.564451	0	1	-0.0713749	0.677098	-0.129856	0.384024
Zm00001eb014670	-0.110608	0.795344	-0.128358	0.822498	-0.397295	0.196134	0	1
Zm00001eb014720	-0.774405	0.030922	-0.343333	0.449761	-0.910744	0.0119286	-1.18325	0.00267666
Zm00001eb014730	-0.12801	0.800313	-0.295546	0.531919	0.00228797	1	-0.116974	0.861103
Zm00001eb014740	0.059386	0.858864	-0.363258	0.119957	0.0199418	1	-0.00152271	1
Zm00001eb014750	0.191055	0.4319	0.0117777	1	-0.207954	0.391163	0.00335785	1
Zm00001eb014760	-0.683418	0.00558985	-0.992684	0.00057442	-0.990927	0.000241258	-0.892288	0.00101675
Zm00001eb014780	0.107736	0.763605	-0.325899	0.297306	-0.285196	0.308617	-0.430232	0.119376
Zm00001eb014790	0.0984491	0.778479	-0.0500583	0.968671	-0.264077	0.328199	-0.116712	0.764541
Zm00001eb014800	-0.028474	0.752102	-0.0142148	0.960844	-0.186415	0.00700511	-0.032364	0.750328
Zm00001eb014810	0.764335	0.00183235	-0.104895	0.804599	-0.251474	0.305368	0.195057	0.479995
Zm00001eb014820	-0.272048	0.535057	-0.537299	0.219411	-0.163216	0.768965	-0.364211	0.405592
Zm00001eb014830	1.33588	9.67163e-05	0.656988	0.0446146	1.46118	4.01469e-05	0.669331	0.0299214
Zm00001eb014840	0.173938	0.560411	-0.224531	0.505386	-0.0872772	0.838038	-0.0363115	0.993689
Zm00001eb014850	0.21949	0.578847	-0.371306	0.364756	0.15027	0.753159	-0.33747	0.375372
Zm00001eb014860	4.33468	1.64015e-06	2.12625	0.00569176	1.90269	0.00618793	2.0505	0.00507656
Zm00001eb014870	0.845924	0.000905207	0.249353	0.392452	-0.083036	0.829255	0.458092	0.0613785
Zm00001eb014880	-0.171911	0.855539	-0.0831027	1	-0.2787	0.737688	-0.715431	0.270628
Zm00001eb014890	0.12451	0.800275	-0.582892	0.129476	0.241001	0.557035	0.187794	0.698282
Zm00001eb014900	0.250279	0.299723	0.109546	0.787969	0.244329	0.316946	0.477636	0.0446867
Zm00001eb014930	0.637872	0.013992	0.447039	0.116572	0.146169	0.65543	0.0199545	1
Zm00001eb014950	-0.757892	0.00507779	-0.098394	0.857203	-0.064215	0.912299	-0.284804	0.32822
Zm00001eb014960	0.553821	0.0450009	-0.47352	0.124172	-0.228506	0.464619	0.186804	0.597368
Zm00001eb014970	-0.0605099	0.819977	-0.369055	0.063925	-0.997498	1.07572e-05	-0.141794	0.518839
Zm00001eb014980	0.0246057	1	-0.551606	0.195417	-0.22554	0.632928	-1.02204	0.0102469
Zm00001eb014990	0	1	-0.0383348	0.779326	-0.0325369	0.778136	0	1
Zm00001eb015000	0	1	0.154717	0.227992	0.202908	0.0678411	0	1
Zm00001eb015010	-0.857204	0.00683589	-0.0806063	0.932148	-0.412438	0.190964	-0.746538	0.0207449
Zm00001eb015020	-1.09998	0.0578942	-0.959034	0.13933	-1.54355	0.00899924	-1.46534	0.0161456
Zm00001eb015030	0.789039	0.00661753	0.221129	0.568921	0.503443	0.0742655	0.498644	0.0901853
Zm00001eb015040	0.159595	0.401617	-0.0176967	1	0.00954392	1	-0.30044	0.100189
Zm00001eb015050	-0.435309	0.125713	-0.40649	0.206624	-0.165335	0.644843	0.139021	0.740014
Zm00001eb015060	-0.0216491	0.981365	-0.379117	0.0969609	-0.0907761	0.758668	-0.376857	0.0784482
Zm00001eb015070	-0.69033	0.00306683	-0.0983944	0.813805	-0.100686	0.750365	-0.425251	0.0660346
Zm00001eb015080	-1.6807	4.65788e-05	-1.99034	2.19223e-05	0.0240499	1	-1.14333	0.00287257
Zm00001eb015090	-0.274065	0.270136	-0.0607166	0.93629	0.486207	0.0408001	0.148001	0.639557
Zm00001eb015100	-0.0755028	0.933856	-0.438639	0.40807	-0.787353	0.063586	0.131758	0.876945
Zm00001eb015110	0.00248362	1	-0.258789	0.544637	-0.663859	0.0359958	0.177279	0.688017
Zm00001eb015120	0.147184	0.341786	0.233792	0.152562	0.0075089	1	0.29872	0.0475035
Zm00001eb015130	-0.982937	0.00129078	0.372397	0.264187	0.845776	0.00432243	0.173005	0.651385
Zm00001eb015140	0.0266922	0.955452	-0.0326506	0.979886	0.332198	0.0691814	-0.248724	0.204112
Zm00001eb015150	0.0382151	0.949365	-0.0554313	0.952606	0.303256	0.232864	0.356411	0.170737
Zm00001eb015160	0.0713749	0.776588	0.943082	6.5871e-05	0.399399	0.0284398	0	1
Zm00001eb015170	0.00758186	1	0.180126	0.587086	-0.265452	0.28946	-0.245278	0.360792
Zm00001eb015180	0.0470733	0.651689	0.116463	0.234486	0.0417022	0.719604	0.0223966	0.90983
Zm00001eb015190	1.39494	1.34209e-05	0.362849	0.223421	0.713625	0.00725195	0.0933718	0.83982
Zm00001eb015200	-0.49545	0.0558997	-0.320585	0.295258	-0.907828	0.00112399	-0.877576	0.00224011
Zm00001eb015210	-0.718	0.405646	-3.31777	0.000548639	0.635739	0.484914	-1.86968	0.0242167
Zm00001eb015220	0.0755028	0.57714	-0.0179796	0.992658	0.0741051	0.600049	0.0556324	0.747892
Zm00001eb015230	0.346644	0.0920503	-0.272559	0.252275	-0.346608	0.090627	-0.09608	0.759129
Zm00001eb015240	0.108986	0.943175	-0.818816	0.297306	1.36156	0.0395749	0.758153	0.299896
Zm00001eb015250	-0.117948	0.705333	0.326737	0.247965	-0.185733	0.51148	-0.690607	0.00807006
Zm00001eb015260	0.364915	0.185567	0.0847441	0.899409	0.191304	0.551357	0.234848	0.461446
Zm00001eb015270	0.36158	0.193693	0.372606	0.235127	-0.0342298	0.996218	-0.0451295	0.977566
Zm00001eb015280	-0.053158	0.857386	0.0679075	0.864182	-0.242352	0.203773	0.0875198	0.757856
Zm00001eb015290	0.0811216	0.782919	0.129298	0.690994	-0.122063	0.651373	-0.093284	0.779565
Zm00001eb015310	0.390038	0.127298	0.0251391	1	0.0458556	0.958884	0.256765	0.370985
Zm00001eb015320	0.767958	0.0705056	0.197172	0.796134	0.699225	0.0991949	0.131365	0.876225
Zm00001eb015330	-1.12043	0.00194609	-0.404041	0.323701	-0.406062	0.253906	-0.772522	0.0298743
Zm00001eb015340	0.334307	0.450207	0.442889	0.364125	0.167918	0.775486	0.012869	1
Zm00001eb015350	0	1	-0.153432	0.815016	0	1	0.645357	0.0751905
Zm00001eb015360	0	1	0.385681	0.319239	0	1	0.302958	0.417576
Zm00001eb015370	0	1	-0.209721	0.657322	-0.241439	0.514406	0.199161	0.636333
Zm00001eb015380	0.389514	0.0921901	0.0107111	1	0.642504	0.00661445	-0.00267506	1
Zm00001eb015390	0.188975	0.622598	-0.438026	0.232668	0.188154	0.641027	-0.233598	0.556054
Zm00001eb015400	-0.56248	0.296435	-0.110025	0.958781	0.223852	0.761341	0.0506748	1
Zm00001eb015410	0.159627	0.630678	-0.453487	0.139467	-0.34491	0.222289	-0.0755028	0.90197
Zm00001eb015420	0.291075	0.122218	-0.0418785	0.953067	0.161924	0.438546	0.0231705	1
Zm00001eb015430	0.289404	0.250661	-0.132419	0.739607	-0.891698	0.000743533	-0.053786	0.939457
Zm00001eb015440	-0.300273	0.398001	-0.810405	0.0258604	-0.445371	0.182756	-0.799736	0.0198021
Zm00001eb015450	0.0647681	0.770558	-0.136755	0.527273	-0.280684	0.0831002	0.0137477	1
Zm00001eb015460	0.309203	0.368373	-0.573918	0.106492	-0.551678	0.0843101	-0.239519	0.545296
Zm00001eb015470	-0.638378	0.00144629	-0.181034	0.448314	-0.134778	0.544523	-0.800886	0.00031756
Zm00001eb015490	-0.977965	0.00551194	-0.177597	0.757418	-1.64637	5.09475e-05	-0.0183222	1
Zm00001eb015500	-0.646488	0.0517761	-0.43597	0.26055	-1.11902	0.00157172	-0.22542	0.595826
Zm00001eb015510	1.75607	3.11866e-05	0.887468	0.0228226	0.486151	0.173139	-0.494098	0.184909
Zm00001eb015520	0.37349	0.0097355	-0.0330933	0.94817	0.0817801	0.650934	-0.75738	3.61094e-05
Zm00001eb015540	-0.0628201	0.890639	-0.360365	0.23337	-0.311783	0.252883	-0.582247	0.0326048
Zm00001eb015550	0.42912	0.373028	0.501644	0.357147	0.493849	0.296641	0.396394	0.451015
Zm00001eb015560	-0.0986316	0.743222	-0.389133	0.124705	-0.263726	0.266046	-0.386721	0.102272
Zm00001eb015570	0.504848	0.0490131	0.068661	0.92806	0.192952	0.51789	-0.391829	0.146122
Zm00001eb015580	0	1	0	1	-0.312824	0.0380298	-0.0234631	0.985173
Zm00001eb015590	0	1	0	1	0	1	-0.14432	0.123786
Zm00001eb015610	0.0533048	0.680549	0.04206	0.836374	0.0371954	0.822876	0.180143	0.0938095
Zm00001eb015620	-1.33886	0.00332253	-1.15766	0.017533	-1.84147	0.000205593	-1.41332	0.00322168
Zm00001eb015630	1.22368	0.0197212	1.11369	0.0522246	4.06532	1.61635e-07	0.847169	0.119155
Zm00001eb015640	-0.263645	0.394097	0.0630113	0.955466	-0.163181	0.655881	-0.322288	0.308015
Zm00001eb015660	-0.278424	0.221166	-0.336679	0.177913	-0.125167	0.658864	-0.317403	0.174638
Zm00001eb015670	0	1	0	1	0	1	-0.376409	0.068386
Zm00001eb015680	-0.4823	0.0712705	-0.0236741	1	-1.08942	0.000277506	-0.203702	0.534098
Zm00001eb015690	-0.205971	0.3346	0.183451	0.480479	-0.483498	0.0169133	-0.422658	0.0424165
Zm00001eb015700	-0.947493	6.91316e-06	-0.256935	0.172153	-0.859598	2.37619e-05	-0.737916	0.00022936
Zm00001eb015710	-1.99368	1.18582e-06	-0.422353	0.224273	-1.47552	4.48508e-05	-1.35931	0.000205248
Zm00001eb015720	2.01737	1.55125e-07	0.510752	0.0755415	1.09299	0.000207879	0.70285	0.0107617
Zm00001eb015730	0.534785	0.0123381	0.242939	0.337264	-0.0368411	0.962685	0.508882	0.0206643
Zm00001eb015740	1.22691	0.0928618	-0.0188612	1	0.476547	0.590434	0.508116	0.581338
Zm00001eb015750	-0.0422957	0.877579	-0.169057	0.405525	-0.121298	0.526494	-0.267878	0.117019
Zm00001eb015760	0.182624	0.506357	0.0591026	0.942384	0.154642	0.604085	-0.105067	0.785281
Zm00001eb015770	-0.195462	0.672675	3.59653	3.81274e-08	4.17702	1.09753e-09	0.585702	0.133125
Zm00001eb015780	0	1	0	1	-0.0996717	0.713314	-0.547915	0.00983512
Zm00001eb015790	0.515912	0.288183	0.588392	0.279861	0.436507	0.388824	0.0191373	1
Zm00001eb015800	2.87003	1.25036e-06	2.52333	1.98052e-05	3.4208	1.61635e-07	1.40871	0.00331856
Zm00001eb015810	-0.597091	0.161733	-0.141954	0.882812	0.0859022	0.942105	-0.312374	0.549275
Zm00001eb015820	-0.171012	0.729903	0.155947	0.832831	0.991546	0.00988169	-0.703699	0.072619
Zm00001eb015830	-0.199477	0.704988	0.449313	0.373253	-0.116146	0.884188	0.309903	0.542301
Zm00001eb015840	-0.0290958	0.973525	-0.424728	0.123908	0.0568045	0.92338	-0.0672827	0.904458
Zm00001eb015850	0.249216	0.27868	0.216224	0.437084	-0.353739	0.109	0.504863	0.0275903
Zm00001eb015860	0.278187	0.365775	-0.151992	0.749967	0.851644	0.00420587	0.126229	0.779966
Zm00001eb015870	-0.276018	0.0859634	0	1	-0.507327	0.00258738	-0.0234631	0.991197
Zm00001eb015880	0.0937775	0.736915	0.00978567	1	0.338869	0.110371	-0.100456	0.754221
Zm00001eb015890	0.230403	0.692003	-0.702278	0.177257	2.07831	0.000101447	-0.538443	0.28551
Zm00001eb015900	0.380536	0.131379	0.304126	0.30595	0.534383	0.0323941	0.0122812	1
Zm00001eb015910	-0.230292	0.29852	-0.321733	0.177257	0.0236127	1	-0.190683	0.437157
Zm00001eb015920	-0.382918	0.161541	-0.237206	0.503089	-0.441116	0.102453	-0.465679	0.0971906
Zm00001eb015930	-0.253991	0.531176	-0.41983	0.320715	-1.26637	0.000929835	-1.35665	0.000805305
Zm00001eb015940	0.366209	0.0762566	0.236553	0.341041	0.0679073	0.846682	0.195124	0.41003
Zm00001eb015950	0.0814886	0.746577	-0.0837548	0.813722	0.218119	0.271739	0.0551953	0.891159
Zm00001eb015960	0.271314	0.337156	0.2835	0.386739	-0.18834	0.551123	-0.159228	0.656901
Zm00001eb015970	0.725932	0.00403431	0.185162	0.583208	-0.0204719	1	-0.0400981	0.978097
Zm00001eb015980	0.193854	0.807003	0.906321	0.140974	0.5202	0.38659	0.60405	0.322839
Zm00001eb015990	0.224656	0.264033	0.0632973	0.890895	0.066305	0.836016	0.194637	0.374028
Zm00001eb016000	0.509104	0.0143985	0.154734	0.588793	-0.131607	0.601487	0.0637325	0.875913
Zm00001eb016010	-0.0578827	0.659166	0	1	0	1	0.0140565	1
Zm00001eb016020	0.277619	0.498187	-0.181393	0.772565	0.67041	0.0634518	0.0711724	0.956717
Zm00001eb016040	-0.501722	0.0387324	-0.892307	0.00165262	-1.06748	0.000130403	-1.00697	0.000396594
Zm00001eb016050	-0.131072	0.877579	-0.504439	0.429376	0.203951	0.788889	0.665757	0.220786
Zm00001eb016060	0.0349899	0.853669	-0.147659	0.299469	0.00801942	1	-0.0234631	0.95745
Zm00001eb016070	-0.0544996	0.930266	-0.541532	0.102773	-0.111197	0.812921	-0.0687144	0.934333
Zm00001eb016080	-0.0539231	0.833203	0.266072	0.165078	-0.210281	0.231226	-0.14156	0.486285
Zm00001eb016090	-0.177414	0.850639	0.677898	0.351224	-0.629416	0.326003	-0.27394	0.768293
Zm00001eb016100	0.233437	0.27868	0.0573395	0.922126	-0.0395686	0.950746	-0.297935	0.171945
Zm00001eb016110	-1.48511	6.69159e-07	-0.552564	0.02101	-0.58449	0.00796547	-0.631969	0.00642489
Zm00001eb016120	1.17153	0.002403	0.115534	0.898746	0.92703	0.0126194	0.47141	0.23319
Zm00001eb016130	-0.130617	0.356319	-0.0035791	1	0.0451226	0.837733	0.245366	0.0743283
Zm00001eb016140	0.0926438	0.811855	0.0208404	1	0.0518059	0.949647	-0.229025	0.471609
Zm00001eb016160	-0.557952	0.0837857	-0.691823	0.0513057	-0.887306	0.00710752	-0.838499	0.0135082
Zm00001eb016170	0.0587148	0.831873	0.0673073	0.863728	0.424381	0.0215326	0.127264	0.586412
Zm00001eb016180	1.20207	0.000929059	0.159397	0.790347	0.562731	0.0945528	0.713475	0.0408483
Zm00001eb016190	-0.518616	0.0143155	-0.453803	0.0489037	-0.581069	0.00670435	-0.31872	0.146765
Zm00001eb016200	-0.27104	0.341776	-0.641513	0.0304377	-0.94008	0.00110734	-0.46297	0.0967194
Zm00001eb016230	-3.11192	0.00634109	-1.7674	0.156585	-1.6001	0.153607	-0.0291459	1
Zm00001eb016240	0.192285	0.501513	-0.325475	0.272088	0.529527	0.0358884	-0.151141	0.658094
Zm00001eb016250	-2.34612	0.0025242	-1.39445	0.0889374	-2.37472	0.00232503	-2.43896	0.00277508
Zm00001eb016270	0.108999	0.450933	-0.0370104	0.919106	0.191644	0.146639	0	1
Zm00001eb016290	-2.58541	0.00080575	-1.31981	0.094508	-1.3633	0.0543704	-2.07571	0.00667219
Zm00001eb016320	0.0603138	0.918141	0.054339	0.979077	-0.122144	0.787565	-0.350619	0.29087
Zm00001eb016330	0.217281	0.508419	-0.250525	0.511681	-0.167423	0.650528	-0.12471	0.787336
Zm00001eb016340	-0.14432	0.307468	0.0370104	0.923324	-1.38778e-17	1	0.0497925	0.832265
Zm00001eb016350	-0.944962	0.000203314	-0.477384	0.0548207	-0.72349	0.00232271	-1.14499	6.12285e-05
Zm00001eb016370	-1.85449	0.00523695	-1.1646	0.102778	-0.212209	0.846464	0.0784433	1
Zm00001eb016380	-0.865316	0.0292885	0.00458873	1	0.0341883	1	0.0453068	1
Zm00001eb016400	0.392331	0.0515485	0.0920567	0.801612	-0.0826783	0.782229	-0.309144	0.144288
Zm00001eb016420	-0.258553	0.40274	-0.169506	0.703008	0.72163	0.0123853	-0.378892	0.214072
Zm00001eb016440	-0.556822	0.0108864	-0.567043	0.0177134	-0.53515	0.0136458	-1.09607	5.77631e-05
Zm00001eb016450	0.866183	0.000720718	0.636133	0.0156988	0.991397	0.000206164	0.173453	0.553787
Zm00001eb016460	0.224625	0.295453	0.16825	0.539679	0.199007	0.369658	0.0099515	1
Zm00001eb016470	0.358364	0.245298	-0.15327	0.761373	0.127737	0.768053	-0.170578	0.677006
Zm00001eb016500	0	1	-0.606606	0.496883	-0.823448	0.245045	-0.554462	0.500208
Zm00001eb016520	-0.214051	0.109384	0	1	0	1	-0.296333	0.0319662
Zm00001eb016540	0.493726	0.0597859	0.1451	0.733293	0.286193	0.301763	0.107455	0.803066
Zm00001eb016560	0.248905	0.341198	-0.296154	0.311248	0.274864	0.287422	0.230726	0.414787
Zm00001eb016570	-0.56519	0.00116451	-0.433177	0.0167959	0.164122	0.34773	-0.519326	0.00346314
Zm00001eb016580	0.0658667	0.899786	-0.208804	0.616376	1.01705	0.00118033	-0.0640528	0.940848
Zm00001eb016590	0.0755047	0.914078	-0.461962	0.287384	0.530439	0.15447	-0.372875	0.370974
Zm00001eb016600	-0.0838374	0.820651	0.363808	0.20264	-0.0222044	1	-0.395149	0.132707
Zm00001eb016610	1.31863	0.0240334	3.1254	4.3135e-05	3.67473	2.14028e-06	2.30701	0.00059011
Zm00001eb016620	4.27069	8.20378e-09	0.678597	0.169931	2.77063	2.14028e-06	1.17394	0.0113571
Zm00001eb016640	-0.0687399	0.857981	-1.94974e-05	1	0.178898	0.526933	0.0897888	0.831659
Zm00001eb016650	0.121294	0.543777	0	1	0.0836539	0.725179	-0.0876781	0.728597
Zm00001eb016660	0.0636653	0.879461	-0.0439242	0.980551	0.0740721	0.871865	0.000677707	1
Zm00001eb016670	0.107324	0.653919	-0.291507	0.187044	-0.311155	0.111121	-0.18837	0.397669
Zm00001eb016680	-0.0576011	0.91073	-0.599531	0.0483208	-0.620883	0.0242955	-0.519982	0.0684972
Zm00001eb016700	-0.0280214	0.967955	-0.0234631	1	-0.595593	0.00870158	0.0840201	0.827104
Zm00001eb016710	-0.152475	0.614986	-0.000138701	1	0.680555	0.00830877	0.0625309	0.9228
Zm00001eb016720	-0.439955	0.0774387	-0.276443	0.36079	-0.106365	0.768681	-0.203178	0.496522
Zm00001eb016730	-0.264328	0.0292665	0.125532	0.401942	-0.0232038	0.950453	0.147667	0.260226
Zm00001eb016740	0.459476	0.12917	0.119688	0.842264	0.198685	0.585552	0.466225	0.139213
Zm00001eb016750	0.569701	0.0272928	0.0751405	0.913067	-0.0810856	0.856901	0.379807	0.160604
Zm00001eb016760	-0.631795	0.000555133	-0.65745	0.000917862	-0.772145	7.92204e-05	-0.65784	0.000639133
Zm00001eb016770	1.13661	4.97036e-05	0.490256	0.0609354	0.54283	0.0223642	0.673792	0.00784152
Zm00001eb016780	0.40758	0.0445782	0.194098	0.451984	-0.296065	0.148299	-0.0544632	0.906706
Zm00001eb016800	0.931809	5.51022e-05	0.595475	0.00731537	0.773344	0.000389036	0.880627	0.000207052
Zm00001eb016810	0.0582779	0.997308	-5.55112e-17	1	-1.10761	0.12836	-0.0984853	0.997661
Zm00001eb016820	-0.590581	0.00990013	-0.20891	0.468314	-0.300138	0.190184	0	1
Zm00001eb016830	-0.300401	0.0717494	-0.421123	0.0226879	-0.13622	0.471463	-0.272704	0.117072
Zm00001eb016850	1.1182	0.000294898	0.0281497	1	0.933386	0.00155664	0.357935	0.229238
Zm00001eb016860	-0.0531766	0.812134	0	1	-0.124724	0.477573	0	1
Zm00001eb016870	-0.0400981	0.945501	0	1	0.628609	0.0126638	0	1
Zm00001eb016880	0.907641	0.0849525	0.130002	0.940282	0.772391	0.145207	1.19289	0.0289358
Zm00001eb016890	0	1	-0.160034	0.0843029	0	1	0	1
Zm00001eb016910	0.989776	0.190058	0.650438	0.503029	0.5342	0.540697	0.965643	0.223893
Zm00001eb016920	0.0509031	0.914905	0.217714	0.507544	0.50293	0.0431658	0.433626	0.0950981
Zm00001eb016930	0.318392	0.106141	-0.165089	0.52735	0.0396916	0.943227	0.217457	0.316967
Zm00001eb016940	0.00952488	1	0.161051	0.812042	-0.0134617	1	0.341769	0.414017
Zm00001eb016950	-0.0997482	0.679496	0.272513	0.217663	-0.0280214	0.983993	0.716312	0.00105651
Zm00001eb016960	-0.548032	0.000915949	-0.394026	0.0207214	-0.652283	0.000183727	-0.647602	0.000342893
Zm00001eb016970	0.414873	0.0995863	0.259171	0.405767	-0.642452	0.0115846	0.0728538	0.891244
Zm00001eb016980	0	1	0	1	0	1	0.507422	0.0668037
Zm00001eb016990	-0.760621	0.000603423	-0.607746	0.00804887	-0.614429	0.00366998	-0.841599	0.000404874
Zm00001eb017000	-0.338836	0.208131	-0.322258	0.300179	-0.0695182	0.896907	-0.343711	0.222227
Zm00001eb017020	0.105524	0.795743	0	1	0.152713	0.686781	0	1
Zm00001eb017030	-1.18777	0.000927356	-1.68068	8.39326e-05	-0.648887	0.0498982	0	1
Zm00001eb017050	0.400176	0.0443399	-0.0434678	0.956454	-0.327908	0.0994629	-0.0867136	0.783088
Zm00001eb017060	-0.0334278	0.974945	-0.476796	0.141502	0.115967	0.790359	0.245494	0.476393
Zm00001eb017070	-0.437805	0.193884	-0.373393	0.348948	-0.95769	0.00493479	-0.124026	0.827961
Zm00001eb017080	-0.139365	0.606884	0.43262	0.0845297	-0.488408	0.0310771	0.065586	0.891977
Zm00001eb017100	-0.445207	0.117937	-0.84108	0.00841914	-0.869362	0.00325733	-0.421726	0.156884
Zm00001eb017120	0.0046464	1	-1.11082	0.000544711	0.675063	0.0122581	-0.6097	0.0276122
Zm00001eb017130	0.39741	0.0947881	0.122168	0.760247	-0.249412	0.323019	-0.312606	0.218311
Zm00001eb017140	0.147304	0.609403	0.0324337	1	-0.792465	0.0019038	-0.196657	0.497201
Zm00001eb017150	-0.370212	0.0883274	-0.262572	0.307581	-0.130604	0.631929	-0.616986	0.00772083
Zm00001eb017170	-0.84356	0.00163692	0.325278	0.270636	-0.214605	0.448882	-0.118715	0.757245
Zm00001eb017180	1.02862	0.006919	-0.0959732	0.933618	-0.579428	0.120261	-0.0282625	1
Zm00001eb017200	0.443376	0.125698	-0.320954	0.358007	0.157428	0.673609	0.391304	0.201495
Zm00001eb017210	-1.72086	2.19266e-07	-1.06856	0.00018464	-1.56572	8.10434e-07	-1.10973	9.46241e-05
Zm00001eb017220	-0.139841	0.771842	-0.481366	0.236086	-0.582835	0.0979706	-0.388981	0.319278
Zm00001eb017230	0.147313	0.495363	-0.178331	0.468624	0.0303259	0.974501	-0.204264	0.340476
Zm00001eb017240	-0.0833261	0.606	-0.0584881	0.819246	-0.0815346	0.63202	0.0710046	0.713903
Zm00001eb017260	-0.361448	0.119244	-0.363425	0.160975	-0.509595	0.0269776	-0.0227622	1
Zm00001eb017270	0	1	-0.172005	0.33079	-0.218798	0.141003	0	1
Zm00001eb017280	-0.313537	0.231157	-0.165057	0.663144	-1.23674	4.46175e-05	-0.371702	0.16494
Zm00001eb017290	-0.400777	0.0287881	-0.258668	0.215292	-0.284102	0.121124	-0.260794	0.17678
Zm00001eb017310	-0.49589	0.0251036	-0.831753	0.00132829	-0.526986	0.0174009	-0.644824	0.00645398
Zm00001eb017320	0.215522	0.513891	-0.205176	0.622055	-0.0216657	1	-0.152784	0.712844
Zm00001eb017330	-1.30877	0.000147436	-0.609241	0.0683385	-1.31367	0.00015068	-0.918588	0.0050362
Zm00001eb017340	-0.21093	0.482799	0.209128	0.569424	-0.193685	0.540328	0.0398402	0.98948
Zm00001eb017350	2.51578	4.25401e-06	1.1246	0.017388	2.04573	5.04754e-05	1.80947	0.000315757
Zm00001eb017380	0	1	-0.197508	0.0209566	0.0325369	0.772676	0	1
Zm00001eb017390	0	1	-0.0414427	0.893099	-0.179148	0.168261	0.539323	0.000355301
Zm00001eb017400	1.03491	0.0674269	1.49627	0.0175081	1.56638	0.00687133	0.196086	0.848965
Zm00001eb017430	-0.0197849	1	-0.261158	0.592891	-0.525486	0.135308	-1.02559	0.00636932
Zm00001eb017450	-0.0680441	0.869466	-0.798527	0.00553713	0.077331	0.865406	0.116553	0.764966
Zm00001eb017460	0.23222	0.354663	-0.241085	0.408955	0.280657	0.249563	0.226945	0.397669
Zm00001eb017470	0	1	0.0460843	0.638963	0	1	-0.249511	0.00108147
Zm00001eb017480	0	1	0.0487955	0.815289	0	1	0.10655	0.403075
Zm00001eb017490	-0.0528992	0.909681	-0.213849	0.518718	-0.103447	0.780073	0.178517	0.570937
Zm00001eb017520	0.384465	0.0661539	-0.432964	0.0604987	-0.132206	0.607722	0.00821327	1
Zm00001eb017530	-0.0573045	0.621989	0.0235076	0.942384	0.117511	0.238921	0.164391	0.101781
Zm00001eb017550	-5.99581	5.79384e-07	-1.87857	0.0475582	-2.595	0.00374988	-1.45342	0.104788
Zm00001eb017560	0.233351	0.537506	0.227558	0.633139	0.792401	0.0168558	1.49242	0.000187181
Zm00001eb017580	1.27249	5.30434e-05	-0.0713749	0.928273	0	1	0	1
Zm00001eb017590	-0.404451	0.524235	-0.0239564	1	0.639197	0.27088	0	1
Zm00001eb017600	0.667687	0.0508621	0.832159	0.0280183	0.713425	0.0364025	1.0033	0.00638153
Zm00001eb017610	0.688784	0.0135323	0	1	0	1	0.206748	0.542008
Zm00001eb017620	0.376211	0.235685	0.968146	0.00558408	0.033076	1	0.0188612	1
Zm00001eb017630	-0.159783	0.401332	-0.115552	0.657168	-0.0448716	0.904601	0.220223	0.245939
Zm00001eb017650	0	1	0.779136	0.0028335	0	1	0	1
Zm00001eb017660	-0.327614	0.336947	-0.380685	0.321164	-0.0717345	0.927714	-0.0809451	0.919223
Zm00001eb017670	0.0234631	0.877618	0.315221	0.00271547	0.162667	0.0723428	0.231196	0.0154887
Zm00001eb017680	0.0128492	1	-0.668805	0.015907	-0.11684	0.73531	-0.342519	0.194754
Zm00001eb017690	-0.676369	0.000416215	-0.267779	0.171541	-0.40602	0.0197434	-0.351372	0.050536
Zm00001eb017700	-1.03197	0.000452719	-0.287677	0.380572	-0.498	0.0608685	-0.823399	0.00448941
Zm00001eb017710	-0.177071	0.604655	0	1	0.48439	0.0904854	-0.285628	0.379363
Zm00001eb017720	-0.38721	0.192919	0	1	-0.032009	1	0.0630113	0.942637
Zm00001eb017730	0.91791	0.00251744	-0.299913	0.40399	-0.762634	0.00962312	0.115011	0.812092
Zm00001eb017760	0.0261191	1	-0.721205	0.184693	-2.02043	0.00020348	-1.87289	0.000684084
Zm00001eb017770	-0.446222	0.0912346	-0.317273	0.311248	-0.656423	0.01364	-0.5962	0.0293408
Zm00001eb017780	-0.251384	0.190089	-0.434122	0.0365322	-0.172552	0.403733	-0.270314	0.173598
Zm00001eb017790	0.53145	0.265861	0.724865	0.160604	-0.206471	0.751179	-0.420451	0.42976
Zm00001eb017800	-0.551224	0.0498705	-0.0107929	1	0.90265	0.00230658	0.00882407	1
Zm00001eb017810	0.335715	0.270811	-0.175465	0.698975	0.145104	0.715843	-0.577068	0.0570185
Zm00001eb017830	-0.110492	0.758608	0.506284	0.0864731	0.090923	0.837605	-0.440627	0.113699
Zm00001eb017840	-0.501934	0.248804	-0.752688	0.10649	-0.263289	0.612195	-0.194731	0.762858
Zm00001eb017850	0.435593	0.0716499	-0.131287	0.740274	0.155041	0.600647	0.291055	0.26846
Zm00001eb017860	0.0841357	0.868545	-0.145768	0.794026	0.540703	0.0814263	0.116598	0.829436
Zm00001eb017910	0.515166	0.0773565	0.344083	0.322862	0.42278	0.150375	0.48077	0.113649
Zm00001eb017920	0.861519	0.000538378	0.863187	0.00125562	1.47065	1.61203e-06	1.48993	4.37389e-06
Zm00001eb017930	0.921823	0.0289611	0.0142148	1	2.9407	6.4039e-07	1.19551	0.00778334
Zm00001eb017970	0.915428	5.69036e-05	-0.0728824	0.856756	0.782625	0.000300772	0.303507	0.134613
Zm00001eb017980	0.0296031	0.955521	0.0993917	0.780366	0	1	-0.0188612	1
Zm00001eb017990	0	1	-0.402003	0.186605	0	1	0	1
Zm00001eb018000	-0.0186221	0.99621	0.154128	0.640121	-0.371762	0.1005	0.877629	0.00072398
Zm00001eb018010	-0.549243	0.0321476	-0.544036	0.0534479	-0.312701	0.2362	-0.262385	0.362288
Zm00001eb018020	-0.656583	0.0153621	-0.657566	0.0266132	-0.830106	0.00303777	-0.855981	0.00345014
Zm00001eb018030	-0.123807	0.766809	-0.965856	0.00563	0.677592	0.0271757	-1.95053	6.40057e-06
Zm00001eb018040	-2.05767	0.000960806	-1.94283	0.00352444	-1.74482	0.00376614	-0.76378	0.217924
Zm00001eb018050	-0.100022	0.537746	-0.1848	0.261928	0	1	-1.38778e-17	1
Zm00001eb018080	-0.0944715	0.735558	0.0197906	1	-0.0160143	1	0.0700267	0.861551
Zm00001eb018090	-0.582531	0.0138294	-0.471692	0.0672139	-0.821774	0.00107298	-0.524264	0.0305309
Zm00001eb018110	-0.0627877	0.96419	0.0495587	1	-0.246077	0.698331	0.0826422	0.972213
Zm00001eb018120	-0.329489	0.110439	-0.363467	0.111059	-0.116772	0.657116	-0.385903	0.0699506
Zm00001eb018130	-0.433114	0.441659	0	1	-0.236411	0.742237	-0.219293	0.788372
Zm00001eb018170	0.0246123	0.898089	0	1	0	1	0.107411	0.379843
Zm00001eb018180	-0.206335	0.561359	0.289348	0.456825	-0.201638	0.585552	-0.305342	0.376713
Zm00001eb018200	0.63731	0.0862532	-0.462568	0.289326	0.82128	0.0266362	0.128134	0.84968
Zm00001eb018210	-0.37084	0.516936	-0.571726	0.346709	0.360219	0.544653	-0.331061	0.610029
Zm00001eb018220	0.491598	0.0391525	0	1	0.176107	0.527479	0.220981	0.421642
Zm00001eb018250	1.01271	0.00670458	0.801623	0.0456872	0.717993	0.0475637	0.786736	0.0372413
Zm00001eb018260	0.0203741	0.965617	0.140329	0.492645	0.0395829	0.907248	0.465558	0.00594038
Zm00001eb018270	0.637797	0.0320242	0.643862	0.0489037	1.17698	0.000360718	0.539473	0.0797447
Zm00001eb018280	0	1	0.0501866	0.899409	0.158362	0.359889	0.155712	0.394075
Zm00001eb018300	0.828339	0.000280777	0.0246798	1	0.69147	0.00149274	0.690867	0.00223854
Zm00001eb018310	0	1	0.103447	0.436066	0	1	-0.584788	2.54745e-05
Zm00001eb018320	-0.788044	0.0132222	-0.365126	0.331424	-0.366669	0.261312	-1.01119	0.00324196
Zm00001eb018350	-0.578678	0.0105704	-0.682588	0.00667222	-0.654411	0.00445879	-0.493106	0.0324873
Zm00001eb018360	0.321052	0.451178	-0.408461	0.390105	-0.506873	0.198391	-0.294012	0.534149
Zm00001eb018370	0	1	0	1	0.185777	0.437624	0	1
Zm00001eb018380	0.66082	0.028607	0.212407	0.621818	0.674067	0.0250094	0.517373	0.0979998
Zm00001eb018390	-0.364813	0.0943889	-0.0995528	0.800982	0.13323	0.62325	0	1
Zm00001eb018410	0.416893	0.158038	-0.313453	0.381798	-0.147594	0.707316	0.13374	0.766163
Zm00001eb018420	0.422223	0.0917819	-0.108846	0.816999	-0.100928	0.787176	-0.263561	0.345538
Zm00001eb018430	-0.349615	0.216089	-0.791487	0.0104758	-0.155671	0.658894	-0.591015	0.038231
Zm00001eb018460	0.312228	0.55729	0.414809	0.484408	0.671779	0.145871	-0.639585	0.187935
Zm00001eb018470	-1.34057	0.00118718	-0.317699	0.539619	-1.07149	0.00680402	-0.12543	0.865588
Zm00001eb018480	0.128164	0.529615	-0.074395	0.829338	-0.103545	0.647992	-0.0702593	0.814012
Zm00001eb018490	0.16221	0.584048	-0.0727982	0.914726	0.155477	0.618289	0.299197	0.275194
Zm00001eb018500	0.533106	0.270823	0.402631	0.51105	0.181989	0.797074	-0.28533	0.644462
Zm00001eb018510	0.591935	0.00842403	0.0671171	0.905284	-0.00471179	1	0.399327	0.0800056
Zm00001eb018520	0.10885	0.734114	-0.0756488	0.901609	0.0500149	0.941239	-0.0742323	0.880318
Zm00001eb018570	0.0760322	0.689964	-0.123254	0.544038	0.0913112	0.63055	0.475431	0.00387155
Zm00001eb018580	0.140744	0.331801	-0.095627	0.627294	0	1	0.111141	0.499308
Zm00001eb018590	-0.673125	0.191723	0.370628	0.601712	-0.424885	0.454621	0.32601	0.619549
Zm00001eb018600	1.37685	0.00192365	0.178933	0.823294	-0.13347	0.855404	-0.296082	0.576663
Zm00001eb018610	0.350292	0.165426	-0.494499	0.0722443	-0.120781	0.723678	-0.323185	0.226857
Zm00001eb018640	2.18024	1.19663e-06	0.198893	0.698767	0.821495	0.0141226	0.163181	0.740286
Zm00001eb018650	0.00890578	1	0.149967	0.692524	0	1	0.29677	0.269049
Zm00001eb018660	2.84302	0.000152483	1.28386	0.0782014	1.91785	0.00489537	0.90998	0.194475
Zm00001eb018670	-0.457205	0.28139	-0.282361	0.63013	0.204725	0.708941	-0.334879	0.491337
Zm00001eb018690	-0.724257	0.0461594	-0.330743	0.481648	-1.27096	0.00112904	-1.3488	0.00104826
Zm00001eb018700	0.658724	0.00319377	1.24476	1.76608e-05	-0.174318	0.474003	0.0100323	1
Zm00001eb018710	0	1	0	1	-0.297695	0.075392	0	1
Zm00001eb018720	2.11243	7.0681e-07	0.600045	0.078049	1.29803	0.000202637	0.426892	0.192075
Zm00001eb018740	-0.873331	0.0276331	-0.252341	0.670547	-0.564901	0.156732	0.0505492	1
Zm00001eb018750	-0.47175	0.381579	-0.238485	0.78826	-2.53045	2.99657e-05	0.934165	0.0720566
Zm00001eb018760	0.154889	0.815552	0.879049	0.0802786	0	1	0.0185698	1
Zm00001eb018770	0.151392	0.917819	0.462172	0.691557	0	1	0.692594	0.430738
Zm00001eb018780	0	1	0.201244	0.93355	0	1	0.0232399	1
Zm00001eb018790	0.274311	0.859893	0.733532	0.589066	0	1	0.748515	0.530693
Zm00001eb018800	0	1	0.573012	0.749786	0	1	0.747605	0.585683
Zm00001eb018810	0.0389858	0.905382	0.0180392	1	-0.177485	0.361297	-0.269233	0.155066
Zm00001eb018820	0.409736	0.668102	0.80186	0.401958	0.083501	1	0.0183222	1
Zm00001eb018830	-0.111357	0.651194	-0.0893617	0.810272	0.0564178	0.8843	0.29504	0.163677
Zm00001eb018840	-1.77415	3.32232e-06	-0.120185	0.834831	-0.944224	0.00226394	-0.0641691	0.941128
Zm00001eb018850	-0.617136	0.0446288	0.555343	0.103225	0.0201482	1	0.000126011	1
Zm00001eb018860	-0.392908	0.0169132	-0.848851	6.14724e-05	-0.325618	0.044554	-0.788392	9.78649e-05
Zm00001eb018870	1.48261	0.000199609	1.07916	0.0069521	1.05344	0.00407074	2.29723	4.73973e-06
Zm00001eb018880	-0.721201	0.0480025	0	1	-0.7068	0.0514407	-1.36603	0.000976112
Zm00001eb018910	0	1	0.0234631	0.893099	0.0713749	0.363292	0.201488	0.00912023
Zm00001eb018950	0	1	-0.0970151	0.647662	-0.0370104	0.904294	-0.0755028	0.716118
Zm00001eb018960	-0.327364	0.31103	0.0337752	1	-0.92694	0.00369118	-0.531802	0.0954188
Zm00001eb018970	0.142256	0.732945	-0.339898	0.384556	0.00640463	1	0.160825	0.728434
Zm00001eb018980	-0.0687946	0.802989	-0.049467	0.934298	-0.0633595	0.84648	-0.268603	0.187935
Zm00001eb018990	-0.348216	0.12914	-0.503585	0.0447307	-0.325866	0.156851	-0.0577782	0.917486
Zm00001eb019000	-0.133513	0.291752	-0.0501866	0.830619	0.0755028	0.613227	-0.130223	0.333032
Zm00001eb019010	-0.0544996	0.717384	-0.0906744	0.569471	-0.229848	0.0470408	0.0596567	0.723226
Zm00001eb019030	1.25393	0.000119609	0.0468375	0.98757	0.0532257	0.954006	0.180166	0.629156
Zm00001eb019050	2.42591	8.49381e-05	1.87513	0.00238906	1.52405	0.00545782	1.99678	0.000960754
Zm00001eb019060	-0.0544996	0.926785	0.00735632	1	-0.542065	0.0615264	0.457425	0.134356
Zm00001eb019070	-0.0320389	0.826421	-0.004299	1	-0.187612	0.0548899	0.00548351	1
Zm00001eb019080	0	1	0	1	-0.111327	0.822332	0	1
Zm00001eb019090	-0.471812	0.113628	-0.552498	0.092665	-1.31109	0.000125191	-0.671053	0.0293585
Zm00001eb019100	-0.00483998	1	0	1	-0.0234631	0.880626	0.128085	0.136047
Zm00001eb019120	-0.242374	0.4306	-0.295963	0.392868	-0.0931525	0.844659	-0.366686	0.22331
Zm00001eb019130	1.47319	6.97466e-05	0.562988	0.110054	1.01032	0.00246411	0.927568	0.00652645
Zm00001eb019140	-0.576897	0.00716086	-0.521038	0.0247678	-0.499577	0.01768	-0.674886	0.00325499
Zm00001eb019150	-0.184875	0.312773	-0.177216	0.413244	0.0566417	0.848811	-0.248467	0.176361
Zm00001eb019160	-0.804392	0.111647	-0.00952305	1	1.52126	0.00367263	-1.23859	0.0187079
Zm00001eb019170	-0.106583	0.447106	0	1	0	1	-0.166544	0.221637
Zm00001eb019200	-0.0583872	0.827595	-0.0908827	0.768793	-0.0929435	0.69888	-0.184171	0.364054
Zm00001eb019210	-0.39783	0.130197	0.0926756	0.870629	0.186818	0.544792	0.035946	0.996604
Zm00001eb019220	0.0141847	1	-0.0170592	1	-0.925479	0.00468544	0.0506245	0.982037
Zm00001eb019230	-0.034647	0.983185	-0.254701	0.588793	-0.844747	0.0134065	-0.974947	0.00710626
Zm00001eb019240	0.219069	0.431294	-0.24381	0.449936	0.556498	0.0283413	-0.0374705	0.990357
Zm00001eb019250	0.284961	0.351391	0.0626471	0.956296	1.02204	0.000958393	0.236787	0.490339
Zm00001eb019260	0.447549	0.0432841	-0.14427	0.662348	-0.624512	0.00605554	-0.305953	0.19364
Zm00001eb019280	-1.00748	0.00218294	-0.774775	0.0251975	-0.914453	0.00465025	-0.507609	0.119765
Zm00001eb019290	1.26154	0.00152699	0.495623	0.253852	0.668869	0.0725644	1.38568	0.00106881
Zm00001eb019310	0.0823795	0.53204	-0.0141694	1	0.0127834	1	0.0867141	0.5401
Zm00001eb019320	-0.0376743	0.957293	-0.069834	0.930064	0.0930962	0.82853	-0.224642	0.47393
Zm00001eb019330	-0.462684	0.0870271	-0.552	0.0634516	-0.322854	0.248508	-0.0406897	0.988022
Zm00001eb019340	-0.88625	0.000347697	-0.915767	0.000627549	-0.902777	0.000301293	-1.75251	5.23746e-07
Zm00001eb019350	-0.422778	0.0289036	-0.396898	0.0618186	-0.663023	0.00129917	-0.790764	0.000442604
Zm00001eb019360	-1.17011	0.021045	-1.46246	0.00986327	-1.26968	0.0126355	-0.953721	0.0675157
Zm00001eb019370	0.231118	0.628754	-0.0886967	0.952952	-0.181277	0.745009	-0.413977	0.351038
Zm00001eb019390	-0.13566	0.505576	-0.252295	0.221196	-0.174854	0.370172	-0.101058	0.685517
Zm00001eb019420	0.141689	0.556981	-0.400312	0.0811112	-0.0108717	1	-0.171402	0.490713
Zm00001eb019450	0.0633762	0.662206	0.0257686	0.955751	-0.0540492	0.743836	-0.0566417	0.748167
Zm00001eb019460	-0.560603	0.0794389	-0.341481	0.384626	-0.252072	0.490766	0.253275	0.51266
Zm00001eb019470	1.19594	0.000118832	0.488836	0.103788	0.499833	0.0636816	0.512361	0.068092
Zm00001eb019510	-0.270977	0.161541	0.0421781	0.955048	-0.191176	0.352613	-0.456701	0.0219755
Zm00001eb019520	0.387755	0.0380417	0.077534	0.83078	-0.178893	0.378292	0.0848367	0.769076
Zm00001eb019530	-0.321214	0.214027	-0.20517	0.544776	0.156978	0.614778	-0.260901	0.357036
Zm00001eb019550	-0.257554	0.0231582	-0.0261531	0.949066	-0.0280214	0.91001	0.01808	0.98179
Zm00001eb019560	-0.465724	0.173244	-2.22144	3.93833e-06	-0.782643	0.0204037	-0.205189	0.647823
Zm00001eb019570	0.000474025	1	-0.13595	0.288945	-0.0493142	0.748529	-0.118883	0.325234
Zm00001eb019580	-1.04506	0.0175605	-1.89758	0.000375465	-0.939827	0.030864	-0.140596	0.866981
Zm00001eb019590	1.3949	0.000656194	0.852833	0.0397209	1.30674	0.00118899	2.49033	3.95623e-06
Zm00001eb019600	-0.309003	0.123184	-0.582527	0.00939211	-1.77054	2.83851e-08	-1.23836	7.93633e-06
Zm00001eb019620	2.31162	7.02436e-07	1.18949	0.00234491	0.133749	0.792405	0.148658	0.778988
Zm00001eb019630	0.0745541	0.897885	-0.630857	0.0803639	-0.56605	0.0818355	-0.546583	0.108199
Zm00001eb019650	-0.0119824	1	0.354399	0.351731	1.52169	4.81969e-05	-0.00852431	1
Zm00001eb019660	-0.0501866	0.892965	0	1	0.103447	0.723507	-0.144375	0.59631
Zm00001eb019670	0.202155	0.291461	0	1	0.525051	0.00531222	0	1
Zm00001eb019680	0.900661	0.0151819	0.148907	0.836612	-0.475824	0.204854	-0.817508	0.0316775
Zm00001eb019690	0.0244577	0.953528	-0.154401	0.464697	-0.181231	0.297523	-0.178684	0.330354
Zm00001eb019700	0.384389	0.182638	-0.177225	0.680511	-0.23	0.474983	0.331338	0.285148
Zm00001eb019710	0.373406	0.330067	-0.37293	0.406725	-0.0996084	0.888872	0.066685	0.965077
Zm00001eb019720	0.0840317	0.877579	-0.0625748	0.971941	-0.305649	0.389785	0.211025	0.617057
Zm00001eb019730	-0.370505	0.146487	0.144548	0.719058	0.108096	0.768335	-0.290712	0.294568
Zm00001eb019740	-1.11258	2.23047e-06	0	1	0	1	0	1
Zm00001eb019750	0.216247	0.189216	-0.0414427	0.934504	-0.118715	0.530505	0.172005	0.340239
Zm00001eb019760	0	1	0	1	-0.034162	0.751626	0.0180676	0.929225
Zm00001eb019770	-0.137358	0.609791	-0.455656	0.0665566	-0.214915	0.380297	-0.287525	0.23537
Zm00001eb019780	1.12928	0.00019973	0.619477	0.0371097	0.890886	0.00179463	0.579947	0.0376045
Zm00001eb019790	-0.133513	0.793202	0.0479729	1	-0.64916	0.0704395	-0.119375	0.860467
Zm00001eb019800	-0.232747	0.380547	-0.628528	0.0216701	0.203974	0.464779	-0.0232332	1
Zm00001eb019830	0.802104	0.20496	-0.248701	0.839029	1.17261	0.0563072	1.11699	0.0817211
Zm00001eb019840	-0.650819	0.116813	-0.253395	0.688971	0.796252	0.0522822	0.557655	0.204947
Zm00001eb019850	-0.111414	0.609076	-0.121226	0.651552	0.0381375	0.938301	-0.401972	0.0333548
Zm00001eb019860	-1.00273	0.0382864	-1.50361	0.00611439	0.892442	0.0634965	1.03428	0.0389898
Zm00001eb019870	-0.042447	0.849642	-0.187102	0.262368	-0.0622448	0.762278	0.111515	0.52303
Zm00001eb019880	0.538471	0.000872027	0.150971	0.420874	-0.0469262	0.858852	0	1
Zm00001eb019890	0.543377	1.02979e-05	0	1	-0.0370104	0.811123	-0.0734641	0.548797
Zm00001eb019900	0.0737767	0.899484	-0.0774639	0.945988	-0.547205	0.09362	0.311239	0.405873
Zm00001eb019910	0.318179	0.478816	0.071482	0.979872	-0.199074	0.7158	0.54837	0.199899
Zm00001eb019920	0.103447	0.591558	0.0795956	0.779526	0.126469	0.499617	-0.0687144	0.793462
Zm00001eb019930	-0.699243	0.0764005	-0.733091	0.0930678	-0.794187	0.0428974	-1.05874	0.011134
Zm00001eb019940	-0.311925	0.339519	-1.11321	0.0019019	-0.312026	0.344153	-0.349944	0.300942
Zm00001eb019960	-0.207097	0.529011	-0.0660922	0.950059	0.0678991	0.918797	-0.14493	0.729783
Zm00001eb019970	0.596555	0.624469	0.122457	1	0.739341	0.533692	0	1
Zm00001eb019980	0	1	0	1	0	1	1.05908	7.58899e-06
Zm00001eb019990	-0.0655871	0.616701	-0.103139	0.459319	-0.0142148	0.993144	-0.0998534	0.430285
Zm00001eb020000	-1.58592	0.000919646	-0.995191	0.0419951	-1.55851	0.00109559	-1.68057	0.00088773
Zm00001eb020010	-0.85666	0.128365	-0.133955	0.944754	-0.119025	0.935567	-0.69467	0.250739
Zm00001eb020020	0.163255	0.638543	-0.722173	0.0226331	-0.804358	0.00612741	-0.943601	0.00271363
Zm00001eb020030	0	1	0.00460193	1	0.317133	0.0141533	0	1
Zm00001eb020040	0.669184	0.00782063	0.578047	0.0333417	0.892353	0.000814137	0.902533	0.00113863
Zm00001eb020060	0.244803	0.451703	0.476514	0.148648	0.0327132	1	1.09861	0.000999136
Zm00001eb020080	0.0772444	0.585211	0.17562	0.197753	-0.0370104	0.863127	0	1
Zm00001eb020090	-0.266418	0.167136	-0.492433	0.0198249	-1.01827	1.51914e-05	-0.177041	0.419458
Zm00001eb020100	-0.158362	0.729914	-0.176541	0.768955	-0.786446	0.0247778	-0.798596	0.0282009
Zm00001eb020110	-0.644275	0.0157017	-0.984944	0.0014622	-1.19296	9.94411e-05	-1.11009	0.000353682
Zm00001eb020120	0.0210125	1	-0.164014	0.730569	-0.0773155	0.898594	-0.169686	0.673809
Zm00001eb020130	0.215191	0.32156	-0.0487455	0.945731	-0.532375	0.0106337	-0.376978	0.0768415
Zm00001eb020140	-0.0936747	0.800922	-0.315827	0.305625	-0.272757	0.324217	0.465259	0.0845751
Zm00001eb020150	0.949376	0.000995439	0.42206	0.161847	0.502971	0.0592971	0.650829	0.0202349
Zm00001eb020160	-0.1908	0.271349	-0.066748	0.840214	-0.138063	0.463268	0	1
Zm00001eb020170	1.01043	0.00644921	0.864194	0.0305617	0.390842	0.306976	1.2093	0.00244375
Zm00001eb020180	1.44883	3.04926e-06	1.12107	0.000171598	1.33767	8.78432e-06	0.853544	0.00138871
Zm00001eb020190	-0.0260008	0.917145	-0.110493	0.51786	-0.432969	0.00163495	-0.224491	0.094883
Zm00001eb020200	-0.317216	0.205557	0.0177991	1	-0.394369	0.107204	-0.319185	0.223837
Zm00001eb020210	0	1	0.0460843	0.638963	0	1	-0.249511	0.00108147
Zm00001eb020220	0	1	0.0487955	0.815289	0	1	0.10655	0.403075
Zm00001eb020230	0	1	-0.119503	0.82898	-0.140744	0.717914	0.261053	0.430655
Zm00001eb020250	1.03111	1.57616e-05	-0.184111	0.458786	0.474519	0.0155857	0.108892	0.687172
Zm00001eb020260	-0.311054	0.366042	0.0806136	0.938297	-0.308031	0.37759	-0.0456861	0.993287
Zm00001eb020270	-0.47893	0.0104944	-0.194582	0.390156	0.467907	0.0119204	0	1
Zm00001eb020280	-0.151924	0.611562	-1.00042	0.000781037	-0.841577	0.00156264	-0.373197	0.155907
Zm00001eb020320	0.382524	0.21241	0.174475	0.711176	0.151048	0.70806	-0.296318	0.38256
Zm00001eb020330	-0.762846	0.0150346	-0.629586	0.0655198	-0.45126	0.149166	-0.506611	0.117486
Zm00001eb020340	0	1	0.017742	1	0.0751468	0.910983	0.331926	0.326837
Zm00001eb020350	-0.284764	0.345398	-0.476904	0.131464	0.27438	0.372106	0.146219	0.720794
Zm00001eb020360	0.441362	0.20821	-0.204305	0.700836	-0.0380061	1	-0.0792576	0.932884
Zm00001eb020370	-0.102524	0.658278	-0.236354	0.286216	-0.0233543	0.997307	0.0946544	0.73147
Zm00001eb020380	-0.276124	0.522846	-0.699735	0.0951237	0.0202446	1	-0.284036	0.543062
Zm00001eb020390	0.0951094	0.822805	0.0523406	0.977522	-0.0679654	0.918436	-0.0963558	0.857304
Zm00001eb020400	-0.387839	0.261901	-0.115422	0.875879	-0.216854	0.592671	-0.540326	0.120065
Zm00001eb020410	-0.0343748	0.902974	-0.0630113	0.837551	-0.163539	0.32477	0.146202	0.414968
Zm00001eb020420	0.013241	0.999032	-0.264635	0.168157	-0.274103	0.108052	-0.269465	0.130919
Zm00001eb020440	0.0173428	0.941432	-0.10015	0.449754	0.0984381	0.387268	0	1
Zm00001eb020460	0.527407	0.100419	0.0853715	0.928273	1.21442	0.00054439	0.322417	0.373044
Zm00001eb020490	-0.0501866	0.904949	0	1	0	1	-1.33443	1.76409e-05
Zm00001eb020500	0.384157	0.0444921	-0.326074	0.126001	0.272003	0.15939	0.308865	0.122157
Zm00001eb020510	-2.40104	8.52864e-08	-0.575717	0.0772229	-1.11475	0.000562734	-0.702581	0.0223789
Zm00001eb020530	1.06694	0.00153991	0.484171	0.176062	-0.0414427	0.993011	-0.0414427	1
Zm00001eb020540	-0.30967	0.534026	1.1543	0.0169602	2.28292	1.8639e-05	1.54513	0.0014759
Zm00001eb020580	0.388583	0.0110239	0.209741	0.223446	0.030575	0.942461	-0.343204	0.0279156
Zm00001eb020590	0.738462	0.0158185	0.160028	0.750373	0.451488	0.138636	-0.119973	0.81273
Zm00001eb020600	1.3408	2.46972e-06	1.42349	4.14484e-06	0.187178	0.439029	0.00204558	1
Zm00001eb020660	-0.363852	0.312086	0.591826	0.119508	0.197335	0.650528	-0.397792	0.28762
Zm00001eb020680	-0.663027	0.0554079	-0.811304	0.0340479	-0.618134	0.0732023	-0.714077	0.0465566
Zm00001eb020690	-0.621901	0.0516238	-0.829509	0.0196022	-0.623876	0.0496975	-0.372719	0.286894
Zm00001eb020710	0.747737	0.0200288	0.231375	0.608309	0.601999	0.0575985	0.400593	0.244901
Zm00001eb020720	0.194313	0.593134	-0.0635815	0.963341	-0.0158347	1	0.164644	0.704886
Zm00001eb020730	-0.0414427	0.799552	0.0662072	0.714258	0	1	0.285896	0.0171076
Zm00001eb020740	0.40786	0.475236	0.51906	0.416623	0.905963	0.0752353	0.915619	0.0846053
Zm00001eb020750	-0.172552	0.562074	-0.0431356	0.985265	0.113652	0.754864	-0.101903	0.81124
Zm00001eb020780	1.03545	0.00060193	0.49156	0.10911	0.468217	0.089649	0.286503	0.356782
Zm00001eb020790	1.39063	0.00176828	0.527726	0.28562	0.239422	0.655682	-0.374564	0.445254
Zm00001eb020800	0.123539	0.747603	-0.0188612	1	0.445162	0.125468	1.27512	0.000237138
Zm00001eb020830	-0.166525	0.701352	-0.0995528	0.913455	0.72571	0.0329178	-0.629984	0.0749912
Zm00001eb020850	-0.0376779	0.666721	-0.18305	0.0198863	0.112119	0.113678	0	1
Zm00001eb020860	0.3738	0.0795397	0.365153	0.123841	0.642821	0.00371474	0.516579	0.0202349
Zm00001eb020870	0.289151	0.371863	-0.105602	0.873931	-0.0590204	0.947906	-0.10829	0.840207
Zm00001eb020890	0	1	-0.00195958	1	-0.0482111	0.641089	0.0512672	0.633746
Zm00001eb020900	0.447666	0.124682	0.182139	0.677898	1.04612	0.000851085	0.0867957	0.883957
Zm00001eb020940	-2.47655	0.00054387	-0.407906	0.681594	-1.50099	0.0219332	-0.903278	0.19364
Zm00001eb020950	1.18012	0.000461283	0.818691	0.0164922	0.561343	0.0653315	0.786208	0.0146258
Zm00001eb020960	-0.25276	0.370148	0.20677	0.564666	-0.147498	0.662268	0.238171	0.435632
Zm00001eb020970	0.657906	0.148558	0.372821	0.536116	-0.564658	0.223701	0.0200079	1
Zm00001eb020980	0.146949	0.74022	0.269652	0.552762	-0.0459136	0.988774	-0.203844	0.649455
Zm00001eb020990	-0.360276	0.241791	-0.336628	0.349789	-0.114006	0.803696	-0.518678	0.0937474
Zm00001eb021010	0.396806	0.496376	-0.441552	0.518671	-0.721871	0.168854	-0.648995	0.24562
Zm00001eb021020	0.480438	0.149827	0.188133	0.720732	0.851848	0.0109348	0.359703	0.326639
Zm00001eb021030	-0.189849	0.66368	-0.273519	0.573733	-0.367496	0.330431	-0.678604	0.0638134
Zm00001eb021040	-0.979149	0.028569	-0.725468	0.145918	-0.72917	0.101735	-0.957735	0.0380368
Zm00001eb021050	0.255137	0.572758	0.459948	0.318531	0.558394	0.152516	0.430065	0.314469
Zm00001eb021060	-2.32025	0.0209729	-1.93124	0.0798587	-2.98706	0.00394451	-2.53331	0.0156044
Zm00001eb021070	0.553828	0.0194197	0.340572	0.202662	0.25262	0.310231	-0.266852	0.302159
Zm00001eb021090	-1.09571	1.27129e-05	0.0479602	0.946263	-0.539404	0.00909382	-0.106	0.71613
Zm00001eb021100	-0.172406	0.667093	0.087934	0.925763	-0.150426	0.740398	0.224017	0.585848
Zm00001eb021130	0	1	0.197802	0.140331	0	1	-0.0630113	0.713511
Zm00001eb021150	-0.269926	0.625021	-0.061048	1	-0.288524	0.609515	-0.494061	0.333171
Zm00001eb021170	-0.41784	0.167825	-0.44157	0.192698	-0.222368	0.523522	-0.710295	0.0225878
Zm00001eb021200	0.533526	0.0593641	0.540407	0.0843263	0.676962	0.0174548	0.161534	0.678298
Zm00001eb021210	0.138273	0.405454	-0.0674077	0.814355	-0.240997	0.116932	0.199276	0.225737
Zm00001eb021220	-0.219	0.325205	-0.426161	0.066382	-0.71098	0.00151895	-0.593309	0.00822784
Zm00001eb021230	0.887073	0.0350871	-0.184791	0.814355	-0.825719	0.0481762	-0.390605	0.420439
Zm00001eb021240	-0.652448	0.00536569	-0.484052	0.0533902	-0.314798	0.17239	-0.507059	0.0316506
Zm00001eb021250	-0.0301708	0.935823	-0.0193608	1	-0.0828449	0.728899	-0.231888	0.210156
Zm00001eb021260	-0.32883	0.115932	-0.201019	0.44565	-0.0902216	0.762816	-0.145566	0.579891
Zm00001eb021270	-1.75496	9.01227e-07	-0.864043	0.00387837	-1.74201	1.11742e-06	-0.666602	0.0149399
Zm00001eb021280	0.626608	0.147851	0	1	-0.327529	0.508586	0	1
Zm00001eb021290	-1.86816	4.60613e-05	-1.46264	0.00132146	-1.66826	0.000161371	-1.64623	0.000319658
Zm00001eb021300	-0.151807	0.585211	0.105527	0.80813	-0.373702	0.113835	-0.189313	0.506118
Zm00001eb021310	-0.497947	0.445388	1.14565	0.0800606	0.520056	0.430073	0.65155	0.321157
Zm00001eb021320	-0.156681	0.535198	-0.436078	0.0728328	-0.823962	0.000615805	-0.51418	0.0248587
Zm00001eb021330	0.160323	0.663151	-0.063377	0.959649	-0.0411658	0.988146	-0.322469	0.330938
Zm00001eb021340	-0.0749095	0.842126	-0.518794	0.0549687	-0.813886	0.00176793	-0.260327	0.342326
Zm00001eb021350	2.02271	1.09752e-05	1.18284	0.00507521	1.15314	0.00293228	-0.251279	0.595247
Zm00001eb021360	-0.0280214	0.922079	-0.241247	0.135271	0.0234631	0.971356	-0.0234631	0.980153
Zm00001eb021370	-0.0325369	0.8214	0.166827	0.125502	-0.0142148	0.983779	0.0501866	0.722441
Zm00001eb021380	0.0694984	0.893043	-0.174723	0.705302	0.365926	0.229639	-0.232772	0.516684
Zm00001eb021390	0.218555	0.455316	-0.209632	0.560115	-0.0318897	0.999101	0.0565455	0.94417
Zm00001eb021400	-0.0490275	0.884368	-0.0117348	1	-0.447885	0.0234706	-0.127795	0.618504
Zm00001eb021410	0.0142148	0.939323	-0.0799556	0.454496	-0.137142	0.102483	-0.112862	0.207732
Zm00001eb021420	-0.00023597	1	-0.951865	0.00708427	-0.231107	0.527479	-0.260077	0.485905
Zm00001eb021450	0.195874	0.219891	-0.118901	0.57942	-0.146326	0.388123	0.0961013	0.640269
Zm00001eb021470	0	1	-0.158939	0.880198	-0.0672113	0.98471	0.0250456	1
Zm00001eb021480	0	1	0.352696	0.0586677	0	1	-0.091669	0.700786
Zm00001eb021500	-0.00916025	0.975044	-0.0141094	0.980111	-0.0320279	0.788776	0	1
Zm00001eb021510	0.493012	0.0345765	0.164867	0.620488	0.684777	0.00449722	0.0909662	0.816837
Zm00001eb021530	-2.5844	7.42207e-07	-2.00938	5.00822e-05	-1.86277	4.0069e-05	-2.38562	6.88785e-06
Zm00001eb021540	-0.65144	0.0200806	-0.439397	0.159704	-0.0623035	0.927126	-0.603048	0.0363969
Zm00001eb021550	-0.362534	0.347308	-0.34079	0.461125	1.38525	0.000502799	0.291832	0.503593
Zm00001eb021560	0.121818	0.561449	-0.0183718	1	-0.0501866	0.88597	0.00435205	1
Zm00001eb021570	0.0955343	0.745389	0	1	0.158362	0.545892	0	1
Zm00001eb021590	-0.43369	0.200881	-0.424114	0.274615	-0.319874	0.374039	-0.724242	0.0350511
Zm00001eb021600	0.612904	0.0553045	1.29773	0.00069433	-0.173424	0.678599	-1.00451	0.00393949
Zm00001eb021610	0	1	0.0836539	0.706267	0.741568	1.9789e-05	-0.095627	0.598127
Zm00001eb021640	0.370602	0.00514148	-0.127099	0.431886	0.068416	0.685229	0	1
Zm00001eb021650	-0.0953702	0.86443	-0.0478302	1	1.02751	0.00420175	-0.80758	0.0250094
Zm00001eb021670	-0.17475	0.786274	-1.04359	0.0402228	-0.925655	0.0436491	-0.434675	0.411719
Zm00001eb021680	1.36056	0.0231765	-0.109723	0.976681	0.45579	0.507907	1.07171	0.0831256
Zm00001eb021690	1.86229	0.0282346	1.59739	0.0876726	6.05597	4.76734e-07	4.97862	1.4217e-05
Zm00001eb021700	0.190236	0.728955	0.163754	0.846819	1.52756	0.000787251	2.23408	3.71518e-05
Zm00001eb021710	1.05413	0.0182897	-0.621214	0.220589	1.6339	0.000697986	-0.290934	0.610863
Zm00001eb021720	2.53303	0.000550018	-0.0134337	1	-1.17185	0.0789588	-0.702815	0.349162
Zm00001eb021730	0.0744146	0.664209	0.0432879	0.900447	-0.129464	0.39412	0.0272376	0.956611
Zm00001eb021750	0.150527	0.505529	-0.245014	0.300194	-0.0887743	0.754864	-0.23735	0.276347
Zm00001eb021760	-0.441983	0.120578	-0.278215	0.435513	-0.370459	0.200224	-0.285024	0.37315
Zm00001eb021770	0.754468	0.0146454	0.537145	0.113207	0.228238	0.521213	0.545772	0.0850616
Zm00001eb021780	-0.702496	0.133299	-0.533513	0.340098	1.12993	0.0157288	-1.59871	0.0019406
Zm00001eb021790	-3.5297	0.000435698	-3.72875	0.000634676	1.00984	0.291751	-0.816898	0.441516
Zm00001eb021800	0.0706635	0.850421	-0.213207	0.494226	0.126171	0.689789	-0.242368	0.369692
Zm00001eb021820	-0.226535	0.376952	-0.453503	0.0859389	-0.00287055	1	-0.35783	0.154137
Zm00001eb021830	-0.276075	0.55391	-0.118891	0.911104	-0.122666	0.865874	-0.0296792	1
Zm00001eb021840	1.19911	0.000821441	0.667673	0.0678482	0.362852	0.29916	0.252888	0.533688
Zm00001eb021850	0.146144	0.593352	0.375845	0.146152	-0.0180822	1	0.141496	0.645047
Zm00001eb021860	-0.0685815	0.784711	-0.264868	0.194919	-0.0836539	0.740107	-0.248886	0.193258
Zm00001eb021870	0.0743806	0.403534	-0.0460843	0.728041	0.0188612	0.923313	-0.11074	0.206455
Zm00001eb021880	-0.0407824	0.953528	-0.0146836	1	-0.101835	0.813448	-0.401374	0.166414
Zm00001eb021890	0.241253	0.300611	0.158191	0.617406	-0.312041	0.164987	0.0541961	0.925016
Zm00001eb021900	-0.853513	0.000145172	-0.904579	0.000224151	-0.775955	0.000390312	-0.517808	0.0128222
Zm00001eb021910	0.114943	0.32409	-0.0558716	0.767291	-0.0291014	0.897363	0	1
Zm00001eb021920	-0.0360638	0.80132	0.00460193	1	-0.0313254	0.85923	-0.0433473	0.785497
Zm00001eb021940	-0.205813	0.345663	-0.250856	0.301365	0.127742	0.614635	-0.225424	0.321145
Zm00001eb021970	-0.244289	0.161285	-0.0673749	0.846457	-0.0365048	0.936272	-0.0355396	0.9494
Zm00001eb021990	1.06761	0.00154889	0.686841	0.0494416	0.0706467	0.92805	0.264588	0.484333
Zm00001eb022000	0.168554	0.531948	0.247511	0.393839	0.387898	0.0990755	0.207618	0.451395
Zm00001eb022010	-0.554062	0.167682	0.945934	0.0306445	0	1	0	1
Zm00001eb022020	-0.268053	0.4185	0	1	0.0403075	0.991938	-0.684222	0.0300531
Zm00001eb022030	0.420325	0.097048	1.25318	9.98129e-05	-0.189463	0.519131	-0.487854	0.0620844
Zm00001eb022040	-0.0630113	0.944864	-0.231533	0.70373	-0.643282	0.0990481	0.594983	0.146609
Zm00001eb022050	-0.347774	0.0213198	-0.179178	0.316226	-0.340319	0.0234483	-0.26422	0.0900698
Zm00001eb022080	-0.680862	0.0365066	-0.836299	0.0205889	-0.386758	0.251895	-0.693575	0.0394865
Zm00001eb022120	0.0707623	0.829812	-0.273546	0.292903	-0.169563	0.50486	0.050316	0.935031
Zm00001eb022130	-0.22305	0.460218	-0.106237	0.847007	-0.296704	0.302087	-0.179163	0.610018
Zm00001eb022150	0.0511777	1	0.0564342	1	-0.284512	0.93339	-0.250227	0.961156
Zm00001eb022160	-0.212602	0.541245	0.0783844	0.933084	-0.860275	0.00567287	-0.199129	0.609477
Zm00001eb022180	-0.0278009	0.992399	-0.556135	0.111792	-0.185725	0.641249	-0.305459	0.395493
Zm00001eb022190	0.202853	0.314581	0	1	-0.0501866	0.898813	-0.0142148	1
Zm00001eb022200	-0.0129386	1	0.277616	0.835221	0	1	0.819635	0.26703
Zm00001eb022220	-0.203228	0.439517	-0.268851	0.353234	0.326481	0.179527	0.0893784	0.829964
Zm00001eb022230	0.124406	0.749448	-0.0419156	0.99953	-0.773884	0.00933525	-0.649955	0.0323189
Zm00001eb022240	0.11466	0.809991	0.122961	0.85888	0.109444	0.844525	0.36649	0.315331
Zm00001eb022250	-0.285343	0.0651433	-0.0937982	0.694046	-0.353345	0.0226075	-0.0968322	0.63495
Zm00001eb022280	-0.465072	0.166334	-1.59575	0.000135198	-2.17249	1.38106e-06	-1.24552	0.000941713
Zm00001eb022290	0.0142499	1	0.0326158	1	-1.16848	0.00709167	0.255178	0.653845
Zm00001eb022310	0	1	-0.82698	0.0308347	0	1	0	1
Zm00001eb022330	0.141391	0.622631	0.0960477	0.838946	-0.315622	0.19524	0.406701	0.101349
Zm00001eb022370	-0.302061	0.419005	-0.242019	0.621952	-0.316842	0.399233	-1.90359	2.54745e-05
Zm00001eb022380	-0.917054	0.0795567	-0.8219	0.161847	-1.55111	0.00419133	-2.58027	8.0181e-05
Zm00001eb022390	-1.12832	0.256372	0.384317	0.839834	-0.388876	0.785604	0.548431	0.676544
Zm00001eb022400	-0.0879149	0.58328	0.00868064	1	-0.0505312	0.812813	0.0311388	0.934555
Zm00001eb022410	0.663786	0.0316441	-0.519701	0.130158	0.261532	0.449667	-0.254944	0.489062
Zm00001eb022430	1.04619	1.79238e-05	0.129606	0.664387	0.0242147	0.998786	-0.250373	0.246119
Zm00001eb022440	0.257851	0.349068	-0.267699	0.403321	0.333216	0.20788	-0.17215	0.603729
Zm00001eb022450	0.164381	0.0514518	-0.0142148	0.985571	-0.0512252	0.628649	-0.109763	0.225869
Zm00001eb022500	0.547883	0.000202912	0.0713321	0.738934	0.331473	0.0122672	0.770669	1.41934e-05
Zm00001eb022520	-0.0672113	0.801453	-0.152146	0.544676	0	1	0.080017	0.788372
Zm00001eb022540	0.0771904	0.947664	-0.53359	0.371861	0	1	0	1
Zm00001eb022570	-0.138882	0.762036	-0.255518	0.588793	-0.301177	0.423568	0.17197	0.727826
Zm00001eb022580	1.72626	1.59081e-06	-0.237615	0.498698	0.723342	0.00830877	0.11412	0.791477
Zm00001eb022610	-0.26355	0.707799	0	1	0.810043	0.14307	-0.209694	0.823293
Zm00001eb022630	0.0658866	0.967824	-0.222591	0.822768	-1.03822	0.0457611	-0.00952484	1
Zm00001eb022640	0.124018	0.180161	0.133275	0.19703	0	1	0	1
Zm00001eb022650	0.343287	0.120818	0.117114	0.748177	0.174807	0.48717	0.0145512	1
Zm00001eb022660	3.03184	1.74002e-07	1.45592	0.00161873	2.38135	3.76861e-06	1.67997	0.00031756
Zm00001eb022670	0.0561957	0.823323	-0.230388	0.240299	-0.111574	0.588974	-0.222501	0.222035
Zm00001eb022680	0.359446	0.162183	-0.104852	0.832338	-0.242071	0.381077	-0.120622	0.753414
Zm00001eb022700	0.048622	0.910598	-0.143702	0.685652	-0.14027	0.630934	-0.0234631	1
Zm00001eb022710	-0.201601	0.822886	0.859556	0.217055	0.10514	0.964101	0.426888	0.578765
Zm00001eb022720	0.817986	0.00178626	-0.117304	0.789634	0.104446	0.772839	0.0241773	1
Zm00001eb022740	-0.122034	0.726816	-0.34742	0.265494	-0.178676	0.58013	-0.535602	0.0529171
Zm00001eb022750	-0.245415	0.483716	-0.756821	0.0286815	-0.458397	0.14602	-0.260655	0.484525
Zm00001eb022760	1.06082	0.00188334	0.976963	0.00742844	1.30561	0.000301776	1.12032	0.00184315
Zm00001eb022770	0.161809	0.700691	-0.423267	0.275104	-0.129856	0.796352	0.154889	0.759161
Zm00001eb022790	0.549028	0.0105176	0.0173315	1	0.171332	0.474123	0	1
Zm00001eb022810	-0.381174	0.071055	-0.0136758	1	0.222486	0.321195	-0.0611224	0.891395
Zm00001eb022820	-0.141534	0.438506	-0.331436	0.0709637	-0.86809	2.04247e-05	-0.291689	0.0913197
Zm00001eb022830	0.0147344	1	-0.23482	0.478144	-0.0373692	0.983695	-0.19324	0.540469
Zm00001eb022840	0	1	0.300587	0.453831	0.0442981	0.986812	0	1
Zm00001eb022850	-0.0834253	0.829735	0.141228	0.740228	0.0265376	1	0.0614149	0.929622
Zm00001eb022860	-4.079	9.61179e-06	-0.600859	0.545688	-2.83181	0.000495848	-0.785916	0.341071
Zm00001eb022870	0.377263	0.242982	-0.48103	0.172573	0.6635	0.0332843	-0.0368408	1
Zm00001eb022880	-0.133922	0.982143	-0.253563	0.969003	3.81107	0.00433805	0.0813735	1
Zm00001eb022890	-1.31291	0.000114574	-1.04371	0.00238906	-2.16786	3.62466e-07	-0.610085	0.046767
Zm00001eb022900	-0.0630113	0.392307	0	1	-0.258877	0.00054676	0	1
Zm00001eb022910	-0.82911	0.000317821	-0.617339	0.0082015	-0.5083	0.0148487	-0.569379	0.00962944
Zm00001eb022920	1.3549	0.000945569	0.964439	0.0223236	1.99674	1.92218e-05	1.43019	0.000943162
Zm00001eb022930	1.50608	2.50037e-08	0.530229	0.00557504	1.3797	7.97385e-08	1.3489	3.91741e-07
Zm00001eb022940	-0.0931819	0.886197	-0.155938	0.833857	0.594388	0.118602	0.186472	0.740879
Zm00001eb022950	0.403345	0.0498104	-1.42498	2.21194e-06	-0.0721792	0.829539	0.126282	0.644289
Zm00001eb022960	-0.137023	0.257979	-0.130544	0.356556	-0.0450011	0.801348	-0.0717963	0.643148
Zm00001eb022970	-0.606071	0.0326269	-0.53778	0.0857322	-0.811893	0.0053506	-0.420226	0.158393
Zm00001eb022980	-0.92334	0.0476326	-1.05121	0.0410651	-1.90044	0.000280526	-0.803415	0.0976117
Zm00001eb022990	1.35803	0.000154433	0.245909	0.569614	-0.134328	0.769994	0.103081	0.864033
Zm00001eb023010	-2.06633	3.05157e-05	-1.42823	0.0027608	-2.30299	9.56239e-06	-0.614494	0.157452
Zm00001eb023020	-0.289986	0.314888	-0.00444081	1	-0.603453	0.0272888	-0.394965	0.171788
Zm00001eb023050	-0.0225211	1	-1.64118	0.00871924	0.0414427	1	-0.0547873	1
Zm00001eb023060	-0.732501	0.456048	-2.89895	0.00428873	-1.05077	0.254175	-0.367647	0.799691
Zm00001eb023070	-3.5561	3.31975e-05	-2.43483	0.00316182	-2.8558	0.000343445	-2.98632	0.000381212
Zm00001eb023080	0.0271917	0.954816	0.310581	0.133786	0.0205288	1	0.00902651	1
Zm00001eb023090	-0.554108	0.0617018	-0.718743	0.0285989	-0.979817	0.00182945	-0.290703	0.389255
Zm00001eb023100	0.0720771	0.89934	-0.0507149	0.990886	-0.634785	0.0455177	-0.763174	0.0218499
Zm00001eb023110	-0.138383	0.531622	0.224583	0.331803	0.292355	0.132065	0.113981	0.662999
Zm00001eb023120	0.145277	0.723718	-0.285911	0.483719	0.181304	0.6523	0.00133373	1
Zm00001eb023130	0.293819	0.0357595	0.0516606	0.860998	-0.00716273	1	-0.0839367	0.654697
Zm00001eb023140	0.430109	0.0893991	-0.399076	0.160003	-0.106057	0.774689	-0.630327	0.0173037
Zm00001eb023150	0.294547	0.360169	-0.221314	0.600595	0.200311	0.582049	-0.0547197	0.96683
Zm00001eb023160	0.158566	0.439618	-0.145544	0.569471	-0.146319	0.494921	-0.0163831	1
Zm00001eb023170	0.0522555	0.890639	-0.29598	0.240584	-0.0200526	1	-0.0276006	1
Zm00001eb023180	-1.28468	0.00284276	-0.400317	0.44229	-0.981774	0.017734	-0.539461	0.221621
Zm00001eb023200	0	1	0	1	0.105313	0.872049	0	1
Zm00001eb023210	0.61743	0.158889	-0.404026	0.465813	0.239374	0.668785	0.0424926	1
Zm00001eb023220	0.0280214	0.791574	0	1	-0.1771	0.0190401	-0.150971	0.0525385
Zm00001eb023230	0.488142	0.145857	-0.062315	0.974734	-0.112818	0.838304	0.0252724	1
Zm00001eb023240	-0.895395	1.81739e-06	-0.112642	0.555767	-0.300066	0.03281	-0.58472	0.000398668
Zm00001eb023250	-0.0298274	0.988584	-0.452912	0.209857	-1.30412	0.000250301	-0.787123	0.0176186
Zm00001eb023260	0.401465	0.19947	-1.05954	0.0027213	-1.2202	0.000341566	0.117136	0.822666
Zm00001eb023270	-0.175212	0.39453	-0.560682	0.0090037	-0.218079	0.273232	-0.330245	0.0954522
Zm00001eb023280	1.24718	0.000161613	0.631676	0.0489719	1.71189	5.15755e-06	1.35245	0.000147448
Zm00001eb023290	0.0971693	0.806689	0.406275	0.193888	0.495335	0.0709044	-0.00598982	1
Zm00001eb023300	0.107309	0.688092	0	1	-0.438135	0.0381252	-0.176999	0.484333
Zm00001eb023310	0.404727	0.54336	0	1	-0.110542	0.950911	0.118494	0.950488
Zm00001eb023330	-0.496374	0.00859927	-0.399626	0.0498406	-0.696869	0.000578731	-0.501842	0.0104647
Zm00001eb023360	1.11056	0.0132571	0.318289	0.612435	-0.659689	0.138392	-0.790933	0.084875
Zm00001eb023380	0.259223	0.860027	-0.462708	0.770855	0	1	1.29377	0.185771
Zm00001eb023400	-0.688282	0.0338503	-1.31675	0.000673121	-0.543691	0.0924813	-0.198519	0.644587
Zm00001eb023410	-0.121561	0.143964	0	1	0	1	-0.0209072	0.917375
Zm00001eb023420	-2.34059	0.000253344	-1.08029	0.0873468	-1.43836	0.0127199	-2.03762	0.00144742
Zm00001eb023430	0	1	0.136648	0.442481	0	1	-0.134033	0.405478
Zm00001eb023440	-0.231998	0.660222	0	1	-0.295842	0.563488	-0.0200795	1
Zm00001eb023450	-0.285573	0.385407	-0.268949	0.501579	0.14796	0.723907	-0.296537	0.394686
Zm00001eb023460	0.830532	0.106403	-0.165127	0.893835	1.73158	0.00151653	0.550142	0.335385
Zm00001eb023480	-0.4185	0.035	0	1	0	1	-0.19518	0.386031
Zm00001eb023490	-0.0688734	0.67346	0.421759	0.0048971	-0.0576445	0.759583	-0.00395604	1
Zm00001eb023500	-0.158235	0.68163	-0.62807	0.0644253	-0.82204	0.00877767	-0.376103	0.260684
Zm00001eb023510	-0.645091	0.015941	-0.230252	0.508895	-0.175443	0.584551	-0.087609	0.860571
Zm00001eb023520	0.371687	0.210731	0.370413	0.275104	0.211141	0.535184	-0.280679	0.395875
Zm00001eb023530	-1.10272	0.00248738	-0.737042	0.0541611	-0.659779	0.0561361	-0.0792886	0.935031
Zm00001eb023540	1.88405	6.27405e-05	0.397472	0.432322	1.41785	0.00105243	0.573378	0.177333
Zm00001eb023560	0.0215897	0.953043	-0.118849	0.540181	0	1	0	1
Zm00001eb023570	-1.15687	0.029776	-0.0464726	1	-3.02242	7.53717e-06	-1.55034	0.00652312
Zm00001eb023580	-0.225832	0.232494	0.00749284	1	-0.0501866	0.889745	-0.118434	0.619231
Zm00001eb023590	0.286717	0.27906	-0.340921	0.245217	0.307014	0.242521	-0.154354	0.648898
Zm00001eb023600	-0.706031	0.0222626	-0.728365	0.0317659	-0.0276787	1	-0.705935	0.0269394
Zm00001eb023620	0.875411	0.0176916	-0.158027	0.819211	-0.387235	0.319123	-0.228241	0.636333
Zm00001eb023630	0	1	-0.340616	0.127893	-0.118715	0.639898	0	1
Zm00001eb023650	-0.786657	0.0131206	-0.644588	0.0614581	-1.60022	2.56685e-05	-0.543234	0.0946509
Zm00001eb023660	-0.172862	0.303395	0.0339161	0.959834	-0.788469	3.89567e-05	-0.124855	0.521315
Zm00001eb023680	0.449927	0.0362107	0.064215	0.908847	0.100976	0.734889	0.0189582	1
Zm00001eb023690	-1.09035	6.2411e-05	-0.867484	0.00146906	-1.72091	3.11451e-07	-1.71426	1.07304e-06
Zm00001eb023700	0.136237	0.291619	0	1	0.171872	0.168905	0.220091	0.0853717
Zm00001eb023710	-1.02946	0.00428658	-0.136053	0.846668	-0.793974	0.0227271	-0.867574	0.0174311
Zm00001eb023720	-0.169399	0.0782118	-0.0600243	0.680781	-0.0759649	0.489954	-0.230633	0.0214024
Zm00001eb023730	-0.0644424	0.6851	-0.170798	0.242379	-0.0831727	0.588178	-0.291639	0.0266376
Zm00001eb023770	0.239087	0.377984	0.00469173	1	0.419314	0.0963094	-0.281076	0.314055
Zm00001eb023780	0.642028	0.0674269	0.206774	0.707332	0.583117	0.0962887	0.664721	0.0675146
Zm00001eb023810	-0.388257	0.172472	-0.718217	0.0209791	-0.697508	0.0137	0.316816	0.305013
Zm00001eb023820	-0.717302	0.0344399	0.00740668	1	-0.516416	0.129064	-0.251343	0.548601
Zm00001eb023830	0.744991	0.0140104	-0.0447318	0.996092	0.387655	0.205987	0.342089	0.298789
Zm00001eb023840	-0.752654	0.0783681	-2.53539	1.41752e-05	-1.43839	0.00155771	-1.0944	0.0147604
Zm00001eb023850	0	1	-0.199496	0.0110122	0	1	0	1
Zm00001eb023860	-0.501052	0.00115793	-0.347166	0.029384	-0.0201502	0.987121	-0.249475	0.0956598
Zm00001eb023870	-0.328941	0.118052	-0.489676	0.0340876	-0.492722	0.0190389	-0.593173	0.00793703
Zm00001eb023880	0.592612	0.0050572	-0.533577	0.0191521	0.178898	0.433173	-0.260859	0.237005
Zm00001eb023890	0.37995	0.1609	-0.273519	0.411438	0.436443	0.102914	-0.0669876	0.920344
Zm00001eb023910	0.147154	0.619353	-0.0303841	1	0.163934	0.582483	0.172493	0.580024
Zm00001eb023920	-0.668178	0.014861	-1.20734	0.000301286	-0.687893	0.0121793	-1.32467	8.94806e-05
Zm00001eb023930	0.923506	0.00573843	0.116006	0.869413	0.368825	0.278295	0.397167	0.260157
Zm00001eb023950	0.173788	0.829201	-0.708068	0.260206	1.85432	0.00131483	-0.0957639	0.969813
Zm00001eb023970	-0.381994	0.197736	-0.299329	0.405765	-0.925496	0.00241439	-0.168496	0.670049
Zm00001eb023980	-0.00900175	1	-0.953527	0.00465918	-0.949856	0.00225041	-0.411285	0.188819
Zm00001eb024020	0.410014	0.00300346	0.0505165	0.852565	-0.213889	0.106225	0.199242	0.15216
Zm00001eb024030	-0.0645856	0.983508	0.604541	0.454242	-0.223974	0.827745	-0.406737	0.623138
Zm00001eb024070	0.138061	0.638475	-0.102265	0.825549	0.138911	0.6523	-0.182245	0.539852
Zm00001eb024110	0.251412	0.00731294	0.196986	0.0508811	-0.0218318	0.91715	0.141789	0.139734
Zm00001eb024120	-0.497725	0.0355191	-0.511325	0.0496537	-0.419902	0.0743735	-0.380409	0.123667
Zm00001eb024130	-0.144443	0.785071	-0.185196	0.780232	-0.100957	0.89587	0.0529172	0.995334
Zm00001eb024150	-0.0472907	0.774573	-0.499928	0.000556308	-0.0142148	1	0	1
Zm00001eb024180	0	1	-0.28602	0.172573	0.0899846	0.724098	-0.0135473	1
Zm00001eb024190	0.594143	0.0149293	0.154593	0.669192	0.652917	0.00800781	0.521781	0.0369132
Zm00001eb024200	-0.594049	0.000730187	-0.451527	0.0128633	-0.397415	0.0149308	-0.775806	0.000109355
Zm00001eb024210	0.0522124	0.92654	-0.128936	0.797807	0.227291	0.472852	-0.0737101	0.909239
Zm00001eb024220	0	1	0	1	-0.412963	0.0637134	-0.508926	0.0286742
Zm00001eb024230	-0.137439	0.641927	-0.213417	0.502002	-0.21856	0.414354	-0.343415	0.18099
Zm00001eb024240	0.839649	0.0237681	0.128002	0.876199	0.609726	0.0986687	0.625435	0.103861
Zm00001eb024250	-0.230323	0.862188	-0.0325369	1	-0.24019	0.877874	-0.38785	0.758936
Zm00001eb024260	-0.427715	0.0207892	-0.521335	0.0113691	-0.398031	0.0299575	-0.389401	0.0406138
Zm00001eb024270	-0.47459	0.0292718	-0.189777	0.505424	-0.0329296	0.979449	-0.377291	0.0943335
Zm00001eb024280	-1.10001	5.41952e-06	-0.739701	0.00098029	-0.709949	0.000612517	-0.541678	0.00751689
Zm00001eb024290	0.0216431	0.989333	-0.1944	0.531948	-1.07853	7.76156e-05	-0.610864	0.0129909
Zm00001eb024300	-0.609191	0.193235	-0.337231	0.600525	-1.07781	0.0191823	-0.0630113	0.996813
Zm00001eb024320	-0.102906	0.844878	-0.409158	0.313408	-1.15723	0.00146349	-1.22279	0.00138878
Zm00001eb024330	1.85307	7.82516e-06	0.20318	0.687421	0.201343	0.625111	0.540778	0.116104
Zm00001eb024350	0.104215	0.526414	-0.0193608	1	-0.174554	0.240822	-0.19137	0.213558
Zm00001eb024360	-0.514438	0.00107744	-0.471659	0.00482629	-0.628234	0.000171948	-0.277786	0.0675281
Zm00001eb024380	0.154815	0.791386	0.577643	0.225423	0.536508	0.207159	0.896544	0.037265
Zm00001eb024390	0.121422	0.708555	-0.244095	0.447675	-0.130171	0.700996	0.314976	0.250403
Zm00001eb024430	2.02225	3.28717e-09	0.631676	0.00427232	-0.0283692	0.982824	0.581046	0.00534229
Zm00001eb024440	1.37422	2.15784e-05	0.600323	0.0413278	0.0152941	1	0.883747	0.00264771
Zm00001eb024450	-0.0198285	0.993798	-0.159079	0.631971	-0.593194	0.0109041	-0.207946	0.436112
Zm00001eb024460	1.69075	2.68564e-06	0.530952	0.0804676	0.214388	0.497628	0.33152	0.267841
Zm00001eb024470	0.212178	0.350243	0	1	0	1	0	1
Zm00001eb024480	-0.181989	0.631147	-0.368112	0.326063	-1.08917	0.00118899	-0.784743	0.0169239
Zm00001eb024490	-1.23304	1.28006e-05	-0.904679	0.000869809	-0.753326	0.00187343	-1.00139	0.000251896
Zm00001eb024550	-0.813649	0.000613427	-0.612971	0.0120563	-0.35443	0.103705	-0.556331	0.015015
Zm00001eb024560	-0.258113	0.152444	-0.369146	0.0604625	-0.277945	0.120457	-0.426056	0.0220446
Zm00001eb024570	0.385515	0.195662	0.087136	0.909192	-0.876596	0.0038229	-0.265567	0.432412
Zm00001eb024600	-0.774335	0.0231765	-0.858354	0.0224632	-0.480149	0.161609	-0.706831	0.0440181
Zm00001eb024620	-0.722988	0.0235314	-0.420928	0.253296	-0.659735	0.037007	-0.481484	0.1491
Zm00001eb024640	-0.140744	0.780661	0	1	-1.1321	0.00296563	0	1
Zm00001eb024680	-0.725864	0.0210289	-0.852124	0.0147385	-0.743176	0.0179625	-1.2121	0.000716843
Zm00001eb024700	-0.390498	0.017282	-0.328711	0.066667	-0.337145	0.0372245	-0.585289	0.00133649
Zm00001eb024740	-0.927268	0.000116662	-0.507005	0.0289368	-0.344354	0.100645	-0.482892	0.026812
Zm00001eb024750	-0.76443	0.000287434	-0.293884	0.167328	-0.87043	8.0895e-05	-0.581009	0.00455402
Zm00001eb024800	-0.644467	0.00518063	-0.448615	0.0689375	-0.86606	0.000447671	-0.540466	0.0205864
Zm00001eb024810	-0.160651	0.384522	-0.105328	0.68908	-0.0828449	0.725029	-0.094304	0.694366
Zm00001eb024820	-2.1025	5.56521e-05	-0.693218	0.16523	-1.88651	0.000184439	-0.670105	0.15101
Zm00001eb024850	-0.0401654	0.944535	-0.360434	0.200852	-0.437016	0.0765689	-0.362101	0.165909
Zm00001eb024870	2.36874	0.000184034	1.46582	0.0185918	3.72921	1.15115e-06	1.0023	0.0846589
Zm00001eb024880	-0.0356384	0.948021	0.119397	0.751472	0.560468	0.0141626	0.357208	0.131986
Zm00001eb024890	-0.0193095	0.991307	0.067481	0.898211	0.479061	0.0252756	0.192583	0.440081
Zm00001eb024900	0.263465	0.467892	0.0693999	0.959621	0.444144	0.180368	-0.205861	0.630652
Zm00001eb024920	0.436529	0.296939	-0.145858	0.86344	0.0283547	1	-0.698409	0.0919561
Zm00001eb024930	-0.208477	0.536099	-0.130203	0.81113	0.142444	0.723359	-0.290562	0.382964
Zm00001eb024940	-0.344931	0.728979	0.586097	0.575871	0.68907	0.410979	-0.806412	0.342513
Zm00001eb024950	-0.0544996	0.930266	-0.541532	0.102773	-0.111197	0.812921	-0.0687144	0.934333
Zm00001eb024960	-0.349795	0.397637	-0.532524	0.224601	1.09379	0.00546406	0.0137021	1
Zm00001eb024970	0.257695	0.535354	-0.0204919	1	-0.0234631	1	0.176341	0.744241
Zm00001eb024990	0.0525138	0.960105	0	1	0.311191	0.471153	-0.277292	0.559051
Zm00001eb025000	-0.168547	0.900793	0.416987	0.732329	-0.593411	0.491552	-0.728622	0.396448
Zm00001eb025010	0.883926	0.235192	0.218485	0.90655	1.33526	0.0626842	0.585566	0.499532
Zm00001eb025020	1.45112	2.37425e-05	0.11527	0.83677	0.347972	0.235231	0.171038	0.653345
Zm00001eb025030	0.386883	0.0461594	-0.0169201	1	0.421013	0.0298676	0.217977	0.309242
Zm00001eb025040	0.08507	0.789592	-0.0614632	0.925907	0.187813	0.463802	0.354856	0.135489
Zm00001eb025050	-0.191771	0.520123	0	1	-1.0724	0.000265386	-1.62308	8.25281e-06
Zm00001eb025070	0.768471	0.00225407	-0.243144	0.415559	-0.0693022	0.878088	0.605304	0.0159129
Zm00001eb025080	0.41321	0.0765636	-0.06044	0.933052	-0.0676891	0.877566	0.0127878	1
Zm00001eb025100	0.392408	0.0111093	0.0778956	0.762273	-0.0141214	1	-0.0477639	0.872679
Zm00001eb025110	-0.244337	0.318543	-0.105236	0.803871	-0.380732	0.100816	-0.21877	0.411607
Zm00001eb025120	-0.0308211	0.976314	0	1	-0.165232	0.631942	0.195244	0.571014
Zm00001eb025130	-0.116212	0.767573	0.0455457	0.991748	0.0625915	0.932616	0.197292	0.591796
Zm00001eb025140	-0.416679	0.0186499	-0.516462	0.00903538	-1.00257	7.35623e-06	-0.235344	0.209417
Zm00001eb025150	0.179449	0.808687	0.173388	0.882228	-0.573934	0.287259	-1.31809	0.0146482
Zm00001eb025160	0.759131	0.0520865	0.335292	0.515997	0.111723	0.880925	0.260792	0.603591
Zm00001eb025170	0.687081	0.00659549	0.237819	0.446901	0.342925	0.170218	0.242882	0.386031
Zm00001eb025180	0.0856031	0.806776	-0.0170385	1	-0.275321	0.278922	-0.195171	0.505535
Zm00001eb025190	0.487273	0.16083	-0.549293	0.153672	-0.748566	0.0288946	-1.01803	0.00589936
Zm00001eb025200	1.08664	0.0856859	0	1	-1.66593	0.00944982	0.284173	0.771891
Zm00001eb025210	-0.472665	0.0403964	-0.0780859	0.881483	0.166238	0.540939	-0.294589	0.23501
Zm00001eb025240	-0.337052	0.0967761	-0.0825021	0.835925	0.0408298	0.943427	-0.493794	0.0196127
Zm00001eb025250	-0.078208	0.56046	-0.0661647	0.718251	-0.205266	0.0740734	-0.00828766	1
Zm00001eb025260	0.0294035	0.975774	-0.159448	0.688009	-0.141633	0.674152	-0.0282778	1
Zm00001eb025270	-0.0322825	0.840743	0.0316197	0.907933	0.00402428	1	0.0260008	0.922782
Zm00001eb025280	-0.568752	0.439451	0.126465	0.974125	-0.708191	0.319669	-0.547334	0.495684
Zm00001eb025290	-0.491017	0.120818	-0.115193	0.863195	-0.702363	0.0255181	-0.889019	0.00810225
Zm00001eb025300	1.76586	1.56282e-05	0.164577	0.776184	0.194278	0.646853	0.187211	0.685184
Zm00001eb025310	-0.562702	0.00954775	0.0281749	1	-0.533644	0.0130942	-0.232461	0.325381
Zm00001eb025340	-0.27436	0.384111	-0.310607	0.389093	-0.481527	0.099996	-0.0211835	1
Zm00001eb025350	-0.350842	0.461343	-0.525512	0.301027	-0.676202	0.116015	-1.04056	0.0202647
Zm00001eb025360	0.747927	0.00576532	0.0749589	0.918043	-0.0922106	0.829899	0.224143	0.473078
Zm00001eb025370	1.27481	0.00775054	0.697236	0.188711	-0.182703	0.797539	0.943848	0.0513076
Zm00001eb025390	-0.975022	6.29359e-06	-0.778126	0.000233161	-0.611728	0.000894472	-0.656599	0.000760669
Zm00001eb025400	1.27772	4.88226e-05	0.226119	0.521718	0.207253	0.4986	0.0431959	0.980153
Zm00001eb025410	0.197613	0.591747	-0.307451	0.432571	0.0486276	0.975803	0.659106	0.0407214
Zm00001eb025420	-0.987807	0.0690374	-1.70536	0.00569985	-0.757763	0.168651	-1.66935	0.00456822
Zm00001eb025430	0.537101	0.280292	0.3111	0.661322	0.0592542	0.997162	0.000343212	1
Zm00001eb025440	0.197594	0.89373	0.224847	0.928273	0.557322	0.585552	0.358072	0.791477
Zm00001eb025460	1.04026	0.0100549	-0.0376523	1	-0.898423	0.0236219	-0.124957	0.872369
Zm00001eb025470	0.0203326	1	-0.30524	0.405416	-0.303456	0.337298	-0.561937	0.0663566
Zm00001eb025490	0.0505904	0.951441	0.375348	0.35288	-0.145434	0.761496	-0.233618	0.579976
Zm00001eb025500	0.448272	0.0599462	0.170047	0.61715	-0.305399	0.211807	0.240442	0.372469
Zm00001eb025510	-0.170681	0.613516	-0.00440917	1	-0.191909	0.571146	-0.21606	0.531773
Zm00001eb025530	-0.143513	0.37506	-0.162683	0.378704	-0.2258	0.136478	-0.292078	0.0612334
Zm00001eb025540	0.826125	0.0262973	0.2764	0.592906	0.1154	0.860009	-0.313815	0.475314
Zm00001eb025550	-0.517478	0.530984	0.76639	0.387881	-0.466696	0.596286	-0.0319255	1
Zm00001eb025560	0.39365	0.106194	-0.187985	0.572937	0.232781	0.377628	-0.0355228	0.991112
Zm00001eb025570	-0.0853883	0.533402	0.242569	0.0657763	0.0818725	0.567685	-0.163326	0.199493
Zm00001eb025580	0	1	0.197067	0.171186	0.433533	0.00145606	0.00427468	1
Zm00001eb025600	-0.0249362	1	-0.204288	0.737135	0	1	0.137776	0.833119
Zm00001eb025610	0.0129397	1	-0.139946	0.617931	-0.111084	0.659138	-0.156976	0.50896
Zm00001eb025620	-0.128992	0.619041	-0.124151	0.716944	-0.35702	0.0979706	-0.741693	0.00197381
Zm00001eb025640	-0.0978579	0.744782	-0.480457	0.0544476	-0.241289	0.31637	0.251761	0.315837
Zm00001eb025650	-3.01548	3.22192e-06	-2.71004	3.73449e-05	-3.10398	2.50839e-06	-1.85223	0.00102375
Zm00001eb025660	0	1	0.129856	0.460057	0	1	-0.0512601	0.831056
Zm00001eb025670	0.123774	0.713289	0.119492	0.801172	0.383769	0.145207	0.10935	0.796934
Zm00001eb025700	-0.0270118	0.974256	-0.309761	0.249161	-0.162359	0.556634	-0.245677	0.343515
Zm00001eb025710	-0.0556575	0.73733	-0.100302	0.557822	-0.0223551	0.961058	0.109562	0.460235
Zm00001eb025720	0.0142148	0.998991	1.68474	6.70776e-08	0	1	0	1
Zm00001eb025730	3.55436	9.41029e-08	2.80087	6.26386e-06	2.96115	1.02569e-06	2.41536	2.87073e-05
Zm00001eb025740	-1.78516	0.000579652	-0.906902	0.0840376	-1.64503	0.0012201	-1.73398	0.00119681
Zm00001eb025760	0.840694	0.00160019	0.327174	0.263261	0.00998246	1	0.353988	0.182592
Zm00001eb025780	1.90498	0.000291479	0.916175	0.0785228	2.35	3.47269e-05	2.26661	0.000104559
Zm00001eb025790	-3.91332	2.49278e-05	-2.43116	0.00547131	-3.82254	3.60007e-05	-0.926672	0.268551
Zm00001eb025800	0.389232	0.0586534	0.162286	0.563794	0.192197	0.393996	0.377701	0.0772821
Zm00001eb025810	0	1	0	1	0	1	-0.18505	0.0178402
Zm00001eb025840	-1.05095	0.00206412	-1.50523	0.00019567	-1.28236	0.000365759	-0.742745	0.0272749
Zm00001eb025850	-0.121038	0.271586	0	1	-0.118414	0.286128	-0.144889	0.197843
Zm00001eb025870	0	1	0	1	-0.00316903	1	-0.0499502	0.711375
[truncated: 30,312 more rows]
